# Supplementary material for: Jolkinolide B Activates Mitophagy to Exhibit Antipancreatic Cancer Activity and Alleviate Cognitive Deficits in Alzheimer's Disease
Source: Mol Cell Proteomics. 2025 Aug 25;24(10):101060. doi: 10.1016/j.mcpro.2025.101060 (PMC12509750; doi:10.1016/j.mcpro.2025.101060)
Supplement: Supplemental Table 1 [file mmc1.xlsx]

## Sheet: Sheet1
Supplemental Table S1. Antibodies for Western blotting
Antibody	Catalog #	Supplier	Lot #	Dilution
α-Tubulin	AF5012	Beyotime	060523231129	1:4000
β-Actin	3700S	CST	21	1:10000
COX4I1	11242-1-AP	Proteintech	00126502	1:20000
COX5B	11418-2-AP	Proteintech	00084945	1:20000
GAPDH	G8795	Sigma-Aldrich	0000336908	1:10000
Lamin B1	AF1408	Beyotime	030523230606	1:1000
LC3B	83506T	CST	3	1:2000
NDP52	12229-1-AP	Proteintech	00040932	1:10000
OPTN	10837-1-AP	Proteintech	00049904	1:20000
P62	18420-1-AP	Proteintech	00109359	1:20000
RAB7	AF2458	Beyotime	052521220616	1:80000
SAM50	67425-1-Ig	Proteintech	10013687	1:3000
TOM22	66562-1-Ig	Proteintech	10005339	1:20000
TOM40	18409-1-AP	Proteintech	00105350	1:80000
TOM40	66658-1-Ig	Proteintech	10013182	1:100000
TOM5	25607-1-AP	Proteintech	00023516	1:1000
UQCRC1	A3339	ABclonal	0045340201	1:10000
UQCRFS1	sc-271609	Santa Cruz	J1515	1:1000
VDAC1	AF1027	Beyotime	122622230808	1:100000
goat anti-rabbit	E030120-02	EarthOx	410432	1:5000
goat anti-mouse	E030110-02	EarthOx	210932	1:10000
