# Supplementary material for: Jolkinolide B Activates Mitophagy to Exhibit Antipancreatic Cancer Activity and Alleviate Cognitive Deficits in Alzheimer's Disease
Source: Mol Cell Proteomics. 2025 Aug 25;24(10):101060. doi: 10.1016/j.mcpro.2025.101060 (PMC12509750; doi:10.1016/j.mcpro.2025.101060)
Supplement: Supplemental Table 2 [file mmc2.xlsx]

## Sheet: Summary
Supplemental Table S2. Quantitative proteomic data of MIA PaCa-2 cells
Sheet 1	Summary
Sheet 2	TMT labeling strategy
Sheet 3	Quantitative proteomic data of MIA PaCa-2 cells before and after JB treatment
Sheet 4	Significantly DEPs in MIA PaCa-2 cells quantitative proteomic data

## Sheet: TMT labeling strategy
Sheet 2. TMT labeling strategy
6 plex-TMT	Sample	Treatment	Label
F1: 126	MIA PaCa-2 cell lysates	DMSO	Ctrl_1
F1: 127	MIA PaCa-2 cell lysates	JB	JB_1
F1: 128	MIA PaCa-2 cell lysates	DMSO	Ctrl_2
F1: 129	MIA PaCa-2 cell lysates	JB	JB_2
F1: 130	MIA PaCa-2 cell lysates	DMSO	Ctrl_3
F1: 131	MIA PaCa-2 cell lysates	JB	JB_3

## Sheet: Quantitative proteomic data
Sheet 3. Quantitative proteomic data of MIA PaCa-2 cells before and after JB treatment
Accession	Description	Abundances (Normalized): F1: 126	Abundances (Normalized): F1: 127	Abundances (Normalized): F1: 128	Abundances (Normalized): F1: 129	Abundances (Normalized): F1: 130	Abundances (Normalized): F1: 131
Q09666	Neuroblast differentiation-associated protein AHNAK OS=Homo sapiens OX=9606 GN=AHNAK PE=1 SV=2	128379	115073	127464	109014	121256	103027
Q15149	Plectin OS=Homo sapiens OX=9606 GN=PLEC PE=1 SV=3	120390	106176	121076	109864	120593	106468
Q14204	Cytoplasmic dynein 1 heavy chain 1 OS=Homo sapiens OX=9606 GN=DYNC1H1 PE=1 SV=5	58131.1	57117.5	55995.1	56546.7	53656.3	53126.1
P35579	Myosin-9 OS=Homo sapiens OX=9606 GN=MYH9 PE=1 SV=4	45136.3	45277.4	46310.4	45318.9	47321.9	48145.2
P78527	DNA-dependent protein kinase catalytic subunit OS=Homo sapiens OX=9606 GN=PRKDC PE=1 SV=3	73374	60827.6	71431.4	60567.2	69700.4	58076.6
Q03001	Dystonin OS=Homo sapiens OX=9606 GN=DST PE=1 SV=4	18133.2	19607.2	20263.2	19368.1	20294	18971.9
O75369	Filamin-B OS=Homo sapiens OX=9606 GN=FLNB PE=1 SV=2	24285.8	26320.8	26574.4	29957.6	28071.6	32136.7
P21333	Filamin-A OS=Homo sapiens OX=9606 GN=FLNA PE=1 SV=4	17375	18639.7	19173	18965.9	23444	24380.6
P46013	Proliferation marker protein Ki-67 OS=Homo sapiens OX=9606 GN=MKI67 PE=1 SV=2	21193.8	23038.1	23538	23799.5	23077.5	23575.5
P49327	Fatty acid synthase OS=Homo sapiens OX=9606 GN=FASN PE=1 SV=3	54110.8	47124.3	55101.8	46679	53833.1	43905
Q9UPN3	Microtubule-actin cross-linking factor 1, isoforms 1/2/3/5 OS=Homo sapiens OX=9606 GN=MACF1 PE=1 SV=4	11146.9	12559.7	11800.5	11963.9	11282.2	11562
Q9Y490	Talin-1 OS=Homo sapiens OX=9606 GN=TLN1 PE=1 SV=3	23319.7	23675.2	22131.1	22258.8	21029	22569.4
Q13813	Spectrin alpha chain, non-erythrocytic 1 OS=Homo sapiens OX=9606 GN=SPTAN1 PE=1 SV=3	23603.5	22275.8	24359.4	25463.2	27932.8	26905
P35580	Myosin-10 OS=Homo sapiens OX=9606 GN=MYH10 PE=1 SV=3	16997.6	15218.8	16310.5	15241.1	15637.8	14475.2
Q01082	Spectrin beta chain, non-erythrocytic 1 OS=Homo sapiens OX=9606 GN=SPTBN1 PE=1 SV=2	18623.9	16917.5	18337.7	16839.9	17794.3	16567.6
P18206	Vinculin OS=Homo sapiens OX=9606 GN=VCL PE=1 SV=4	66241.3	60678.5	62304.3	60121.2	60313.6	60022.4
P46940	Ras GTPase-activating-like protein IQGAP1 OS=Homo sapiens OX=9606 GN=IQGAP1 PE=1 SV=1	29265.8	29420.9	29249.1	28818.5	27367.3	28123.6
P12270	Nucleoprotein TPR OS=Homo sapiens OX=9606 GN=TPR PE=1 SV=3	23253.8	23711.3	23055.2	23321.5	21996.5	24393
O43707	Alpha-actinin-4 OS=Homo sapiens OX=9606 GN=ACTN4 PE=1 SV=2	35164.8	34606.7	34972.6	34755.4	32755.3	32536.8
Q00610	Clathrin heavy chain 1 OS=Homo sapiens OX=9606 GN=CLTC PE=1 SV=5	22840.7	23205.7	21361.5	24961.3	23892.7	25087.4
P08238	Heat shock protein HSP 90-beta OS=Homo sapiens OX=9606 GN=HSP90AB1 PE=1 SV=4	54832.7	68836.8	56361.4	64213.5	61901.1	68836.8
Q9NZM1	Myoferlin OS=Homo sapiens OX=9606 GN=MYOF PE=1 SV=1	22227.4	22160.1	26198.8	24485.7	26162.5	22456.3
Q14980	Nuclear mitotic apparatus protein 1 OS=Homo sapiens OX=9606 GN=NUMA1 PE=1 SV=2	13927.8	12711.6	13278	12788.2	13479.3	12232.9
P07900	Heat shock protein HSP 90-alpha OS=Homo sapiens OX=9606 GN=HSP90AA1 PE=1 SV=5	31034.9	37332.9	31281.7	34416.8	29080.1	31739.3
P42704	Leucine-rich PPR motif-containing protein, mitochondrial OS=Homo sapiens OX=9606 GN=LRPPRC PE=1 SV=3	39374.4	35912.3	40142.4	37542.1	41552	40296.8
P55072	Transitional endoplasmic reticulum ATPase OS=Homo sapiens OX=9606 GN=VCP PE=1 SV=4	23913.3	25710.6	28063.6	29146.5	28371.4	30891.5
P13639	Elongation factor 2 OS=Homo sapiens OX=9606 GN=EEF2 PE=1 SV=4	48680	48542.6	49073.7	51487.1	62155.1	65870.2
P34932	Heat shock 70 kDa protein 4 OS=Homo sapiens OX=9606 GN=HSPA4 PE=1 SV=4	26040.9	29375	23890.4	27193.2	25815.3	30285.7
P49792	E3 SUMO-protein ligase RanBP2 OS=Homo sapiens OX=9606 GN=RANBP2 PE=1 SV=2	12695.2	13145.6	12985.1	15025.3	14247.9	14493.4
Q92616	eIF-2-alpha kinase activator GCN1 OS=Homo sapiens OX=9606 GN=GCN1 PE=1 SV=6	19212.4	17477.1	19429.1	17390.7	20417.6	18495.9
P10809	60 kDa heat shock protein, mitochondrial OS=Homo sapiens OX=9606 GN=HSPD1 PE=1 SV=2	51852.4	52585.5	47810.9	48864.6	44640	44781.3
Q14152	Eukaryotic translation initiation factor 3 subunit A OS=Homo sapiens OX=9606 GN=EIF3A PE=1 SV=1	42517.8	44909.5	40350.6	42806	37627.2	41497.5
P05787	Keratin, type II cytoskeletal 8 OS=Homo sapiens OX=9606 GN=KRT8 PE=1 SV=7	68417.1	52791.5	78612.9	56229.3	78306.7	57222.2
P14618	Pyruvate kinase PKM OS=Homo sapiens OX=9606 GN=PKM PE=1 SV=4	66668.5	68570.1	65887.8	63595.7	62620.6	60552.2
O75643	U5 small nuclear ribonucleoprotein 200 kDa helicase OS=Homo sapiens OX=9606 GN=SNRNP200 PE=1 SV=2	18760.8	21025.4	21076.3	20852	20769	19457.6
Q6P2Q9	Pre-mRNA-processing-splicing factor 8 OS=Homo sapiens OX=9606 GN=PRPF8 PE=1 SV=2	31019.7	29531	29129.8	27495.3	27474.8	25665.9
Q86UP2	Kinectin OS=Homo sapiens OX=9606 GN=KTN1 PE=1 SV=1	19956.3	19570.6	18544.3	18338.8	18856.4	19646.9
P08670	Vimentin OS=Homo sapiens OX=9606 GN=VIM PE=1 SV=4	149567	134957	158040	133944	154639	132184
Q5T4S7	E3 ubiquitin-protein ligase UBR4 OS=Homo sapiens OX=9606 GN=UBR4 PE=1 SV=1	11722.8	12769	11572.3	12899.8	12075	13916.8
P12814	Alpha-actinin-1 OS=Homo sapiens OX=9606 GN=ACTN1 PE=1 SV=2	6069.4	7122.7	6692.2	7019.9	6304.2	7250.6
P07814	Bifunctional glutamate/proline--tRNA ligase OS=Homo sapiens OX=9606 GN=EPRS1 PE=1 SV=5	22632.5	22640.7	20920.6	21923.4	20796.3	21106.6
P38646	Stress-70 protein, mitochondrial OS=Homo sapiens OX=9606 GN=HSPA9 PE=1 SV=2	34947.2	38093	34549.9	39040.1	34568.4	37685.2
P27708	CAD protein OS=Homo sapiens OX=9606 GN=CAD PE=1 SV=3	24165.8	22112	23971	20728.4	22109.6	19200.4
P11142	Heat shock cognate 71 kDa protein OS=Homo sapiens OX=9606 GN=HSPA8 PE=1 SV=1	52804.4	68231.1	47660.9	68183.1	53123.2	72512.2
Q14008	Cytoskeleton-associated protein 5 OS=Homo sapiens OX=9606 GN=CKAP5 PE=1 SV=3	12749	14761.8	13625.7	14659.7	12942.9	14941.3
Q92598	Heat shock protein 105 kDa OS=Homo sapiens OX=9606 GN=HSPH1 PE=1 SV=1	15568.6	22879.4	14297.5	22622.4	14480.1	21988.6
P22314	Ubiquitin-like modifier-activating enzyme 1 OS=Homo sapiens OX=9606 GN=UBA1 PE=1 SV=3	39216.2	45062.7	44554.3	44678.7	41583.4	41794
P11216	Glycogen phosphorylase, brain form OS=Homo sapiens OX=9606 GN=PYGB PE=1 SV=5	31434.5	32244.8	29575.4	29841.1	27506	29921.2
P02545	Prelamin-A/C OS=Homo sapiens OX=9606 GN=LMNA PE=1 SV=1	65664.5	63695.3	60956	59446.4	57591.3	57440.1
Q14669	E3 ubiquitin-protein ligase TRIP12 OS=Homo sapiens OX=9606 GN=TRIP12 PE=1 SV=1	8081.8	13110.7	8045.4	14951.3	10284.6	19282.8
Q13085	Acetyl-CoA carboxylase 1 OS=Homo sapiens OX=9606 GN=ACACA PE=1 SV=2	11253.8	11832.4	12054	10833.6	11559.2	9964.6
P52272	Heterogeneous nuclear ribonucleoprotein M OS=Homo sapiens OX=9606 GN=HNRNPM PE=1 SV=3	51874.1	50462.5	48552.7	49620.3	47503.1	47354.7
Q04637	Eukaryotic translation initiation factor 4 gamma 1 OS=Homo sapiens OX=9606 GN=EIF4G1 PE=1 SV=4	32844.9	34617.6	32865.8	31482.2	30393.4	29899.8
P68371	Tubulin beta-4B chain OS=Homo sapiens OX=9606 GN=TUBB4B PE=1 SV=1	63433.5	59570.8	60890.6	56393	54666.6	51748.5
Q9NR30	Nucleolar RNA helicase 2 OS=Homo sapiens OX=9606 GN=DDX21 PE=1 SV=5	21139.3	23470.2	19194.3	22302.3	18738.8	21720
Q08211	ATP-dependent RNA helicase A OS=Homo sapiens OX=9606 GN=DHX9 PE=1 SV=4	18092.8	16370.5	20818.9	18949.4	19465	18001.5
P07437	Tubulin beta chain OS=Homo sapiens OX=9606 GN=TUBB PE=1 SV=2
P15311	Ezrin OS=Homo sapiens OX=9606 GN=EZR PE=1 SV=4	70868	79368.6	67804.9	76248.2	64518.4	77025.2
P27816	Microtubule-associated protein 4 OS=Homo sapiens OX=9606 GN=MAP4 PE=1 SV=3	13664.3	12550.5	12612.9	12422.7	12915.1	12196.2
Q13885	Tubulin beta-2A chain OS=Homo sapiens OX=9606 GN=TUBB2A PE=1 SV=1
Q9BVA1	Tubulin beta-2B chain OS=Homo sapiens OX=9606 GN=TUBB2B PE=1 SV=1
P78371	T-complex protein 1 subunit beta OS=Homo sapiens OX=9606 GN=CCT2 PE=1 SV=4	15823.5	15658.8	14640	15287.8	14345.9	21053.5
P60709	Actin, cytoplasmic 1 OS=Homo sapiens OX=9606 GN=ACTB PE=1 SV=1	118467	106406	109263	99514.6	100702	90668.9
P53396	ATP-citrate synthase OS=Homo sapiens OX=9606 GN=ACLY PE=1 SV=3	29059	28318.5	27016.2	26487.8	26191.1	25818.4
P49368	T-complex protein 1 subunit gamma OS=Homo sapiens OX=9606 GN=CCT3 PE=1 SV=4	28635.3	27856.8	26939	25865.3	24238.3	31868
Q12906	Interleukin enhancer-binding factor 3 OS=Homo sapiens OX=9606 GN=ILF3 PE=1 SV=3	19389.5	18847.6	21906	23912.4	23389.7	23667.2
P20700	Lamin-B1 OS=Homo sapiens OX=9606 GN=LMNB1 PE=1 SV=2	27079.7	25019.8	28771.6	24754.4	27038	23249.2
P11021	Endoplasmic reticulum chaperone BiP OS=Homo sapiens OX=9606 GN=HSPA5 PE=1 SV=2	43269.6	56876.7	40340.2	52632.3	38721.2	50341.1
Q9P2E9	Ribosome-binding protein 1 OS=Homo sapiens OX=9606 GN=RRBP1 PE=1 SV=5	10194.2	10137.8	10840.8	11076.8	11108.3	10432.8
Q00341	Vigilin OS=Homo sapiens OX=9606 GN=HDLBP PE=1 SV=2	25838.3	22704.5	23643.5	20951.1	22690.9	21595.7
Q92614	Unconventional myosin-XVIIIa OS=Homo sapiens OX=9606 GN=MYO18A PE=1 SV=3	9954.5	8652.7	9158.7	9235.3	10167.2	8972.7
P11388	DNA topoisomerase 2-alpha OS=Homo sapiens OX=9606 GN=TOP2A PE=1 SV=3	18431.8	20976.3	17528.3	19931.7	16604.3	19967
O60271	C-Jun-amino-terminal kinase-interacting protein 4 OS=Homo sapiens OX=9606 GN=SPAG9 PE=1 SV=4	7389.5	8926.1	7421.3	9505.8	9268.1	11900.3
O60841	Eukaryotic translation initiation factor 5B OS=Homo sapiens OX=9606 GN=EIF5B PE=1 SV=4	10628	11312.6	10867	12907.9	12157.5	13667.2
P49588	Alanine--tRNA ligase, cytoplasmic OS=Homo sapiens OX=9606 GN=AARS1 PE=1 SV=2	18455.7	18863.4	18470.3	18995	20164.2	21678.9
P48643	T-complex protein 1 subunit epsilon OS=Homo sapiens OX=9606 GN=CCT5 PE=1 SV=1	38400.4	39429.4	40103	39301.7	38341.5	38087.9
P0DMV9	Heat shock 70 kDa protein 1B OS=Homo sapiens OX=9606 GN=HSPA1B PE=1 SV=1	10575.7	31316.7	9892.3	29316.4	10220.5	29095.8
P09874	Poly [ADP-ribose] polymerase 1 OS=Homo sapiens OX=9606 GN=PARP1 PE=1 SV=4	15289.2	14627.8	13770.7	13121.2	14518.8	15595.4
P33176	Kinesin-1 heavy chain OS=Homo sapiens OX=9606 GN=KIF5B PE=1 SV=1	8235.4	8113.7	9360.7	10808.8	10224.3	12395.5
P50991	T-complex protein 1 subunit delta OS=Homo sapiens OX=9606 GN=CCT4 PE=1 SV=4	32874.8	33665	31727.5	36333.6	33047.4	34639.7
P06733	Alpha-enolase OS=Homo sapiens OX=9606 GN=ENO1 PE=1 SV=2	52003.1	50558.3	47479.4	46806.6	44495.4	44818.6
P17987	T-complex protein 1 subunit alpha OS=Homo sapiens OX=9606 GN=TCP1 PE=1 SV=1	24186.1	25215.8	22699.2	23884.8	20670.4	22378.9
P22102	Trifunctional purine biosynthetic protein adenosine-3 OS=Homo sapiens OX=9606 GN=GART PE=1 SV=1	18797.8	19608.7	18739.1	22822.1	22350.5	22605.5
P00352	Retinal dehydrogenase 1 OS=Homo sapiens OX=9606 GN=ALDH1A1 PE=1 SV=2	43670	42088.9	41047.4	38671.7	46904.2	44439.2
P53621	Coatomer subunit alpha OS=Homo sapiens OX=9606 GN=COPA PE=1 SV=2	14522.6	14335.8	15952.6	15842.7	15208.7	14797.7
P25205	DNA replication licensing factor MCM3 OS=Homo sapiens OX=9606 GN=MCM3 PE=1 SV=3	16626.2	16427.1	16707.9	16826.8	17290	16724.7
P26038	Moesin OS=Homo sapiens OX=9606 GN=MSN PE=1 SV=3	17115.6	18577.2	15511	21923.9	21932.7	25090.5
P14625	Endoplasmin OS=Homo sapiens OX=9606 GN=HSP90B1 PE=1 SV=1	34180.6	39815.8	35478.7	37272.7	36386.9	38102.4
Q9NU22	Midasin OS=Homo sapiens OX=9606 GN=MDN1 PE=1 SV=2	7011	6011.5	7356	5988.7	7205.7	5933.3
P05783	Keratin, type I cytoskeletal 18 OS=Homo sapiens OX=9606 GN=KRT18 PE=1 SV=2	84812.8	66350.5	79277.3	61140.4	83067.2	62746.3
Q14203	Dynactin subunit 1 OS=Homo sapiens OX=9606 GN=DCTN1 PE=1 SV=3	5762.8	5419.1	5248.6	6434.7	6125.4	5912.9
O75533	Splicing factor 3B subunit 1 OS=Homo sapiens OX=9606 GN=SF3B1 PE=1 SV=3	9202.2	8770.6	9847.4	10353.4	13132.7	12477.9
P68104	Elongation factor 1-alpha 1 OS=Homo sapiens OX=9606 GN=EEF1A1 PE=1 SV=1	78370.4	76002.4	71313.2	67603.9	64933.7	65825.9
P04406	Glyceraldehyde-3-phosphate dehydrogenase OS=Homo sapiens OX=9606 GN=GAPDH PE=1 SV=3	73774.9	63547.2	62066.2	57803.8	58782.3	58322.6
Q99460	26S proteasome non-ATPase regulatory subunit 1 OS=Homo sapiens OX=9606 GN=PSMD1 PE=1 SV=2	14473.7	14818.7	13652.5	13278.2	14855.2	14988.8
P49736	DNA replication licensing factor MCM2 OS=Homo sapiens OX=9606 GN=MCM2 PE=1 SV=4	13375.2	12746.9	11913.9	14967.9	14214.3	14531.2
P11586	C-1-tetrahydrofolate synthase, cytoplasmic OS=Homo sapiens OX=9606 GN=MTHFD1 PE=1 SV=3	30768.1	27179.1	30544.1	26883.4	27842.9	24510.2
P31939	Bifunctional purine biosynthesis protein ATIC OS=Homo sapiens OX=9606 GN=ATIC PE=1 SV=3	16562.7	16533.2	16054.7	15695.2	15608.6	14771.3
P00558	Phosphoglycerate kinase 1 OS=Homo sapiens OX=9606 GN=PGK1 PE=1 SV=3	46262	45335.1	46527.2	42692.9	41399.1	38637.4
P50990	T-complex protein 1 subunit theta OS=Homo sapiens OX=9606 GN=CCT8 PE=1 SV=4	31229.4	31137.5	29886.9	38654.3	35927.8	37439.4
Q9UQE7	Structural maintenance of chromosomes protein 3 OS=Homo sapiens OX=9606 GN=SMC3 PE=1 SV=2	15493.6	15740.4	15995.8	16153.7	16389.3	15222
P05023	Sodium/potassium-transporting ATPase subunit alpha-1 OS=Homo sapiens OX=9606 GN=ATP1A1 PE=1 SV=1	15818.8	16747.1	15911.8	15874.8	15108.5	17274.4
Q15075	Early endosome antigen 1 OS=Homo sapiens OX=9606 GN=EEA1 PE=1 SV=2	7968.9	8424.4	9584	9362	9477	9050.2
Q14839	Chromodomain-helicase-DNA-binding protein 4 OS=Homo sapiens OX=9606 GN=CHD4 PE=1 SV=2	10185	9734.7	9851.5	9556.3	10417.5	9546
Q9H2G2	STE20-like serine/threonine-protein kinase OS=Homo sapiens OX=9606 GN=SLK PE=1 SV=1	15644.7	15245.8	14209.7	14117.3	13274.4	13573
P04350	Tubulin beta-4A chain OS=Homo sapiens OX=9606 GN=TUBB4A PE=1 SV=2	550	512	512.9	499	437.9	438.8
Q13509	Tubulin beta-3 chain OS=Homo sapiens OX=9606 GN=TUBB3 PE=1 SV=2	7839.9	7454.9	7466.3	7080.3	6772.9	6437.7
P63010	AP-2 complex subunit beta OS=Homo sapiens OX=9606 GN=AP2B1 PE=1 SV=1	13283.7	12648.9	12816.5	11804.4	11982.2	11021.6
P13667	Protein disulfide-isomerase A4 OS=Homo sapiens OX=9606 GN=PDIA4 PE=1 SV=2	11168.7	10591.6	10539.5	10539.8	10592.2	9892.9
P06576	ATP synthase subunit beta, mitochondrial OS=Homo sapiens OX=9606 GN=ATP5F1B PE=1 SV=3	6036.7	8531.7	10543.3	9517.5	12786.9	11352.8
P49915	GMP synthase [glutamine-hydrolyzing] OS=Homo sapiens OX=9606 GN=GMPS PE=1 SV=1	13324.8	14631.6	14815.8	14849.7	14276.3	15224.6
P60842	Eukaryotic initiation factor 4A-I OS=Homo sapiens OX=9606 GN=EIF4A1 PE=1 SV=1	24171.9	27446.9	21686.2	25005.1	21678	22573.1
Q9UIG0	Tyrosine-protein kinase BAZ1B OS=Homo sapiens OX=9606 GN=BAZ1B PE=1 SV=2	7183.8	6605.8	6966.9	7460.9	7413.2	7316.4
Q14789	Golgin subfamily B member 1 OS=Homo sapiens OX=9606 GN=GOLGB1 PE=1 SV=2	2207.4	2226.3	2487.5	2689.6	2567.7	2604.1
P43243	Matrin-3 OS=Homo sapiens OX=9606 GN=MATR3 PE=1 SV=2	16335.8	15344.3	15860.4	14747.1	14415.9	14020.9
P49454	Centromere protein F OS=Homo sapiens OX=9606 GN=CENPF PE=1 SV=3	3814.6	4824.5	3744.2	4626.3	3518.2	4480.4
P42166	Lamina-associated polypeptide 2, isoform alpha OS=Homo sapiens OX=9606 GN=TMPO PE=1 SV=2	8373.8	6401.9	7885.3	6179.3	9127.9	7914.2
Q99832	T-complex protein 1 subunit eta OS=Homo sapiens OX=9606 GN=CCT7 PE=1 SV=2	21016.6	21127.4	19932.1	21186.5	19178.4	21372.1
P49321	Nuclear autoantigenic sperm protein OS=Homo sapiens OX=9606 GN=NASP PE=1 SV=2	12761.3	16592.8	17359.7	16767.2	16400.1	16609.1
Q16891	MICOS complex subunit MIC60 OS=Homo sapiens OX=9606 GN=IMMT PE=1 SV=1	22865.2	21729.4	22097.1	21327.5	20987.4	20356.2
Q9BQG0	Myb-binding protein 1A OS=Homo sapiens OX=9606 GN=MYBBP1A PE=1 SV=2	11242.5	11275.5	10655.1	10304.5	10173.5	10841.5
Q14690	Protein RRP5 homolog OS=Homo sapiens OX=9606 GN=PDCD11 PE=1 SV=3	9444.4	8553.8	9200.9	8022.2	8578.9	7705.7
O00410	Importin-5 OS=Homo sapiens OX=9606 GN=IPO5 PE=1 SV=4	7186.5	8153.6	8238.8	7674.1	7721.4	7258.8
Q13263	Transcription intermediary factor 1-beta OS=Homo sapiens OX=9606 GN=TRIM28 PE=1 SV=5	27141.7	28110.1	25565	25685.8	23913.5	24310.2
Q9UQ35	Serine/arginine repetitive matrix protein 2 OS=Homo sapiens OX=9606 GN=SRRM2 PE=1 SV=2	4443	4162.5	4423.5	5140.2	5162.6	5323
Q13428	Treacle protein OS=Homo sapiens OX=9606 GN=TCOF1 PE=1 SV=3	11613	12685.8	11758.8	12020.5	11114.9	12069.3
Q13200	26S proteasome non-ATPase regulatory subunit 2 OS=Homo sapiens OX=9606 GN=PSMD2 PE=1 SV=3	20542.9	27455.3	23796.7	25404.6	21581.7	24749.3
Q92900	Regulator of nonsense transcripts 1 OS=Homo sapiens OX=9606 GN=UPF1 PE=1 SV=2	10356.8	11054.1	10396.2	10814.6	9555.2	10132.5
Q5UIP0	Telomere-associated protein RIF1 OS=Homo sapiens OX=9606 GN=RIF1 PE=1 SV=2	1514.6	1442.1	2605.5	2742.2	2948.6	2674
P21980	Protein-glutamine gamma-glutamyltransferase 2 OS=Homo sapiens OX=9606 GN=TGM2 PE=1 SV=2	17584.7	15715.3	20265.8	17696.9	18443.7	17059.5
P04075	Fructose-bisphosphate aldolase A OS=Homo sapiens OX=9606 GN=ALDOA PE=1 SV=2	38381	35843.2	35285.4	34467.4	35788.7	34860.5
Q7KZF4	Staphylococcal nuclease domain-containing protein 1 OS=Homo sapiens OX=9606 GN=SND1 PE=1 SV=1	18773.9	22119.9	21398.5	23371.9	23078.1	23477.2
P33992	DNA replication licensing factor MCM5 OS=Homo sapiens OX=9606 GN=MCM5 PE=1 SV=5	17498.6	16645.1	16460.2	15903.6	16398.9	15803.6
P26358	DNA (cytosine-5)-methyltransferase 1 OS=Homo sapiens OX=9606 GN=DNMT1 PE=1 SV=2	9194.9	8115	8489.9	8355	9159.5	8253.2
Q9UHB6	LIM domain and actin-binding protein 1 OS=Homo sapiens OX=9606 GN=LIMA1 PE=1 SV=1	13302.6	12056.2	13563.7	19023.8	20380.3	19465.8
Q15393	Splicing factor 3B subunit 3 OS=Homo sapiens OX=9606 GN=SF3B3 PE=1 SV=4	20899.5	19051.9	20236	20259.5	20527.6	18881.9
Q02218	2-oxoglutarate dehydrogenase, mitochondrial OS=Homo sapiens OX=9606 GN=OGDH PE=1 SV=3	9615.5	9096.1	8965.1	8420.7	8230.6	7619.9
P04083	Annexin A1 OS=Homo sapiens OX=9606 GN=ANXA1 PE=1 SV=2	41634.7	44389.5	48101.7	47167.2	57307.8	47156
Q13435	Splicing factor 3B subunit 2 OS=Homo sapiens OX=9606 GN=SF3B2 PE=1 SV=2	14300.3	13860.8	13584.8	13300.7	14288.2	14354.9
P23246	Splicing factor, proline- and glutamine-rich OS=Homo sapiens OX=9606 GN=SFPQ PE=1 SV=2	22863.8	24340.5	21863	23326.9	20088.6	22102
O00429	Dynamin-1-like protein OS=Homo sapiens OX=9606 GN=DNM1L PE=1 SV=2	12164.6	13199.9	12847.2	12882.7	12951.1	12486.1
P33991	DNA replication licensing factor MCM4 OS=Homo sapiens OX=9606 GN=MCM4 PE=1 SV=5	21832.3	20761.6	19746.6	18982.4	17806.3	19716.5
P55060	Exportin-2 OS=Homo sapiens OX=9606 GN=CSE1L PE=1 SV=3	22609.4	21728.8	21724.6	21638.6	20997.8	20898.4
Q8TEQ6	Gem-associated protein 5 OS=Homo sapiens OX=9606 GN=GEMIN5 PE=1 SV=3	9078.3	8959.9	8482.5	10769.2	11590.2	11746.7
Q9NTJ3	Structural maintenance of chromosomes protein 4 OS=Homo sapiens OX=9606 GN=SMC4 PE=1 SV=2	8749.1	11028.9	11634.3	10522.2	11938.5	11844.5
Q8WUM4	Programmed cell death 6-interacting protein OS=Homo sapiens OX=9606 GN=PDCD6IP PE=1 SV=1	15867.1	17555.7	18340.9	18094.5	18604.7	16698
P40939	Trifunctional enzyme subunit alpha, mitochondrial OS=Homo sapiens OX=9606 GN=HADHA PE=1 SV=2	11246.3	11521.3	12714.5	11016.2	12248.9	10186.4
Q8WYP5	Protein ELYS OS=Homo sapiens OX=9606 GN=AHCTF1 PE=1 SV=3	2537	2512.8	2550.5	2521.8	2383.7	2381.5
P68363	Tubulin alpha-1B chain OS=Homo sapiens OX=9606 GN=TUBA1B PE=1 SV=1
Q7L014	Probable ATP-dependent RNA helicase DDX46 OS=Homo sapiens OX=9606 GN=DDX46 PE=1 SV=2	9956.9	9052.3	10733.9	9627.3	9914.6	9004.1
Q14683	Structural maintenance of chromosomes protein 1A OS=Homo sapiens OX=9606 GN=SMC1A PE=1 SV=2	8644.5	9474	9180.4	9799.1	10907.9	10493.6
P55786	Puromycin-sensitive aminopeptidase OS=Homo sapiens OX=9606 GN=NPEPPS PE=1 SV=2	15102	13453.8	13829.9	14662.6	15944.5	14435.4
Q5VYK3	Proteasome adapter and scaffold protein ECM29 OS=Homo sapiens OX=9606 GN=ECPAS PE=1 SV=2	4317.2	4954.8	5760.3	6097.3	5632.6	5803.5
P78347	General transcription factor II-I OS=Homo sapiens OX=9606 GN=GTF2I PE=1 SV=2	11832.2	12428	14270.9	12765.9	15249.8	12939.9
P13010	X-ray repair cross-complementing protein 5 OS=Homo sapiens OX=9606 GN=XRCC5 PE=1 SV=3	18518.8	18068.2	19519.9	16014	20683.7	18077.1
Q9Y520	Protein PRRC2C OS=Homo sapiens OX=9606 GN=PRRC2C PE=1 SV=4	5911.7	6380.4	5363.5	5806.1	5065.9	6017.6
Q7Z6Z7	E3 ubiquitin-protein ligase HUWE1 OS=Homo sapiens OX=9606 GN=HUWE1 PE=1 SV=3	3656.3	2853.4	3789.9	2785.5	3547.3	2755.3
Q9Y5B9	FACT complex subunit SPT16 OS=Homo sapiens OX=9606 GN=SUPT16H PE=1 SV=1	16709.6	17795.4	18537.1	19578.4	21028.8	19659.3
P31948	Stress-induced-phosphoprotein 1 OS=Homo sapiens OX=9606 GN=STIP1 PE=1 SV=1	51932.4	57287.6	48644	53995.1	44363.4	50284.7
Q15233	Non-POU domain-containing octamer-binding protein OS=Homo sapiens OX=9606 GN=NONO PE=1 SV=4	24161.3	22826.9	21651	23701.1	22920.5	22718.8
P50395	Rab GDP dissociation inhibitor beta OS=Homo sapiens OX=9606 GN=GDI2 PE=1 SV=2	9776.9	11548.2	10720.9	10749	10303.9	11234.6
P41252	Isoleucine--tRNA ligase, cytoplasmic OS=Homo sapiens OX=9606 GN=IARS1 PE=1 SV=2	12126.8	13736.6	14138.1	13160.2	13362.7	12552.5
O14980	Exportin-1 OS=Homo sapiens OX=9606 GN=XPO1 PE=1 SV=1	10058.3	9777.8	9334.5	12719.4	12708.1	12022.4
Q8IVF2	Protein AHNAK2 OS=Homo sapiens OX=9606 GN=AHNAK2 PE=1 SV=2	2263.3	1683.9	3962	3780.1	5259.6	3345.6
P30622	CAP-Gly domain-containing linker protein 1 OS=Homo sapiens OX=9606 GN=CLIP1 PE=1 SV=2	3629.9	4411.9	5286.2	6642.8	5447.7	6152
P18583	Protein SON OS=Homo sapiens OX=9606 GN=SON PE=1 SV=4	8490.9	7773.5	7687.6	7170.2	7771.6	8147.3
Q15643	Thyroid receptor-interacting protein 11 OS=Homo sapiens OX=9606 GN=TRIP11 PE=1 SV=3	2292.3	3418.2	3564.8	3440.6	3358.1	3159.9
Q00839	Heterogeneous nuclear ribonucleoprotein U OS=Homo sapiens OX=9606 GN=HNRNPU PE=1 SV=6	27954.9	28770.8	28665.4	29109.2	26599.1	28452.7
P52701	DNA mismatch repair protein Msh6 OS=Homo sapiens OX=9606 GN=MSH6 PE=1 SV=2	6759.4	6958	8576	7321.4	7838.5	6858.7
O00571	ATP-dependent RNA helicase DDX3X OS=Homo sapiens OX=9606 GN=DDX3X PE=1 SV=3	18664.9	19103.1	17212.8	18478.7	19500.5	22234.7
Q9NQW6	Anillin OS=Homo sapiens OX=9606 GN=ANLN PE=1 SV=2	13550	16448.5	13925.6	16319.7	13722.5	16519.7
O60506	Heterogeneous nuclear ribonucleoprotein Q OS=Homo sapiens OX=9606 GN=SYNCRIP PE=1 SV=2	17953.2	20425.5	20155.7	19535.4	21914.8	21926.5
Q9P2J5	Leucine--tRNA ligase, cytoplasmic OS=Homo sapiens OX=9606 GN=LARS1 PE=1 SV=2	8383.2	8545.2	8303.8	8106	8174.7	8353.6
Q9BQE3	Tubulin alpha-1C chain OS=Homo sapiens OX=9606 GN=TUBA1C PE=1 SV=1	51027.2	54440.2	53203.9	50250	48472	46318.6
Q15021	Condensin complex subunit 1 OS=Homo sapiens OX=9606 GN=NCAPD2 PE=1 SV=3	4710.4	4344.1	5131.5	4355.8	5106.2	4504.9
Q9Y678	Coatomer subunit gamma-1 OS=Homo sapiens OX=9606 GN=COPG1 PE=1 SV=1	6778.2	6824.8	7198.4	7294.5	6576.1	7033.8
Q15424	Scaffold attachment factor B1 OS=Homo sapiens OX=9606 GN=SAFB PE=1 SV=4	9249.7	11664.4	10492.8	10817.6	9967.5	10868
P02786	Transferrin receptor protein 1 OS=Homo sapiens OX=9606 GN=TFRC PE=1 SV=2	13753.7	14400.6	12677.6	13434.3	15383	18474.9
A6NHR9	Structural maintenance of chromosomes flexible hinge domain-containing protein 1 OS=Homo sapiens OX=9606 GN=SMCHD1 PE=1 SV=2	7217.7	6686	7531.5	6713.5	6845.1	6542.6
P49411	Elongation factor Tu, mitochondrial OS=Homo sapiens OX=9606 GN=TUFM PE=1 SV=2	14321.6	12666.7	13481.3	11883.4	12041.6	13978.2
Q14974	Importin subunit beta-1 OS=Homo sapiens OX=9606 GN=KPNB1 PE=1 SV=2	13345.9	13022.3	12544.3	11969.5	11456.8	11065.8
P12956	X-ray repair cross-complementing protein 6 OS=Homo sapiens OX=9606 GN=XRCC6 PE=1 SV=2	17028.5	15910.4	15334.9	15831.9	18958.6	16138
Q5SW79	Centrosomal protein of 170 kDa OS=Homo sapiens OX=9606 GN=CEP170 PE=1 SV=1	2277.7	2502.3	2218.5	2293.3	2089.5	2267.8
Q5JSL3	Dedicator of cytokinesis protein 11 OS=Homo sapiens OX=9606 GN=DOCK11 PE=1 SV=2	7757.4	6883.5	7136	6245.4	7267.5	6670.4
Q86VP6	Cullin-associated NEDD8-dissociated protein 1 OS=Homo sapiens OX=9606 GN=CAND1 PE=1 SV=2	16026.8	14689.1	16467.4	15279.9	15777.5	14727
O75153	Clustered mitochondria protein homolog OS=Homo sapiens OX=9606 GN=CLUH PE=1 SV=2	10743	11452.5	11626	11820.4	12390.1	11931.2
Q03252	Lamin-B2 OS=Homo sapiens OX=9606 GN=LMNB2 PE=1 SV=4	18760.3	16974.4	17515.1	16437.9	16976.5	15545.9
Q15029	116 kDa U5 small nuclear ribonucleoprotein component OS=Homo sapiens OX=9606 GN=EFTUD2 PE=1 SV=1	12117.9	13098.1	12341.8	12925.4	12135.6	11554.8
Q99613	Eukaryotic translation initiation factor 3 subunit C OS=Homo sapiens OX=9606 GN=EIF3C PE=1 SV=1	16131.9	17465.6	16652.2	21358.6	20706.8	21304.8
Q9Y230	RuvB-like 2 OS=Homo sapiens OX=9606 GN=RUVBL2 PE=1 SV=3	8008.6	7741.4	7618.2	7266.4	7861.7	10462.7
P35221	Catenin alpha-1 OS=Homo sapiens OX=9606 GN=CTNNA1 PE=1 SV=1	2618.4	2795.8	2475.5	2620	2233.8	2303.5
Q14566	DNA replication licensing factor MCM6 OS=Homo sapiens OX=9606 GN=MCM6 PE=1 SV=1	24981.5	24120.8	22654.5	22416.8	20923.6	20955.7
Q9H583	HEAT repeat-containing protein 1 OS=Homo sapiens OX=9606 GN=HEATR1 PE=1 SV=3	9403	9162	8903.1	8374.7	8165.2	7858
Q9Y4L1	Hypoxia up-regulated protein 1 OS=Homo sapiens OX=9606 GN=HYOU1 PE=1 SV=1	10529.1	12480.5	11006.6	11415.2	9998.1	10675.4
P26640	Valine--tRNA ligase OS=Homo sapiens OX=9606 GN=VARS1 PE=1 SV=4	13700.4	12472.2	13511.7	12268.4	12399	11735.4
Q02790	Peptidyl-prolyl cis-trans isomerase FKBP4 OS=Homo sapiens OX=9606 GN=FKBP4 PE=1 SV=3	11868.7	12616.2	10853.1	11680.1	11191.8	12115
Q32MZ4	Leucine-rich repeat flightless-interacting protein 1 OS=Homo sapiens OX=9606 GN=LRRFIP1 PE=1 SV=2	6453.1	7041.1	6238	6750.5	6370.5	7004.9
P25705	ATP synthase subunit alpha, mitochondrial OS=Homo sapiens OX=9606 GN=ATP5F1A PE=1 SV=1	33540.1	29952.1	31256.3	29300.3	30766.2	27660.8
P16615	Sarcoplasmic/endoplasmic reticulum calcium ATPase 2 OS=Homo sapiens OX=9606 GN=ATP2A2 PE=1 SV=1	11154.1	9462.7	10197.5	11276.8	12390.7	10992.5
P17980	26S proteasome regulatory subunit 6A OS=Homo sapiens OX=9606 GN=PSMC3 PE=1 SV=3	10283.5	11121.5	11444.9	12731.8	10924	12231.2
O60610	Protein diaphanous homolog 1 OS=Homo sapiens OX=9606 GN=DIAPH1 PE=1 SV=2	10376.6	11705	10109.4	11245.8	9575.7	10647.1
Q10567	AP-1 complex subunit beta-1 OS=Homo sapiens OX=9606 GN=AP1B1 PE=1 SV=2	2471.5	2258.6	2316.5	2137.4	2115.3	1924.9
P46060	Ran GTPase-activating protein 1 OS=Homo sapiens OX=9606 GN=RANGAP1 PE=1 SV=1	11220.2	11632.5	10300.9	10873.4	9315.2	10846.6
P07237	Protein disulfide-isomerase OS=Homo sapiens OX=9606 GN=P4HB PE=1 SV=3	30514.4	35427.7	33145.1	33470.7	30801.8	31085.8
O60313	Dynamin-like 120 kDa protein, mitochondrial OS=Homo sapiens OX=9606 GN=OPA1 PE=1 SV=3	9096.7	7811.3	9899.1	8819.2	9780.1	8276.7
Q7KZ85	Transcription elongation factor SPT6 OS=Homo sapiens OX=9606 GN=SUPT6H PE=1 SV=2	3740.2	3902.6	3486.6	4882.7	4365.1	4612.3
P30153	Serine/threonine-protein phosphatase 2A 65 kDa regulatory subunit A alpha isoform OS=Homo sapiens OX=9606 GN=PPP2R1A PE=1 SV=4	18343	19226	17146.4	18814.8	16897	18026.5
Q8NC51	Plasminogen activator inhibitor 1 RNA-binding protein OS=Homo sapiens OX=9606 GN=SERBP1 PE=1 SV=2	6378	6367.5	10672.6	10443.7	11338.1	11168.4
Q08J23	RNA cytosine C(5)-methyltransferase NSUN2 OS=Homo sapiens OX=9606 GN=NSUN2 PE=1 SV=2	7060	8372.9	7953.8	8468.1	7319.3	8695.9
P23921	Ribonucleoside-diphosphate reductase large subunit OS=Homo sapiens OX=9606 GN=RRM1 PE=1 SV=1	10536.7	9665.5	9601	11353.8	11549.8	10984.6
O95347	Structural maintenance of chromosomes protein 2 OS=Homo sapiens OX=9606 GN=SMC2 PE=1 SV=2	9254.2	9220.8	9523.4	9599.6	10175.7	9080.3
Q9C0C2	182 kDa tankyrase-1-binding protein OS=Homo sapiens OX=9606 GN=TNKS1BP1 PE=1 SV=4	2018.5	2385.8	2204.9	2270.5	2031.3	2165.8
Q14697	Neutral alpha-glucosidase AB OS=Homo sapiens OX=9606 GN=GANAB PE=1 SV=3	14342.1	13077.6	13173.2	12335.8	12747.8	12303.5
Q01518	Adenylyl cyclase-associated protein 1 OS=Homo sapiens OX=9606 GN=CAP1 PE=1 SV=5	15411.5	15393.8	13843.7	17921.5	20563.6	20860.2
P06748	Nucleophosmin OS=Homo sapiens OX=9606 GN=NPM1 PE=1 SV=2	74644.8	74682.3	67099.6	68929.8	63273.3	68750.9
P35241	Radixin OS=Homo sapiens OX=9606 GN=RDX PE=1 SV=1	6657.3	7039.9	6538.8	6519.6	6114.4	6313.2
P11940	Polyadenylate-binding protein 1 OS=Homo sapiens OX=9606 GN=PABPC1 PE=1 SV=2	30000.6	29587	27225	27539	27812.1	28815.9
P41250	Glycine--tRNA ligase OS=Homo sapiens OX=9606 GN=GARS1 PE=1 SV=3	18347.7	22533.5	17809	20863.2	16482.5	24915.5
Q92973	Transportin-1 OS=Homo sapiens OX=9606 GN=TNPO1 PE=1 SV=2	9224.8	10807.4	9102.5	13638.5	11870.1	13358.4
P54136	Arginine--tRNA ligase, cytoplasmic OS=Homo sapiens OX=9606 GN=RARS1 PE=1 SV=2	14079.1	13293.3	12917	12506.3	13061.7	13352.6
Q9BUF5	Tubulin beta-6 chain OS=Homo sapiens OX=9606 GN=TUBB6 PE=1 SV=1	827.2	752.1	791.9	733.6	684.1	643.6
P14868	Aspartate--tRNA ligase, cytoplasmic OS=Homo sapiens OX=9606 GN=DARS1 PE=1 SV=2	17303.9	16304.1	18965.9	18236.8	17515.2	16534.2
O75534	Cold shock domain-containing protein E1 OS=Homo sapiens OX=9606 GN=CSDE1 PE=1 SV=2	15992.8	14979.8	15272.2	15688.7	15442	14588.4
P61978	Heterogeneous nuclear ribonucleoprotein K OS=Homo sapiens OX=9606 GN=HNRNPK PE=1 SV=1	34355.3	37462.1	40627.6	38598.6	37291.5	36729.3
P12268	Inosine-5'-monophosphate dehydrogenase 2 OS=Homo sapiens OX=9606 GN=IMPDH2 PE=1 SV=2	12936	15542.6	16817.1	15147	15167.5	13676.2
Q08378	Golgin subfamily A member 3 OS=Homo sapiens OX=9606 GN=GOLGA3 PE=1 SV=2	2369.9	2250.2	2257.1	2135.2	2223.9	2042.2
Q16555	Dihydropyrimidinase-related protein 2 OS=Homo sapiens OX=9606 GN=DPYSL2 PE=1 SV=1	9214	7691.3	8515.7	7643.1	10209	8583.3
P11717	Cation-independent mannose-6-phosphate receptor OS=Homo sapiens OX=9606 GN=IGF2R PE=1 SV=3	2341.2	3164.5	4969.4	4055.4	4599.6	3855.1
P11387	DNA topoisomerase 1 OS=Homo sapiens OX=9606 GN=TOP1 PE=1 SV=2	14558.9	17502.5	14436.3	16994.8	13562.5	17488.4
Q8N1F7	Nuclear pore complex protein Nup93 OS=Homo sapiens OX=9606 GN=NUP93 PE=1 SV=2	16300.2	14429.5	17294.1	15987.2	17877.7	15550
Q92945	Far upstream element-binding protein 2 OS=Homo sapiens OX=9606 GN=KHSRP PE=1 SV=4	25240.8	23931.4	23052.7	21509.1	22056.2	21597.9
P55265	Double-stranded RNA-specific adenosine deaminase OS=Homo sapiens OX=9606 GN=ADAR PE=1 SV=4	10932.8	11161.3	12494.6	11318.6	11709.4	10847.4
P14866	Heterogeneous nuclear ribonucleoprotein L OS=Homo sapiens OX=9606 GN=HNRNPL PE=1 SV=2	16891.4	16731.2	14842	15323.2	13565.3	14821.8
P53618	Coatomer subunit beta OS=Homo sapiens OX=9606 GN=COPB1 PE=1 SV=3	4166.3	5093.8	4692.4	4697.1	5547.6	7216.1
Q9ULT8	E3 ubiquitin-protein ligase HECTD1 OS=Homo sapiens OX=9606 GN=HECTD1 PE=1 SV=3	3992.6	3946.8	4522.8	4375.3	4177.5	4148.1
Q5JTH9	RRP12-like protein OS=Homo sapiens OX=9606 GN=RRP12 PE=1 SV=2	11031.8	11730.3	10282.3	12443.2	10603	11714.9
P19338	Nucleolin OS=Homo sapiens OX=9606 GN=NCL PE=1 SV=3	80371.3	88909.5	73941	82306.4	72727.6	82982.9
P20042	Eukaryotic translation initiation factor 2 subunit 2 OS=Homo sapiens OX=9606 GN=EIF2S2 PE=1 SV=2	11833.4	13504.1	11337.3	12247.6	13405.7	14143.6
Q16531	DNA damage-binding protein 1 OS=Homo sapiens OX=9606 GN=DDB1 PE=1 SV=1	18453.9	17426.2	18554.1	17337.3	19722.9	17905.8
P55884	Eukaryotic translation initiation factor 3 subunit B OS=Homo sapiens OX=9606 GN=EIF3B PE=1 SV=3	9757	9784.4	11646.2	11451.9	11277.8	17106.9
Q1KMD3	Heterogeneous nuclear ribonucleoprotein U-like protein 2 OS=Homo sapiens OX=9606 GN=HNRNPUL2 PE=1 SV=1	12783.5	11480.4	11446.4	10661.8	10594.4	10478.8
O75165	DnaJ homolog subfamily C member 13 OS=Homo sapiens OX=9606 GN=DNAJC13 PE=1 SV=5	2851	2916.4	3110	2682.8	2947.2	2481.4
P30101	Protein disulfide-isomerase A3 OS=Homo sapiens OX=9606 GN=PDIA3 PE=1 SV=4	13119.8	14536.8	13463.3	13314.8	15225.3	15088.5
P52732	Kinesin-like protein KIF11 OS=Homo sapiens OX=9606 GN=KIF11 PE=1 SV=2	9427.7	10673.8	8797.3	10247.2	8554.4	10365
Q8IWZ3	Ankyrin repeat and KH domain-containing protein 1 OS=Homo sapiens OX=9606 GN=ANKHD1 PE=1 SV=1	3352.2	3566.2	3508.7	3270.4	3160.1	3136.9
P33993	DNA replication licensing factor MCM7 OS=Homo sapiens OX=9606 GN=MCM7 PE=1 SV=4	12419.5	12152.3	11662.9	11254.6	11794.3	10811
P27824	Calnexin OS=Homo sapiens OX=9606 GN=CANX PE=1 SV=2	17741.4	19034.7	18872.3	21079.7	19207.8	19600.2
Q92878	DNA repair protein RAD50 OS=Homo sapiens OX=9606 GN=RAD50 PE=1 SV=1	7894	7412.9	7309.8	6918.1	7451.8	7292.3
P22626	Heterogeneous nuclear ribonucleoproteins A2/B1 OS=Homo sapiens OX=9606 GN=HNRNPA2B1 PE=1 SV=2	59676.5	59477.7	69360.4	64962.5	75700.6	73773.1
O75691	Small subunit processome component 20 homolog OS=Homo sapiens OX=9606 GN=UTP20 PE=1 SV=3	5026.6	5653.9	5728.8	5434.1	5835	5534.3
O15371	Eukaryotic translation initiation factor 3 subunit D OS=Homo sapiens OX=9606 GN=EIF3D PE=1 SV=1	10255.3	11837.8	10403.1	10828.1	9860.3	10767.7
O95071	E3 ubiquitin-protein ligase UBR5 OS=Homo sapiens OX=9606 GN=UBR5 PE=1 SV=2	3518.5	3103.8	3320.3	3450.1	3999.2	3469.2
Q05639	Elongation factor 1-alpha 2 OS=Homo sapiens OX=9606 GN=EEF1A2 PE=1 SV=1	6922.2	6444	6290.1	6030	5937.2	5762.9
P52948	Nuclear pore complex protein Nup98-Nup96 OS=Homo sapiens OX=9606 GN=NUP98 PE=1 SV=4	4758.3	5866.8	5755.7	5488.9	5226.5	5363.7
Q96KR1	Zinc finger RNA-binding protein OS=Homo sapiens OX=9606 GN=ZFR PE=1 SV=2	2533.2	2467	2228.9	2192	2111	2384.5
Q99798	Aconitate hydratase, mitochondrial OS=Homo sapiens OX=9606 GN=ACO2 PE=1 SV=2	3401.6	3262.2	3090.5	2958.7	2852	3160.7
P36578	60S ribosomal protein L4 OS=Homo sapiens OX=9606 GN=RPL4 PE=1 SV=5	35900.4	33672.9	32736.4	31248.7	32259.9	35498.1
Q92499	ATP-dependent RNA helicase DDX1 OS=Homo sapiens OX=9606 GN=DDX1 PE=1 SV=2	12322.5	11712.1	11688	10889.1	10910.9	10178.4
P23526	Adenosylhomocysteinase OS=Homo sapiens OX=9606 GN=AHCY PE=1 SV=4	21979.1	20869.8	20803.3	21461.6	21181.8	22158.9
P29401	Transketolase OS=Homo sapiens OX=9606 GN=TKT PE=1 SV=3	18132.3	17043.5	16590.5	17799.6	17158.9	16696.9
Q9BQ52	Zinc phosphodiesterase ELAC protein 2 OS=Homo sapiens OX=9606 GN=ELAC2 PE=1 SV=2	3901.8	3522.5	3679.9	3391.1	3462.3	3238.6
O00567	Nucleolar protein 56 OS=Homo sapiens OX=9606 GN=NOP56 PE=1 SV=4	8594.3	8543.9	7993.2	7913.1	7428.7	8094.3
Q9Y265	RuvB-like 1 OS=Homo sapiens OX=9606 GN=RUVBL1 PE=1 SV=1	3042.9	2804.5	4688.6	6021.5	10234.8	10435.4
Q8WXH0	Nesprin-2 OS=Homo sapiens OX=9606 GN=SYNE2 PE=1 SV=3	1681.9	1455.3	1586.7	1382.9	1546.9	1285
Q99459	Cell division cycle 5-like protein OS=Homo sapiens OX=9606 GN=CDC5L PE=1 SV=2	6424.8	6483.4	6088.9	6126.7	5690.3	5787.3
Q9H0A0	RNA cytidine acetyltransferase OS=Homo sapiens OX=9606 GN=NAT10 PE=1 SV=2	9723.7	9633.9	9314.6	9303	9388.7	9232.2
O95602	DNA-directed RNA polymerase I subunit RPA1 OS=Homo sapiens OX=9606 GN=POLR1A PE=1 SV=2	5396.4	4859.7	5180.9	4664.8	4776.2	4411.7
Q99615	DnaJ homolog subfamily C member 7 OS=Homo sapiens OX=9606 GN=DNAJC7 PE=1 SV=2	9972.7	10945.5	9850.3	10966.8	9751	10196.9
Q6P2E9	Enhancer of mRNA-decapping protein 4 OS=Homo sapiens OX=9606 GN=EDC4 PE=1 SV=1	6068.9	5541.5	5674.9	5277.3	5340.6	4919.8
P06737	Glycogen phosphorylase, liver form OS=Homo sapiens OX=9606 GN=PYGL PE=1 SV=4	7166.9	6756.3	6675.6	7574.5	7772	7307.4
Q92841	Probable ATP-dependent RNA helicase DDX17 OS=Homo sapiens OX=9606 GN=DDX17 PE=1 SV=2	22448.8	21887.9	23012.8	22664.1	20563.1	20805.6
Q01813	ATP-dependent 6-phosphofructokinase, platelet type OS=Homo sapiens OX=9606 GN=PFKP PE=1 SV=2	12160.5	11445.1	12310.4	13490.7	13330.1	12437.8
Q9HAV4	Exportin-5 OS=Homo sapiens OX=9606 GN=XPO5 PE=1 SV=1	7218.6	6694.2	6744.5	6211.7	6770.8	7528.3
P60174	Triosephosphate isomerase OS=Homo sapiens OX=9606 GN=TPI1 PE=1 SV=4	19973.5	18442.7	18119.6	17301.3	16724.5	16249.7
P07355	Annexin A2 OS=Homo sapiens OX=9606 GN=ANXA2 PE=1 SV=2	45111.6	43186.3	42844.8	40416.7	44611.7	41169.7
Q8NE71	ATP-binding cassette sub-family F member 1 OS=Homo sapiens OX=9606 GN=ABCF1 PE=1 SV=2	5514.9	5918.5	5070.8	5716.6	4740.5	5770.7
P35998	26S proteasome regulatory subunit 7 OS=Homo sapiens OX=9606 GN=PSMC2 PE=1 SV=3	5302.7	5291.7	5966.7	6053.5	5529.3	9295
P23381	Tryptophan--tRNA ligase, cytoplasmic OS=Homo sapiens OX=9606 GN=WARS1 PE=1 SV=2	9256.8	9761.3	8636.2	8800.7	8166.2	8757.3
P62258	14-3-3 protein epsilon OS=Homo sapiens OX=9606 GN=YWHAE PE=1 SV=1	42970.8	45077	45462.3	44061.8	41748.8	40138.4
P08133	Annexin A6 OS=Homo sapiens OX=9606 GN=ANXA6 PE=1 SV=3	21446.9	19198.7	20272.5	18244.4	19395.8	17370.4
Q13045	Protein flightless-1 homolog OS=Homo sapiens OX=9606 GN=FLII PE=1 SV=2	4064.5	3962.1	5104.3	5313.4	5118.6	5046.1
P26599	Polypyrimidine tract-binding protein 1 OS=Homo sapiens OX=9606 GN=PTBP1 PE=1 SV=1	13825.6	13469.8	12741.3	12587.9	11654.2	15527.1
O60264	SWI/SNF-related matrix-associated actin-dependent regulator of chromatin subfamily A member 5 OS=Homo sapiens OX=9606 GN=SMARCA5 PE=1 SV=1	4605.7	4235	4236.7	5686.8	5506	5177.7
P78344	Eukaryotic translation initiation factor 4 gamma 2 OS=Homo sapiens OX=9606 GN=EIF4G2 PE=1 SV=1	10640.9	12033.3	10132.7	11142.2	9428	11465.5
Q9UBT2	SUMO-activating enzyme subunit 2 OS=Homo sapiens OX=9606 GN=UBA2 PE=1 SV=2	11714.2	10941.4	10833.6	10121	9677.1	10690.4
P08195	4F2 cell-surface antigen heavy chain OS=Homo sapiens OX=9606 GN=SLC3A2 PE=1 SV=3	5761	8245.2	6135.6	8587.5	5591.9	7327.7
O00267	Transcription elongation factor SPT5 OS=Homo sapiens OX=9606 GN=SUPT5H PE=1 SV=1	5775.6	6239.6	5360	5790.7	5025.7	5523.5
P17844	Probable ATP-dependent RNA helicase DDX5 OS=Homo sapiens OX=9606 GN=DDX5 PE=1 SV=1	17780	18196.9	19220.8	22688.3	23043.4	26111.2
Q93008	Probable ubiquitin carboxyl-terminal hydrolase FAF-X OS=Homo sapiens OX=9606 GN=USP9X PE=1 SV=4	5484.7	4944.2	4918.7	4629.4	4660.4	4471.7
Q9UHD8	Septin-9 OS=Homo sapiens OX=9606 GN=SEPTIN9 PE=1 SV=2	9495.4	11152.4	14414.7	13573.1	13459.4	13141.5
O43143	Pre-mRNA-splicing factor ATP-dependent RNA helicase DHX15 OS=Homo sapiens OX=9606 GN=DHX15 PE=1 SV=2	7367.9	7572.3	6850.1	6970.6	6457.2	6514.7
P05198	Eukaryotic translation initiation factor 2 subunit 1 OS=Homo sapiens OX=9606 GN=EIF2S1 PE=1 SV=3	13204.1	15897.1	14291.2	14609.3	13664.3	13487.9
A5YKK6	CCR4-NOT transcription complex subunit 1 OS=Homo sapiens OX=9606 GN=CNOT1 PE=1 SV=2	4409.2	4453.7	4109.9	4113.6	3952.6	4439.6
P08727	Keratin, type I cytoskeletal 19 OS=Homo sapiens OX=9606 GN=KRT19 PE=1 SV=4	20335.7	14070.5	19026.9	12967	18018.6	12118.9
O75116	Rho-associated protein kinase 2 OS=Homo sapiens OX=9606 GN=ROCK2 PE=1 SV=4	3292.3	3040.2	3194.2	3536.1	4654.8	4510.7
P28331	NADH-ubiquinone oxidoreductase 75 kDa subunit, mitochondrial OS=Homo sapiens OX=9606 GN=NDUFS1 PE=1 SV=3	3607.9	3074.5	3453	2875.2	3738.1	3215.5
O14578	Citron Rho-interacting kinase OS=Homo sapiens OX=9606 GN=CIT PE=1 SV=2	5679.6	4753.8	6199.2	5381.3	6009.4	5238.5
P49419	Alpha-aminoadipic semialdehyde dehydrogenase OS=Homo sapiens OX=9606 GN=ALDH7A1 PE=1 SV=5	8252.5	7098.8	7760.8	8586.9	9019.7	7798.3
O60664	Perilipin-3 OS=Homo sapiens OX=9606 GN=PLIN3 PE=1 SV=3	8948.7	7945.2	7816.5	7274	7475.6	7369.4
Q9Y2W1	Thyroid hormone receptor-associated protein 3 OS=Homo sapiens OX=9606 GN=THRAP3 PE=1 SV=2	6100.9	6223.1	6077.7	5908.7	7446.9	7559.2
P62191	26S proteasome regulatory subunit 4 OS=Homo sapiens OX=9606 GN=PSMC1 PE=1 SV=1	7958.7	7766.9	9016.4	9448.9	10068.7	10731.6
P63244	Receptor of activated protein C kinase 1 OS=Homo sapiens OX=9606 GN=RACK1 PE=1 SV=3	23809.2	25677.7	25920.1	23711.2	32958.2	29873.8
Q9BVJ6	U3 small nucleolar RNA-associated protein 14 homolog A OS=Homo sapiens OX=9606 GN=UTP14A PE=1 SV=1	1972.4	2073	1887.1	2247.3	2345.9	2375.5
Q9BXJ9	N-alpha-acetyltransferase 15, NatA auxiliary subunit OS=Homo sapiens OX=9606 GN=NAA15 PE=1 SV=1	13780.8	14535.4	13116.1	13306.9	12278.3	12998.8
P62195	26S proteasome regulatory subunit 8 OS=Homo sapiens OX=9606 GN=PSMC5 PE=1 SV=1	9035.6	9213.5	9245.5	9511	8613.5	9411.4
Q02880	DNA topoisomerase 2-beta OS=Homo sapiens OX=9606 GN=TOP2B PE=1 SV=3	2282.8	2238.5	2178.6	1958.4	2017.7	2029.2
O43290	U4/U6.U5 tri-snRNP-associated protein 1 OS=Homo sapiens OX=9606 GN=SART1 PE=1 SV=1	5079.6	5069	5057	4674.4	4592.4	4286.7
Q9H307	Pinin OS=Homo sapiens OX=9606 GN=PNN PE=1 SV=5	8802	8632.6	8093	8158.2	7615.4	7969.2
O95613	Pericentrin OS=Homo sapiens OX=9606 GN=PCNT PE=1 SV=4	1407.7	1449.7	1554	1862.6	1688.2	1765.3
P54578	Ubiquitin carboxyl-terminal hydrolase 14 OS=Homo sapiens OX=9606 GN=USP14 PE=1 SV=3	10334.7	11406.9	9995.8	10721.4	10037	10110.5
P20810	Calpastatin OS=Homo sapiens OX=9606 GN=CAST PE=1 SV=4	8800	8824.4	8444.3	7996.7	8253.9	7759
P16144	Integrin beta-4 OS=Homo sapiens OX=9606 GN=ITGB4 PE=1 SV=5	2373.4	1518.9	2229.6	1585.7	2360.4	1605.1
Q14151	Scaffold attachment factor B2 OS=Homo sapiens OX=9606 GN=SAFB2 PE=1 SV=1	3342.7	3076.8	3136.8	3510.1	4842.2	4774.1
P40926	Malate dehydrogenase, mitochondrial OS=Homo sapiens OX=9606 GN=MDH2 PE=1 SV=3	17185.4	15321.7	17274.8	20509.4	21008.4	20288.6
O00159	Unconventional myosin-Ic OS=Homo sapiens OX=9606 GN=MYO1C PE=1 SV=4	5617.7	5493.6	6274.6	5991.9	5781.4	5627.7
O00231	26S proteasome non-ATPase regulatory subunit 11 OS=Homo sapiens OX=9606 GN=PSMD11 PE=1 SV=3	8238.5	8139.5	7654.3	7435.9	7694.1	7756.3
O95373	Importin-7 OS=Homo sapiens OX=9606 GN=IPO7 PE=1 SV=1	9410.8	9301.2	8947.1	8767.1	8532	8495.6
P46459	Vesicle-fusing ATPase OS=Homo sapiens OX=9606 GN=NSF PE=1 SV=3	9933.2	10108.9	10785.1	10791.1	10952	10018.1
P39023	60S ribosomal protein L3 OS=Homo sapiens OX=9606 GN=RPL3 PE=1 SV=2	38050.4	36764.2	34620.5	34616.3	33627.3	32430.5
P52789	Hexokinase-2 OS=Homo sapiens OX=9606 GN=HK2 PE=1 SV=2	5543.2	6148.5	5886.8	6371.2	5407.4	5994.4
Q15459	Splicing factor 3A subunit 1 OS=Homo sapiens OX=9606 GN=SF3A1 PE=1 SV=1	8187.3	8249.2	8059	8082.4	7187.5	8400.9
Q9BXP5	Serrate RNA effector molecule homolog OS=Homo sapiens OX=9606 GN=SRRT PE=1 SV=1	12226.8	14747.1	13583.2	13617.6	12585.5	13048.7
P38919	Eukaryotic initiation factor 4A-III OS=Homo sapiens OX=9606 GN=EIF4A3 PE=1 SV=4	12680.4	14160.4	11895.8	13106.3	10673.6	11950.1
P46777	60S ribosomal protein L5 OS=Homo sapiens OX=9606 GN=RPL5 PE=1 SV=3	14282.1	14075	13155.9	13169.6	12506.3	12175.4
Q16881	Thioredoxin reductase 1, cytoplasmic OS=Homo sapiens OX=9606 GN=TXNRD1 PE=1 SV=3	7494.3	14044.4	7097.4	12687.6	6597.8	12250.9
Q9Y3F4	Serine-threonine kinase receptor-associated protein OS=Homo sapiens OX=9606 GN=STRAP PE=1 SV=1	7832.7	11794.6	10830	10824.9	9666.3	9916.5
P19367	Hexokinase-1 OS=Homo sapiens OX=9606 GN=HK1 PE=1 SV=3	12703.3	13344.3	12839.3	12302.6	11954.5	11463.9
P28370	Probable global transcription activator SNF2L1 OS=Homo sapiens OX=9606 GN=SMARCA1 PE=1 SV=2	11160.5	9389.3	12568	12215.7	13405	11482.2
P00367	Glutamate dehydrogenase 1, mitochondrial OS=Homo sapiens OX=9606 GN=GLUD1 PE=1 SV=2	12064.7	10782.5	11215.1	11185.9	12401.5	11120.7
P54577	Tyrosine--tRNA ligase, cytoplasmic OS=Homo sapiens OX=9606 GN=YARS1 PE=1 SV=4	27248.2	27735.9	25674	25797.9	23953.8	23860.4
P27797	Calreticulin OS=Homo sapiens OX=9606 GN=CALR PE=1 SV=1	14253.9	13242.6	14522.9	13841.5	13400.4	12885
P13489	Ribonuclease inhibitor OS=Homo sapiens OX=9606 GN=RNH1 PE=1 SV=2	13591.7	12207.1	12541.3	11530.8	11309.5	10812.5
P42285	Exosome RNA helicase MTR4 OS=Homo sapiens OX=9606 GN=MTREX PE=1 SV=3	4951.2	5062.4	5032.9	5368.7	5467	6626.2
Q13576	Ras GTPase-activating-like protein IQGAP2 OS=Homo sapiens OX=9606 GN=IQGAP2 PE=1 SV=4	3494.7	3211.7	3393.4	3027	3137.5	2809.4
O00425	Insulin-like growth factor 2 mRNA-binding protein 3 OS=Homo sapiens OX=9606 GN=IGF2BP3 PE=1 SV=2	9766.4	9689.3	10362.4	12232.1	11639.5	11987.5
Q58FF7	Putative heat shock protein HSP 90-beta-3 OS=Homo sapiens OX=9606 GN=HSP90AB3P PE=5 SV=1
P51610	Host cell factor 1 OS=Homo sapiens OX=9606 GN=HCFC1 PE=1 SV=2	2265.6	2042	2092.7	1896.7	2282.1	2228.4
Q9H4M9	EH domain-containing protein 1 OS=Homo sapiens OX=9606 GN=EHD1 PE=1 SV=2	2568.8	2489.8	2438.7	2352.9	2240.9	2789.9
Q16222	UDP-N-acetylhexosamine pyrophosphorylase OS=Homo sapiens OX=9606 GN=UAP1 PE=1 SV=3	11655	13671.5	10879.2	12809.5	9885.5	12832.2
O43776	Asparagine--tRNA ligase, cytoplasmic OS=Homo sapiens OX=9606 GN=NARS1 PE=1 SV=1	8127.3	8612.6	8505.3	8531.4	8396.2	11186.3
P06744	Glucose-6-phosphate isomerase OS=Homo sapiens OX=9606 GN=GPI PE=1 SV=4	26524.6	27498.8	27713.5	25090.4	25813.4	23708.6
Q9UQ80	Proliferation-associated protein 2G4 OS=Homo sapiens OX=9606 GN=PA2G4 PE=1 SV=3	23328.9	23594	24617.2	24977.7	23577.4	24522.9
Q8TEX9	Importin-4 OS=Homo sapiens OX=9606 GN=IPO4 PE=1 SV=2	7438.1	7475.1	7377.7	7029.1	6798.5	6432.8
Q02241	Kinesin-like protein KIF23 OS=Homo sapiens OX=9606 GN=KIF23 PE=1 SV=3	3280.5	3232.8	3009.8	3024.2	2758.9	2853.6
P29692	Elongation factor 1-delta OS=Homo sapiens OX=9606 GN=EEF1D PE=1 SV=5	9906.6	10591.5	9891.6	9675.6	9117.3	9135.6
P56192	Methionine--tRNA ligase, cytoplasmic OS=Homo sapiens OX=9606 GN=MARS1 PE=1 SV=2	5643.3	5530.2	5552.3	5796.3	5666.1	5568.4
P17655	Calpain-2 catalytic subunit OS=Homo sapiens OX=9606 GN=CAPN2 PE=1 SV=6	10064.5	9790.4	11427.2	10784	10345.8	11163.9
Q13310	Polyadenylate-binding protein 4 OS=Homo sapiens OX=9606 GN=PABPC4 PE=1 SV=1	8124.8	11513.7	10246	10522	9390.8	11913
O94973	AP-2 complex subunit alpha-2 OS=Homo sapiens OX=9606 GN=AP2A2 PE=1 SV=2	3161.4	2993	3001.7	2838.3	2828.6	2585.7
P07910	Heterogeneous nuclear ribonucleoproteins C1/C2 OS=Homo sapiens OX=9606 GN=HNRNPC PE=1 SV=4	17526.2	17269.1	16043.3	15342	15721.4	16641.9
O75694	Nuclear pore complex protein Nup155 OS=Homo sapiens OX=9606 GN=NUP155 PE=1 SV=1	3598.6	3468.2	3310.5	3189.9	3707.9	3647.2
P26641	Elongation factor 1-gamma OS=Homo sapiens OX=9606 GN=EEF1G PE=1 SV=3	20550.4	20088.8	19735.2	19048.9	23829.8	23318.4
P40227	T-complex protein 1 subunit zeta OS=Homo sapiens OX=9606 GN=CCT6A PE=1 SV=3	29000.8	28690.4	26721.8	37106.5	33581.4	34128.6
P35606	Coatomer subunit beta' OS=Homo sapiens OX=9606 GN=COPB2 PE=1 SV=2	11448.3	10974.7	10347.8	10293.6	10815.2	11167.8
Q12931	Heat shock protein 75 kDa, mitochondrial OS=Homo sapiens OX=9606 GN=TRAP1 PE=1 SV=3	11914.2	10742.8	12391.7	11516.5	12010.6	10672.6
P49756	RNA-binding protein 25 OS=Homo sapiens OX=9606 GN=RBM25 PE=1 SV=3	8956.4	9294.5	7880.3	9126.1	8144.6	9435.4
O95202	Mitochondrial proton/calcium exchanger protein OS=Homo sapiens OX=9606 GN=LETM1 PE=1 SV=1	5292.8	5040.9	5013.2	4702.3	4763.8	4369.8
P36776	Lon protease homolog, mitochondrial OS=Homo sapiens OX=9606 GN=LONP1 PE=1 SV=2	5818.5	5546	6219.4	5172.1	5595.9	4710.5
Q13177	Serine/threonine-protein kinase PAK 2 OS=Homo sapiens OX=9606 GN=PAK2 PE=1 SV=3	5989.6	5371.9	5523	4946.4	8666.8	7863.5
O75150	E3 ubiquitin-protein ligase BRE1B OS=Homo sapiens OX=9606 GN=RNF40 PE=1 SV=5	1594.6	1593.2	1449.1	1490.4	1341.4	1408
Q07065	Cytoskeleton-associated protein 4 OS=Homo sapiens OX=9606 GN=CKAP4 PE=1 SV=2	4584.7	4060.1	4157.9	3971.2	4599	4435.6
O15355	Protein phosphatase 1G OS=Homo sapiens OX=9606 GN=PPM1G PE=1 SV=1	9880.2	9388.1	9149.9	8869.8	8248.2	8196.1
P14314	Glucosidase 2 subunit beta OS=Homo sapiens OX=9606 GN=PRKCSH PE=1 SV=2	11624.9	12146.7	11499.2	11685.3	11141.8	11358.6
O43491	Band 4.1-like protein 2 OS=Homo sapiens OX=9606 GN=EPB41L2 PE=1 SV=1	4215.3	3743.8	3806.2	3543.4	3636.7	3713.4
Q9UKV3	Apoptotic chromatin condensation inducer in the nucleus OS=Homo sapiens OX=9606 GN=ACIN1 PE=1 SV=2	7720.6	7948.7	9462.9	8693.5	8892.8	9768.7
P24752	Acetyl-CoA acetyltransferase, mitochondrial OS=Homo sapiens OX=9606 GN=ACAT1 PE=1 SV=1	12038	10575.6	11105.4	9875.8	11728.6	10498.4
P50454	Serpin H1 OS=Homo sapiens OX=9606 GN=SERPINH1 PE=1 SV=2	3839	4241.4	3649.7	4298.6	4422.4	4542.5
O95782	AP-2 complex subunit alpha-1 OS=Homo sapiens OX=9606 GN=AP2A1 PE=1 SV=3	7389.6	7004.1	7164.4	7497.9	7676.5	7007.9
Q9UHX1	Poly(U)-binding-splicing factor PUF60 OS=Homo sapiens OX=9606 GN=PUF60 PE=1 SV=1	9282.6	9930	9122.7	11111.6	10049.2	11657.2
P43686	26S proteasome regulatory subunit 6B OS=Homo sapiens OX=9606 GN=PSMC4 PE=1 SV=2	6477.3	6778.9	5963	6168.8	5326.1	6017.4
P31943	Heterogeneous nuclear ribonucleoprotein H OS=Homo sapiens OX=9606 GN=HNRNPH1 PE=1 SV=4	10026.1	8774.1	9127.4	8263.2	8284.4	7781.6
O75083	WD repeat-containing protein 1 OS=Homo sapiens OX=9606 GN=WDR1 PE=1 SV=4	11454.3	10849.6	10668.3	13267.6	13336.1	14621.6
Q96AE4	Far upstream element-binding protein 1 OS=Homo sapiens OX=9606 GN=FUBP1 PE=1 SV=3	11690.7	13371.9	11976.6	12569.2	11551.5	13699.4
O43242	26S proteasome non-ATPase regulatory subunit 3 OS=Homo sapiens OX=9606 GN=PSMD3 PE=1 SV=2	11713	14048.3	13736.1	14529.5	12986.7	14292.8
P68133	Actin, alpha skeletal muscle OS=Homo sapiens OX=9606 GN=ACTA1 PE=1 SV=1
Q9H0D6	5'-3' exoribonuclease 2 OS=Homo sapiens OX=9606 GN=XRN2 PE=1 SV=1	6473.8	5952.9	6033.7	5495.6	6409.5	5869.7
Q3V6T2	Girdin OS=Homo sapiens OX=9606 GN=CCDC88A PE=1 SV=2	1592.9	1414.5	1807.5	1546.3	1749.3	1464.8
P50570	Dynamin-2 OS=Homo sapiens OX=9606 GN=DNM2 PE=1 SV=2	7196.4	6924.5	6640.2	6442.4	6132.6	6225.1
P54886	Delta-1-pyrroline-5-carboxylate synthase OS=Homo sapiens OX=9606 GN=ALDH18A1 PE=1 SV=2	12413.2	11164.8	11658.6	10543.5	10755.9	9790.5
Q9Y2X3	Nucleolar protein 58 OS=Homo sapiens OX=9606 GN=NOP58 PE=1 SV=1	1367.7	1530.1	1250.4	1377.8	1219.8	3031.9
Q93009	Ubiquitin carboxyl-terminal hydrolase 7 OS=Homo sapiens OX=9606 GN=USP7 PE=1 SV=2	5876.3	6341.4	5935.8	5989.9	5610.9	5666.2
Q6PKG0	La-related protein 1 OS=Homo sapiens OX=9606 GN=LARP1 PE=1 SV=2	8149.9	8532.2	8127.4	7923	7752.4	7650.9
Q96QK1	Vacuolar protein sorting-associated protein 35 OS=Homo sapiens OX=9606 GN=VPS35 PE=1 SV=2	9696	9584.7	8894.3	8967.6	8388.9	10322.4
Q16643	Drebrin OS=Homo sapiens OX=9606 GN=DBN1 PE=1 SV=4	4187.6	3838.2	3694	6389.2	7741.1	7271.8
Q9NSE4	Isoleucine--tRNA ligase, mitochondrial OS=Homo sapiens OX=9606 GN=IARS2 PE=1 SV=2	4954.1	5114.2	5746.5	5088	6964.6	5992.5
P47897	Glutamine--tRNA ligase OS=Homo sapiens OX=9606 GN=QARS1 PE=1 SV=1	7883.5	7198	7272.7	7100.5	7179.6	6394.8
Q96PK6	RNA-binding protein 14 OS=Homo sapiens OX=9606 GN=RBM14 PE=1 SV=2	12241.2	12827	11879.3	13078.7	11711.4	12563.4
P68032	Actin, alpha cardiac muscle 1 OS=Homo sapiens OX=9606 GN=ACTC1 PE=1 SV=1
P31942	Heterogeneous nuclear ribonucleoprotein H3 OS=Homo sapiens OX=9606 GN=HNRNPH3 PE=1 SV=2	8115.8	7479.1	7446.9	6928	6734.8	6801.3
P40222	Alpha-taxilin OS=Homo sapiens OX=9606 GN=TXLNA PE=1 SV=3	6345.2	8810.6	9210.9	11009.3	12074	14238.1
P31689	DnaJ homolog subfamily A member 1 OS=Homo sapiens OX=9606 GN=DNAJA1 PE=1 SV=2	7252.4	11237.7	6649.3	10015.1	6160.3	9776.3
Q9GZR7	ATP-dependent RNA helicase DDX24 OS=Homo sapiens OX=9606 GN=DDX24 PE=1 SV=1	6455.5	7586.6	5923.3	6845.3	6389.2	7676.8
P09651	Heterogeneous nuclear ribonucleoprotein A1 OS=Homo sapiens OX=9606 GN=HNRNPA1 PE=1 SV=5	5576.6	4574.6	13798.6	11897.2	12275.6	10717.3
Q14966	Zinc finger protein 638 OS=Homo sapiens OX=9606 GN=ZNF638 PE=1 SV=2	2416.2	2390.7	2255.8	2215.4	2469.4	2368.4
O14617	AP-3 complex subunit delta-1 OS=Homo sapiens OX=9606 GN=AP3D1 PE=1 SV=1	2529.4	2790	2791	2594.5	2649.9	2545
P27348	14-3-3 protein theta OS=Homo sapiens OX=9606 GN=YWHAQ PE=1 SV=1	18811	21540.7	20469	20305.9	17801.5	18936.7
P52209	6-phosphogluconate dehydrogenase, decarboxylating OS=Homo sapiens OX=9606 GN=PGD PE=1 SV=3	10965	11327.9	9875.7	10459.8	9226.8	10000.8
Q92538	Golgi-specific brefeldin A-resistance guanine nucleotide exchange factor 1 OS=Homo sapiens OX=9606 GN=GBF1 PE=1 SV=2	3504.7	2919.4	3426	2881.3	3171.5	2745.7
P18669	Phosphoglycerate mutase 1 OS=Homo sapiens OX=9606 GN=PGAM1 PE=1 SV=2	14910.1	13898.7	15750	15240.9	17053.6	18125.3
Q92621	Nuclear pore complex protein Nup205 OS=Homo sapiens OX=9606 GN=NUP205 PE=1 SV=3	5017.6	4906	4904.1	4595.4	4909.5	4913.5
P67809	Y-box-binding protein 1 OS=Homo sapiens OX=9606 GN=YBX1 PE=1 SV=3	1928.8	2734.5	2282.2	1724.6	2635.7	2677.9
Q8N163	Cell cycle and apoptosis regulator protein 2 OS=Homo sapiens OX=9606 GN=CCAR2 PE=1 SV=2	10577.6	7598.3	10046.9	7089	9227.3	7058.7
Q15084	Protein disulfide-isomerase A6 OS=Homo sapiens OX=9606 GN=PDIA6 PE=1 SV=1	7861.1	7944.3	7140	8544.1	7988.5	8509.3
O43719	HIV Tat-specific factor 1 OS=Homo sapiens OX=9606 GN=HTATSF1 PE=1 SV=1	5385.3	5484.8	7613.6	6914.3	8129.7	7695
P51114	Fragile X mental retardation syndrome-related protein 1 OS=Homo sapiens OX=9606 GN=FXR1 PE=1 SV=3	8625.7	9235.3	9926.7	10369	9340.9	9802.9
Q15020	Squamous cell carcinoma antigen recognized by T-cells 3 OS=Homo sapiens OX=9606 GN=SART3 PE=1 SV=1	8947.1	8812.6	8639.9	9524	9007.3	8934.1
P09960	Leukotriene A-4 hydrolase OS=Homo sapiens OX=9606 GN=LTA4H PE=1 SV=2	8939.3	7651.3	8234.2	7117.8	7919.5	6832.9
P50579	Methionine aminopeptidase 2 OS=Homo sapiens OX=9606 GN=METAP2 PE=1 SV=1	4134.8	4830	3790.8	4193.5	3695.3	4279.6
Q15365	Poly(rC)-binding protein 1 OS=Homo sapiens OX=9606 GN=PCBP1 PE=1 SV=2	10710.8	9470.6	13015	10916.4	11988.5	10096.7
Q13464	Rho-associated protein kinase 1 OS=Homo sapiens OX=9606 GN=ROCK1 PE=1 SV=1	2788.7	2989.1	2867.3	2996	2722.9	2929.7
Q29RF7	Sister chromatid cohesion protein PDS5 homolog A OS=Homo sapiens OX=9606 GN=PDS5A PE=1 SV=1	3738.8	3867.8	3950.9	3580.2	3612.1	3351.9
O43390	Heterogeneous nuclear ribonucleoprotein R OS=Homo sapiens OX=9606 GN=HNRNPR PE=1 SV=1	1538.5	2324.2	2686.9	3358.5	3530.4	5688.9
Q15046	Lysine--tRNA ligase OS=Homo sapiens OX=9606 GN=KARS1 PE=1 SV=3	11389.9	11333.6	12347.5	12111.5	11267.4	13684.4
O95831	Apoptosis-inducing factor 1, mitochondrial OS=Homo sapiens OX=9606 GN=AIFM1 PE=1 SV=1	6905.9	5940.8	6351.5	5567	5654	5127.1
P31150	Rab GDP dissociation inhibitor alpha OS=Homo sapiens OX=9606 GN=GDI1 PE=1 SV=2	371.2	379.8	336.7	379.2	334.8	331.3
P46087	Probable 28S rRNA (cytosine(4447)-C(5))-methyltransferase OS=Homo sapiens OX=9606 GN=NOP2 PE=1 SV=2	6218.6	6998.9	6509.7	8466.9	7070.9	8341.7
O15067	Phosphoribosylformylglycinamidine synthase OS=Homo sapiens OX=9606 GN=PFAS PE=1 SV=4	3171.3	2739.4	2829.6	3106.5	3178	2920.6
O75179	Ankyrin repeat domain-containing protein 17 OS=Homo sapiens OX=9606 GN=ANKRD17 PE=1 SV=3	1063.2	1036.3	960.2	948.9	883.9	1047.4
P46063	ATP-dependent DNA helicase Q1 OS=Homo sapiens OX=9606 GN=RECQL PE=1 SV=3	11371.3	11999	10330.2	11155.2	9877.6	11347.7
A0AVT1	Ubiquitin-like modifier-activating enzyme 6 OS=Homo sapiens OX=9606 GN=UBA6 PE=1 SV=1	3051.7	4138.1	4047.6	3946	3829.6	3753.1
Q9NRL2	Bromodomain adjacent to zinc finger domain protein 1A OS=Homo sapiens OX=9606 GN=BAZ1A PE=1 SV=2	4995.3	5646.6	5337.9	5746.2	5499.5	5255.1
Q9BSJ8	Extended synaptotagmin-1 OS=Homo sapiens OX=9606 GN=ESYT1 PE=1 SV=1	8016.6	6589.6	7458.1	6301.3	7357.5	6272.3
P48634	Protein PRRC2A OS=Homo sapiens OX=9606 GN=PRRC2A PE=1 SV=3	630.5	799.2	742.8	1048.9	972.3	1088.9
P63104	14-3-3 protein zeta/delta OS=Homo sapiens OX=9606 GN=YWHAZ PE=1 SV=1	5637.2	5166.6	5061.8	4878.1	4669.5	6679.7
Q9Y266	Nuclear migration protein nudC OS=Homo sapiens OX=9606 GN=NUDC PE=1 SV=1	14199.2	15818.2	13226.1	14639.9	11961.6	13450.9
O15027	Protein transport protein Sec16A OS=Homo sapiens OX=9606 GN=SEC16A PE=1 SV=4	1849.5	1786.8	1771.4	1794.8	1650.1	1711.5
Q14247	Src substrate cortactin OS=Homo sapiens OX=9606 GN=CTTN PE=1 SV=2	7840.8	6732.6	7424.6	7783.4	11198	9875.2
O76094	Signal recognition particle subunit SRP72 OS=Homo sapiens OX=9606 GN=SRP72 PE=1 SV=3	5214.4	5075.4	4922.4	4873.5	4572.1	5227.8
Q9NUQ6	SPATS2-like protein OS=Homo sapiens OX=9606 GN=SPATS2L PE=1 SV=2	2316	2153.2	2278.9	2046.5	2215.5	1939.7
P05455	Lupus La protein OS=Homo sapiens OX=9606 GN=SSB PE=1 SV=2	10899.5	11190.2	9959.2	10096.7	12152.5	11786
P04264	Keratin, type II cytoskeletal 1 OS=Homo sapiens OX=9606 GN=KRT1 PE=1 SV=6	4898.6	5952.7	7579.3	3377.5	5193.2	3824.2
Q92797	Symplekin OS=Homo sapiens OX=9606 GN=SYMPK PE=1 SV=2	4634.9	4404.2	4745	4261.3	4487.1	4185.7
Q5JPE7	Nodal modulator 2 OS=Homo sapiens OX=9606 GN=NOMO2 PE=1 SV=1
Q13283	Ras GTPase-activating protein-binding protein 1 OS=Homo sapiens OX=9606 GN=G3BP1 PE=1 SV=1	7966	8031.2	7252.6	7657.4	6725.1	8907.1
Q96RP9	Elongation factor G, mitochondrial OS=Homo sapiens OX=9606 GN=GFM1 PE=1 SV=2	8296.6	8094.2	7735.7	7427.6	7066.8	7123.2
Q14684	Ribosomal RNA processing protein 1 homolog B OS=Homo sapiens OX=9606 GN=RRP1B PE=1 SV=3	3140	4300.8	4242.2	5134.6	5047.7	4799.1
Q12905	Interleukin enhancer-binding factor 2 OS=Homo sapiens OX=9606 GN=ILF2 PE=1 SV=2	6558.6	7205.2	6862	6812.6	6297.5	6260.2
P24928	DNA-directed RNA polymerase II subunit RPB1 OS=Homo sapiens OX=9606 GN=POLR2A PE=1 SV=2	4324.1	4186.8	3993.7	4729.2	4555	4599.4
P15170	Eukaryotic peptide chain release factor GTP-binding subunit ERF3A OS=Homo sapiens OX=9606 GN=GSPT1 PE=1 SV=1	11873.4	12864.6	11861.1	11949.6	10775.9	11119.8
Q15155	Nodal modulator 1 OS=Homo sapiens OX=9606 GN=NOMO1 PE=1 SV=5	4748.2	4892.8	4718.1	4637.1	4340.5	4335
Q14C86	GTPase-activating protein and VPS9 domain-containing protein 1 OS=Homo sapiens OX=9606 GN=GAPVD1 PE=1 SV=2	3077.9	3378.9	4470.1	4140.3	4301	4518.7
P04843	Dolichyl-diphosphooligosaccharide--protein glycosyltransferase subunit 1 OS=Homo sapiens OX=9606 GN=RPN1 PE=1 SV=1	16174.5	14943.7	14440	15894.3	17260.4	16687.3
P45974	Ubiquitin carboxyl-terminal hydrolase 5 OS=Homo sapiens OX=9606 GN=USP5 PE=1 SV=2	9031.4	7801.2	8330	8324.4	9275.3	8038.2
P17858	ATP-dependent 6-phosphofructokinase, liver type OS=Homo sapiens OX=9606 GN=PFKL PE=1 SV=6	4487	4185.7	4226.2	4008	4021.3	3871.5
P42167	Lamina-associated polypeptide 2, isoforms beta/gamma OS=Homo sapiens OX=9606 GN=TMPO PE=1 SV=2	4803.9	4406.5	4411.7	4137.1	4064.4	3793.9
Q9UJZ1	Stomatin-like protein 2, mitochondrial OS=Homo sapiens OX=9606 GN=STOML2 PE=1 SV=1	2394.5	2390	2228.5	2199.5	2101.9	3422.6
Q9ULW0	Targeting protein for Xklp2 OS=Homo sapiens OX=9606 GN=TPX2 PE=1 SV=2	2638	3342	2616.1	3306.1	2944.9	3716.9
Q8IUD2	ELKS/Rab6-interacting/CAST family member 1 OS=Homo sapiens OX=9606 GN=ERC1 PE=1 SV=1	2955.8	3281.9	3550.2	3887.9	3839.2	3883.2
O95239	Chromosome-associated kinesin KIF4A OS=Homo sapiens OX=9606 GN=KIF4A PE=1 SV=3	2379.8	2012.8	3143.8	2674.7	2930.1	3341.9
Q13838	Spliceosome RNA helicase DDX39B OS=Homo sapiens OX=9606 GN=DDX39B PE=1 SV=1	15509.8	15027.7	14388.6	15196.1	16531	16183.2
A3KN83	Protein strawberry notch homolog 1 OS=Homo sapiens OX=9606 GN=SBNO1 PE=1 SV=1	1997.4	2281.4	2281.3	2384.8	2390.5	2240.7
Q7L2E3	ATP-dependent RNA helicase DHX30 OS=Homo sapiens OX=9606 GN=DHX30 PE=1 SV=1	2948.1	3458.1	5543.5	5412.2	5605.8	5313.5
P51858	Hepatoma-derived growth factor OS=Homo sapiens OX=9606 GN=HDGF PE=1 SV=1	5566.9	7012.5	7863.9	7790.7	7880.3	9818.8
Q9NYF8	Bcl-2-associated transcription factor 1 OS=Homo sapiens OX=9606 GN=BCLAF1 PE=1 SV=2	13653.4	13151.3	12879.7	12377.2	11752.9	12373.1
P08237	ATP-dependent 6-phosphofructokinase, muscle type OS=Homo sapiens OX=9606 GN=PFKM PE=1 SV=2	3156.3	2825.4	2753.5	2655	3223.5	3111.8
Q9NZB2	Constitutive coactivator of PPAR-gamma-like protein 1 OS=Homo sapiens OX=9606 GN=FAM120A PE=1 SV=2	1991.3	1858.3	1876.7	1810.5	1718.5	1700.2
P13797	Plastin-3 OS=Homo sapiens OX=9606 GN=PLS3 PE=1 SV=4	3583	5865.4	5410.4	5622	4884.2	5161.4
Q5VTR2	E3 ubiquitin-protein ligase BRE1A OS=Homo sapiens OX=9606 GN=RNF20 PE=1 SV=2	1316.1	1269.3	1194.9	1220.6	1107.7	1099.2
P09429	High mobility group protein B1 OS=Homo sapiens OX=9606 GN=HMGB1 PE=1 SV=3	1986.5	1882.6	1794	1714.3	1636.6	1694.2
Q92896	Golgi apparatus protein 1 OS=Homo sapiens OX=9606 GN=GLG1 PE=1 SV=2	8465.9	5948.5	8390.1	5622	7963.9	5512.5
O94826	Mitochondrial import receptor subunit TOM70 OS=Homo sapiens OX=9606 GN=TOMM70 PE=1 SV=1	10957.8	10515.7	9870.4	9748.3	9117.3	9279.6
Q68CZ2	Tensin-3 OS=Homo sapiens OX=9606 GN=TNS3 PE=1 SV=2	4179.7	2610.8	3876.7	2482.2	3540.6	2414.4
P46100	Transcriptional regulator ATRX OS=Homo sapiens OX=9606 GN=ATRX PE=1 SV=5	1725.9	1379.6	1602.6	1395.7	1652.6	1366.6
P22676	Calretinin OS=Homo sapiens OX=9606 GN=CALB2 PE=2 SV=2	24903.8	23911.8	25765.7	22490.3	25173.3	21716.8
Q9BUJ2	Heterogeneous nuclear ribonucleoprotein U-like protein 1 OS=Homo sapiens OX=9606 GN=HNRNPUL1 PE=1 SV=2	6550.5	6147.1	6990.8	6854	6724.5	7008
O94906	Pre-mRNA-processing factor 6 OS=Homo sapiens OX=9606 GN=PRPF6 PE=1 SV=1	11423.1	10399.5	12349.2	11332.5	11325.7	12110.2
Q14157	Ubiquitin-associated protein 2-like OS=Homo sapiens OX=9606 GN=UBAP2L PE=1 SV=2	5275.5	4645.9	4695.8	4354.2	4535.8	4053.4
Q9Y3I0	RNA-splicing ligase RtcB homolog OS=Homo sapiens OX=9606 GN=RTCB PE=1 SV=1	5559.9	5267.9	5194.9	5291.6	5267.5	5354.4
P00505	Aspartate aminotransferase, mitochondrial OS=Homo sapiens OX=9606 GN=GOT2 PE=1 SV=3	24247.4	24295	24538.9	22373.8	22204.6	20976.8
P61221	ATP-binding cassette sub-family E member 1 OS=Homo sapiens OX=9606 GN=ABCE1 PE=1 SV=1	6926.1	6376.4	7529.4	6941.8	8473.1	7755.7
P62333	26S proteasome regulatory subunit 10B OS=Homo sapiens OX=9606 GN=PSMC6 PE=1 SV=1	5756.5	6063.4	5502.3	6464	5742.6	6069
P18754	Regulator of chromosome condensation OS=Homo sapiens OX=9606 GN=RCC1 PE=1 SV=1	6169.3	5847.5	5808.8	5582.3	5376.5	5055.3
P61158	Actin-related protein 3 OS=Homo sapiens OX=9606 GN=ACTR3 PE=1 SV=3	5744	7395.6	7439.1	7449.4	8442.7	10924.2
Q07157	Tight junction protein ZO-1 OS=Homo sapiens OX=9606 GN=TJP1 PE=1 SV=3	2880.8	3190.9	2895.7	3327.5	3347.5	3578.4
Q9NSD9	Phenylalanine--tRNA ligase beta subunit OS=Homo sapiens OX=9606 GN=FARSB PE=1 SV=3	16447.2	15494.3	15547.1	14577.2	17054.4	16296.5
P23368	NAD-dependent malic enzyme, mitochondrial OS=Homo sapiens OX=9606 GN=ME2 PE=1 SV=1	4450.4	3828.2	4047.9	3545.7	3814	3606.3
P21589	5'-nucleotidase OS=Homo sapiens OX=9606 GN=NT5E PE=1 SV=1	3145.5	3700.8	3691.9	3424.7	4276.8	3935.7
P37802	Transgelin-2 OS=Homo sapiens OX=9606 GN=TAGLN2 PE=1 SV=3	13360	12696.8	12916.2	14788.8	14886.4	13602.9
O95163	Elongator complex protein 1 OS=Homo sapiens OX=9606 GN=ELP1 PE=1 SV=3	1904.4	1774.2	1761.4	1676.4	1632	1498
P22234	Multifunctional protein ADE2 OS=Homo sapiens OX=9606 GN=PAICS PE=1 SV=3	8637.3	8195.7	7968.5	7516.5	7524.4	7725.4
Q27J81	Inverted formin-2 OS=Homo sapiens OX=9606 GN=INF2 PE=1 SV=2	2442.3	1559.9	2294.5	1456.4	2155.9	1485
P05388	60S acidic ribosomal protein P0 OS=Homo sapiens OX=9606 GN=RPLP0 PE=1 SV=1	14116.5	13024	13356	12391.3	12069.1	11210.9
Q06124	Tyrosine-protein phosphatase non-receptor type 11 OS=Homo sapiens OX=9606 GN=PTPN11 PE=1 SV=3	7974.7	7113.6	7264.7	6615.5	6817.3	6422.3
Q8TDD1	ATP-dependent RNA helicase DDX54 OS=Homo sapiens OX=9606 GN=DDX54 PE=1 SV=2	3410.7	3418	3329.9	3328.8	3703	3625.2
P29144	Tripeptidyl-peptidase 2 OS=Homo sapiens OX=9606 GN=TPP2 PE=1 SV=4	3387.4	3720	4835.6	4640.5	4383.7	4238.6
O95793	Double-stranded RNA-binding protein Staufen homolog 1 OS=Homo sapiens OX=9606 GN=STAU1 PE=1 SV=2	5691.1	5368.2	5358.7	4939.3	5119.9	5225.2
Q9NW13	RNA-binding protein 28 OS=Homo sapiens OX=9606 GN=RBM28 PE=1 SV=3	5394.8	5600.2	5433.6	5463.1	5791	5732.3
Q14671	Pumilio homolog 1 OS=Homo sapiens OX=9606 GN=PUM1 PE=1 SV=3	1008.5	1676.9	1741.7	1755.7	1755.7	1670.2
P30876	DNA-directed RNA polymerase II subunit RPB2 OS=Homo sapiens OX=9606 GN=POLR2B PE=1 SV=1	3496.8	3168.7	3316.8	2812.3	3064.1	2794
Q92620	Pre-mRNA-splicing factor ATP-dependent RNA helicase PRP16 OS=Homo sapiens OX=9606 GN=DHX38 PE=1 SV=2	2641.1	2515.2	2461.2	2214.7	2196.9	2349.8
P55084	Trifunctional enzyme subunit beta, mitochondrial OS=Homo sapiens OX=9606 GN=HADHB PE=1 SV=3	9505.5	7647.9	8930.5	10489.2	11902	9711.7
P48444	Coatomer subunit delta OS=Homo sapiens OX=9606 GN=ARCN1 PE=1 SV=1	5077.7	5433.9	7530.9	7745.6	6965.8	7151
O60231	Pre-mRNA-splicing factor ATP-dependent RNA helicase DHX16 OS=Homo sapiens OX=9606 GN=DHX16 PE=1 SV=2	4923.2	4848.9	4414.6	4474.8	4060.1	4441.1
P16435	NADPH--cytochrome P450 reductase OS=Homo sapiens OX=9606 GN=POR PE=1 SV=2	10347.3	10847.9	9308.5	10237.2	8839.3	10465.4
P55196	Afadin OS=Homo sapiens OX=9606 GN=AFDN PE=1 SV=3	937	905.5	827.9	843.6	1043.4	1074
Q9NUU7	ATP-dependent RNA helicase DDX19A OS=Homo sapiens OX=9606 GN=DDX19A PE=1 SV=1	10139.8	9640.9	9503.8	10929.4	10434.3	10019.1
Q96GQ7	Probable ATP-dependent RNA helicase DDX27 OS=Homo sapiens OX=9606 GN=DDX27 PE=1 SV=2	8601.2	9946.9	8426.9	9454.3	7645.1	8607.4
P49748	Very long-chain specific acyl-CoA dehydrogenase, mitochondrial OS=Homo sapiens OX=9606 GN=ACADVL PE=1 SV=1	6111.9	5228	5545.8	5068.6	6243.9	5455.6
O94776	Metastasis-associated protein MTA2 OS=Homo sapiens OX=9606 GN=MTA2 PE=1 SV=1	8405	8684.1	7847	9441.7	8862.3	9465.4
P62495	Eukaryotic peptide chain release factor subunit 1 OS=Homo sapiens OX=9606 GN=ETF1 PE=1 SV=3	3796.4	4103.2	3580.7	3843.6	3295.1	3433.5
P51991	Heterogeneous nuclear ribonucleoprotein A3 OS=Homo sapiens OX=9606 GN=HNRNPA3 PE=1 SV=2	26483.4	24155.8	23756.6	21948.1	22068.7	23067.5
O60716	Catenin delta-1 OS=Homo sapiens OX=9606 GN=CTNND1 PE=1 SV=1	3326.7	2424.7	3933.7	3136.8	3925.5	3126
Q9UNZ2	NSFL1 cofactor p47 OS=Homo sapiens OX=9606 GN=NSFL1C PE=1 SV=2	3868.4	3952.4	3509.5	3626.9	3529	4229
Q13561	Dynactin subunit 2 OS=Homo sapiens OX=9606 GN=DCTN2 PE=1 SV=4	5414.5	4963.7	6051.2	5580	5640	5269.1
O14974	Protein phosphatase 1 regulatory subunit 12A OS=Homo sapiens OX=9606 GN=PPP1R12A PE=1 SV=1	3681.5	3290.8	3373.8	3678.7	3917.5	3844.2
Q8WUM0	Nuclear pore complex protein Nup133 OS=Homo sapiens OX=9606 GN=NUP133 PE=1 SV=2	3819.6	3532.7	4297.3	3948.5	3971.3	4621.2
Q63HN8	E3 ubiquitin-protein ligase RNF213 OS=Homo sapiens OX=9606 GN=RNF213 PE=1 SV=3	1488.5	1265.6	1546.2	1135.8	1748.9	1326.9
Q86XP3	ATP-dependent RNA helicase DDX42 OS=Homo sapiens OX=9606 GN=DDX42 PE=1 SV=1	3064.9	2953.6	2928.5	3329.4	3665.6	3828.9
O00232	26S proteasome non-ATPase regulatory subunit 12 OS=Homo sapiens OX=9606 GN=PSMD12 PE=1 SV=3	8914.4	9256.8	8114.9	8665.1	8805.9	9134.9
Q8TCS8	Polyribonucleotide nucleotidyltransferase 1, mitochondrial OS=Homo sapiens OX=9606 GN=PNPT1 PE=1 SV=2	5674.6	6418.9	7193.8	6738.8	7301.1	6988.3
P04181	Ornithine aminotransferase, mitochondrial OS=Homo sapiens OX=9606 GN=OAT PE=1 SV=1	7353.4	6574.7	6797	5992.8	6125	5337.7
Q9NTK5	Obg-like ATPase 1 OS=Homo sapiens OX=9606 GN=OLA1 PE=1 SV=2	14093.6	13577.2	13419.3	14367.3	14690.8	13455.1
Q9NVP1	ATP-dependent RNA helicase DDX18 OS=Homo sapiens OX=9606 GN=DDX18 PE=1 SV=2	4298.3	4321.4	4195	4253.5	3924	4949.5
Q15436	Protein transport protein Sec23A OS=Homo sapiens OX=9606 GN=SEC23A PE=1 SV=2	2037.9	1847.2	1988.4	1759.3	1854.4	1829.6
P49591	Serine--tRNA ligase, cytoplasmic OS=Homo sapiens OX=9606 GN=SARS1 PE=1 SV=3	6066.6	6425.9	5715.7	7206.9	6815.1	7379.7
Q8IY81	pre-rRNA 2'-O-ribose RNA methyltransferase FTSJ3 OS=Homo sapiens OX=9606 GN=FTSJ3 PE=1 SV=2	7801.8	7909.4	7595.2	8350.6	7275	7801
Q13439	Golgin subfamily A member 4 OS=Homo sapiens OX=9606 GN=GOLGA4 PE=1 SV=1	992.9	930.5	972.9	873.9	866.5	804.7
Q5JRX3	Presequence protease, mitochondrial OS=Homo sapiens OX=9606 GN=PITRM1 PE=1 SV=3	4675.3	4552.3	4501.4	4358.2	4698.1	4570.4
P26639	Threonine--tRNA ligase 1, cytoplasmic OS=Homo sapiens OX=9606 GN=TARS1 PE=1 SV=3	14549.9	14849.8	14463.1	14885.4	13859.7	13852.6
P21796	Voltage-dependent anion-selective channel protein 1 OS=Homo sapiens OX=9606 GN=VDAC1 PE=1 SV=2	16298.1	21052.2	20775.4	19423.1	19018.4	18300.6
P52597	Heterogeneous nuclear ribonucleoprotein F OS=Homo sapiens OX=9606 GN=HNRNPF PE=1 SV=3	7502.4	8497.9	7120.2	7730	6415.6	7144.3
Q14160	Protein scribble homolog OS=Homo sapiens OX=9606 GN=SCRIB PE=1 SV=4	1906.8	1505.5	1687.2	1428	1570.1	1378.1
Q01780	Exosome component 10 OS=Homo sapiens OX=9606 GN=EXOSC10 PE=1 SV=2	2937.2	3015.4	2841.9	2758.1	2656.4	2757.9
Q9Y223	Bifunctional UDP-N-acetylglucosamine 2-epimerase/N-acetylmannosamine kinase OS=Homo sapiens OX=9606 GN=GNE PE=1 SV=1	5011.5	4130.1	4612.3	3901.3	4285.8	3670.1
Q07866	Kinesin light chain 1 OS=Homo sapiens OX=9606 GN=KLC1 PE=1 SV=2	4378.7	4350.1	4246.5	4982.3	4667.3	4871.2
Q6Y7W6	GRB10-interacting GYF protein 2 OS=Homo sapiens OX=9606 GN=GIGYF2 PE=1 SV=1	2591.1	2514.4	2790.4	2709	3308.4	3311
O60763	General vesicular transport factor p115 OS=Homo sapiens OX=9606 GN=USO1 PE=1 SV=2	7367.5	7479.4	6716.5	6938.5	6948.1	7017.7
P00338	L-lactate dehydrogenase A chain OS=Homo sapiens OX=9606 GN=LDHA PE=1 SV=2	35429.4	31546.5	32176.1	29081	30438.8	29394.8
Q13017	Rho GTPase-activating protein 5 OS=Homo sapiens OX=9606 GN=ARHGAP5 PE=1 SV=2	2633.5	2844.6	2486	2665.2	2518.9	3129.2
P38606	V-type proton ATPase catalytic subunit A OS=Homo sapiens OX=9606 GN=ATP6V1A PE=1 SV=2	7780.2	7027.9	7541.3	6568.8	8278.8	8131.3
P07339	Cathepsin D OS=Homo sapiens OX=9606 GN=CTSD PE=1 SV=1	5375.8	6853.5	11026.3	10150.5	11777.8	9453.5
Q4V328	GRIP1-associated protein 1 OS=Homo sapiens OX=9606 GN=GRIPAP1 PE=1 SV=2	1022.3	960.1	901	862.1	990.9	899.7
Q7Z460	CLIP-associating protein 1 OS=Homo sapiens OX=9606 GN=CLASP1 PE=1 SV=1	1165.6	1026.3	1041.4	937.9	1875.1	1816.8
P04844	Dolichyl-diphosphooligosaccharide--protein glycosyltransferase subunit 2 OS=Homo sapiens OX=9606 GN=RPN2 PE=1 SV=3	4217.4	4180.5	3903.9	3902.1	3667.3	3658.7
P62701	40S ribosomal protein S4, X isoform OS=Homo sapiens OX=9606 GN=RPS4X PE=1 SV=2	24644.8	22368.3	23206.4	21082.7	21182.4	19647.4
Q9Y2L1	Exosome complex exonuclease RRP44 OS=Homo sapiens OX=9606 GN=DIS3 PE=1 SV=2	4750.2	5032.3	4405.6	4864.1	4312.7	4533.3
O43615	Mitochondrial import inner membrane translocase subunit TIM44 OS=Homo sapiens OX=9606 GN=TIMM44 PE=1 SV=2	6382.2	6235.7	6040.1	5698.5	5716.4	5632.4
Q9BZF9	Uveal autoantigen with coiled-coil domains and ankyrin repeats OS=Homo sapiens OX=9606 GN=UACA PE=1 SV=2	2263.3	1919.5	2106.8	1969.3	2149.2	1794.5
Q7Z2W4	Zinc finger CCCH-type antiviral protein 1 OS=Homo sapiens OX=9606 GN=ZC3HAV1 PE=1 SV=3	1885.7	1978.3	1642.9	1726.3	1542	1830.3
Q96I24	Far upstream element-binding protein 3 OS=Homo sapiens OX=9606 GN=FUBP3 PE=1 SV=2	11044.6	10320.7	9942	9427.5	9263.2	8635.5
Q8WWM7	Ataxin-2-like protein OS=Homo sapiens OX=9606 GN=ATXN2L PE=1 SV=2	4875.9	4491.8	4427.6	6153.1	6079.9	6883.7
Q15019	Septin-2 OS=Homo sapiens OX=9606 GN=SEPTIN2 PE=1 SV=1	7828.5	7282.8	7387.8	6864.8	6676.9	6177.2
Q15181	Inorganic pyrophosphatase OS=Homo sapiens OX=9606 GN=PPA1 PE=1 SV=2	11034.9	10597.5	10428.7	9995.7	9572.3	10425.5
Q14240	Eukaryotic initiation factor 4A-II OS=Homo sapiens OX=9606 GN=EIF4A2 PE=1 SV=2	164.9	157.9	150.1	147.2	163.8	134.4
Q7Z417	Nuclear fragile X mental retardation-interacting protein 2 OS=Homo sapiens OX=9606 GN=NUFIP2 PE=1 SV=1	1779.8	2365.6	1781.7	2184.4	1738	2159
P12004	Proliferating cell nuclear antigen OS=Homo sapiens OX=9606 GN=PCNA PE=1 SV=1	16785.5	19627.6	19292.4	18824	16758.4	16843
P31040	Succinate dehydrogenase [ubiquinone] flavoprotein subunit, mitochondrial OS=Homo sapiens OX=9606 GN=SDHA PE=1 SV=2	5004	4124.8	4702.3	3829.5	4661.7	4784.6
Q06210	Glutamine--fructose-6-phosphate aminotransferase [isomerizing] 1 OS=Homo sapiens OX=9606 GN=GFPT1 PE=1 SV=3	3195.8	3166.3	3425.9	3359.3	3163.8	4082.7
Q9UG63	ATP-binding cassette sub-family F member 2 OS=Homo sapiens OX=9606 GN=ABCF2 PE=1 SV=2	3454.7	3863.6	3359.4	3636.2	3294.3	3327.1
P07954	Fumarate hydratase, mitochondrial OS=Homo sapiens OX=9606 GN=FH PE=1 SV=3	7513.1	6847.7	6815.5	6292.3	6361.6	6055.6
P35658	Nuclear pore complex protein Nup214 OS=Homo sapiens OX=9606 GN=NUP214 PE=1 SV=2	1778.1	2289.7	2213.4	2901	2791.7	2728.6
P23634	Plasma membrane calcium-transporting ATPase 4 OS=Homo sapiens OX=9606 GN=ATP2B4 PE=1 SV=2	1186.9	1199.2	1085.2	1090.4	1027.6	1048.2
P41091	Eukaryotic translation initiation factor 2 subunit 3 OS=Homo sapiens OX=9606 GN=EIF2S3 PE=1 SV=3	10125.7	9985.8	9152.5	9127	8476.4	8459.6
P07951	Tropomyosin beta chain OS=Homo sapiens OX=9606 GN=TPM2 PE=1 SV=1	19547	15184	17671.5	14498.5	18444.5	15436.6
O76021	Ribosomal L1 domain-containing protein 1 OS=Homo sapiens OX=9606 GN=RSL1D1 PE=1 SV=3	11422.2	12078	10877.7	11602.4	10395.3	11318.6
Q9UNM6	26S proteasome non-ATPase regulatory subunit 13 OS=Homo sapiens OX=9606 GN=PSMD13 PE=1 SV=2	8969.9	9762.6	8476.4	11607.6	9821.7	12198.1
P55795	Heterogeneous nuclear ribonucleoprotein H2 OS=Homo sapiens OX=9606 GN=HNRNPH2 PE=1 SV=1	1026.1	975.5	859.2	797.8	871.2	906.3
O14776	Transcription elongation regulator 1 OS=Homo sapiens OX=9606 GN=TCERG1 PE=1 SV=2	8427.6	9068.1	8863	8674.8	7829.2	7833.7
P35749	Myosin-11 OS=Homo sapiens OX=9606 GN=MYH11 PE=1 SV=3
P80303	Nucleobindin-2 OS=Homo sapiens OX=9606 GN=NUCB2 PE=1 SV=3	3106.4	2469.3	2802.8	2214.4	2936.6	2314.4
P00533	Epidermal growth factor receptor OS=Homo sapiens OX=9606 GN=EGFR PE=1 SV=2	5956.4	6188.8	6529.6	5873.2	6084.2	5300.6
Q5QJE6	Deoxynucleotidyltransferase terminal-interacting protein 2 OS=Homo sapiens OX=9606 GN=DNTTIP2 PE=1 SV=2	4578.2	6185.7	4677.1	6785.4	5034.1	6248.1
Q9NTI5	Sister chromatid cohesion protein PDS5 homolog B OS=Homo sapiens OX=9606 GN=PDS5B PE=1 SV=1	4609	4359.2	4567.2	4386	4144.6	3980.2
O75330	Hyaluronan mediated motility receptor OS=Homo sapiens OX=9606 GN=HMMR PE=1 SV=2	4826.4	6529.9	5326.8	6892.7	5055.6	6407
Q9UHB9	Signal recognition particle subunit SRP68 OS=Homo sapiens OX=9606 GN=SRP68 PE=1 SV=2	4833.3	5219.9	5324.6	7899.3	7437.4	7366.6
P12081	Histidine--tRNA ligase, cytoplasmic OS=Homo sapiens OX=9606 GN=HARS1 PE=1 SV=2	14627.5	15694.1	15526.3	15284.9	14261	14126.2
Q9UKY7	Protein CDV3 homolog OS=Homo sapiens OX=9606 GN=CDV3 PE=1 SV=1	6341.6	7700.7	6019.7	7318.2	5466.3	6652.9
P61981	14-3-3 protein gamma OS=Homo sapiens OX=9606 GN=YWHAG PE=1 SV=2	10290.4	15601	14359.3	15185.7	18694.8	21539.5
Q12888	TP53-binding protein 1 OS=Homo sapiens OX=9606 GN=TP53BP1 PE=1 SV=2	338.1	1027	1131.9	994.3	1074.7	928
Q9UMR2	ATP-dependent RNA helicase DDX19B OS=Homo sapiens OX=9606 GN=DDX19B PE=1 SV=1
P43034	Platelet-activating factor acetylhydrolase IB subunit beta OS=Homo sapiens OX=9606 GN=PAFAH1B1 PE=1 SV=2	2982.5	2768.4	2774.5	3180.1	3226.1	2883.7
O60341	Lysine-specific histone demethylase 1A OS=Homo sapiens OX=9606 GN=KDM1A PE=1 SV=2	2527.2	2756.5	2720	3040.5	2828	2830.5
Q12788	Transducin beta-like protein 3 OS=Homo sapiens OX=9606 GN=TBL3 PE=1 SV=2	874.7	850.1	783.6	803.9	726.7	905.6
P42765	3-ketoacyl-CoA thiolase, mitochondrial OS=Homo sapiens OX=9606 GN=ACAA2 PE=1 SV=2	7592.3	7322.3	7697.8	6820.8	7158.9	6508.9
P22087	rRNA 2'-O-methyltransferase fibrillarin OS=Homo sapiens OX=9606 GN=FBL PE=1 SV=2	7174.9	7484.6	6700.2	7582	7075.5	7502.4
Q15398	Disks large-associated protein 5 OS=Homo sapiens OX=9606 GN=DLGAP5 PE=1 SV=2	2970	3051.7	3214.3	3480.3	3029.1	3443.2
Q9Y285	Phenylalanine--tRNA ligase alpha subunit OS=Homo sapiens OX=9606 GN=FARSA PE=1 SV=3	4928.7	4641.3	4328.6	5154.6	5226.9	5006.9
Q96PZ0	Pseudouridylate synthase 7 homolog OS=Homo sapiens OX=9606 GN=PUS7 PE=1 SV=2	1792.7	1780.6	1730.7	1928.1	1907.9	1966.2
O43172	U4/U6 small nuclear ribonucleoprotein Prp4 OS=Homo sapiens OX=9606 GN=PRPF4 PE=1 SV=2	3239.2	3027.7	2988.5	2909.7	2642.3	2796.9
O15294	UDP-N-acetylglucosamine--peptide N-acetylglucosaminyltransferase 110 kDa subunit OS=Homo sapiens OX=9606 GN=OGT PE=1 SV=3	2777.2	2596	2702.7	2652.3	2597.6	2907.5
Q8N1G4	Leucine-rich repeat-containing protein 47 OS=Homo sapiens OX=9606 GN=LRRC47 PE=1 SV=1	7653	7262.4	7221.2	6698.2	7040.4	8510.6
Q9Y262	Eukaryotic translation initiation factor 3 subunit L OS=Homo sapiens OX=9606 GN=EIF3L PE=1 SV=1	11474.2	12320	12072.8	12037	11529.1	11524.2
Q16543	Hsp90 co-chaperone Cdc37 OS=Homo sapiens OX=9606 GN=CDC37 PE=1 SV=1	8154.8	8849.4	7353	8010.2	7056.7	7826.3
P61011	Signal recognition particle 54 kDa protein OS=Homo sapiens OX=9606 GN=SRP54 PE=1 SV=1	3416.5	3286.6	3208.5	3156.7	2946.4	2933.3
P49589	Cysteine--tRNA ligase, cytoplasmic OS=Homo sapiens OX=9606 GN=CARS1 PE=1 SV=3	1553.8	1695.5	1967.3	2014.6	1826.3	1876.2
Q9NR09	Baculoviral IAP repeat-containing protein 6 OS=Homo sapiens OX=9606 GN=BIRC6 PE=1 SV=2	1182.3	999.9	1157.3	957.1	1107.7	895.6
O00629	Importin subunit alpha-3 OS=Homo sapiens OX=9606 GN=KPNA4 PE=1 SV=1	1667.7	1657.9	1490.3	1527.6	1866.4	1986.1
Q5JRA6	Transport and Golgi organization protein 1 homolog OS=Homo sapiens OX=9606 GN=MIA3 PE=1 SV=1	1758.9	1870.7	1788.5	1724	1668.1	1910.5
O00148	ATP-dependent RNA helicase DDX39A OS=Homo sapiens OX=9606 GN=DDX39A PE=1 SV=2	3750.1	3698.9	3235.5	3525.6	3131.2	3489.8
P52292	Importin subunit alpha-1 OS=Homo sapiens OX=9606 GN=KPNA2 PE=1 SV=1	4876.2	6363.8	4742.2	5972.7	4258.9	5739.8
P50552	Vasodilator-stimulated phosphoprotein OS=Homo sapiens OX=9606 GN=VASP PE=1 SV=3	2749.9	3200.3	2749.6	2894.3	2678.8	3282.2
Q9BZZ5	Apoptosis inhibitor 5 OS=Homo sapiens OX=9606 GN=API5 PE=1 SV=3	3144.1	4105.9	3882.9	3902.2	3479.7	3484.6
Q9BT78	COP9 signalosome complex subunit 4 OS=Homo sapiens OX=9606 GN=COPS4 PE=1 SV=1	2926.5	2660.4	2773.9	2518.4	2934.6	2742
Q9Y4W6	AFG3-like protein 2 OS=Homo sapiens OX=9606 GN=AFG3L2 PE=1 SV=2	10550.5	11713.6	11830.2	11128.4	11086.1	10848.1
Q9Y450	HBS1-like protein OS=Homo sapiens OX=9606 GN=HBS1L PE=1 SV=1	5910.2	5866	6203.6	5797.5	5883.4	6141.6
P14735	Insulin-degrading enzyme OS=Homo sapiens OX=9606 GN=IDE PE=1 SV=4	1825.4	1695.3	1736	1655.9	2100.6	2164.4
Q96I99	Succinate--CoA ligase [GDP-forming] subunit beta, mitochondrial OS=Homo sapiens OX=9606 GN=SUCLG2 PE=1 SV=2	4028.1	3746	4079.3	3489.8	5094.3	4395.8
Q9BZE4	Nucleolar GTP-binding protein 1 OS=Homo sapiens OX=9606 GN=GTPBP4 PE=1 SV=3	4224.3	7452.4	7231.7	8305.2	6661	7451.5
Q9Y617	Phosphoserine aminotransferase OS=Homo sapiens OX=9606 GN=PSAT1 PE=1 SV=2	7448.4	9375.5	9451.1	10159.9	8974.6	9778.6
P51149	Ras-related protein Rab-7a OS=Homo sapiens OX=9606 GN=RAB7A PE=1 SV=1	4386.8	8565	10014.2	11658.6	9265.4	10709.9
O14646	Chromodomain-helicase-DNA-binding protein 1 OS=Homo sapiens OX=9606 GN=CHD1 PE=1 SV=2	3565.4	3676.6	3321.9	3520.5	3168.6	3363.6
O15042	U2 snRNP-associated SURP motif-containing protein OS=Homo sapiens OX=9606 GN=U2SURP PE=1 SV=2	7435.1	7084.8	8417.1	7764.9	7621	7280
P40763	Signal transducer and activator of transcription 3 OS=Homo sapiens OX=9606 GN=STAT3 PE=1 SV=2	1196.5	1047.3	1058.7	994.7	1043.8	915.2
Q9UBE0	SUMO-activating enzyme subunit 1 OS=Homo sapiens OX=9606 GN=SAE1 PE=1 SV=1	11261.4	10999.7	10595.5	10293.8	9820.6	9787.4
Q7L2H7	Eukaryotic translation initiation factor 3 subunit M OS=Homo sapiens OX=9606 GN=EIF3M PE=1 SV=1	2735.1	2863.8	2499.3	2696.8	2403	2484.3
Q9C0C9	(E3-independent) E2 ubiquitin-conjugating enzyme OS=Homo sapiens OX=9606 GN=UBE2O PE=1 SV=3	2514.2	2583.2	2491.1	2404	2266.1	2180
Q9NVI7	ATPase family AAA domain-containing protein 3A OS=Homo sapiens OX=9606 GN=ATAD3A PE=1 SV=2	15856.2	14614.6	14562.4	13893.7	14242.4	13944.9
O14715	RANBP2-like and GRIP domain-containing protein 8 OS=Homo sapiens OX=9606 GN=RGPD8 PE=1 SV=2	146.8	169.5	137.6	162.4	124.4	139
P42224	Signal transducer and activator of transcription 1-alpha/beta OS=Homo sapiens OX=9606 GN=STAT1 PE=1 SV=2	2767.4	3249.6	3338.1	2914.3	3068.7	2794.7
Q9UIA9	Exportin-7 OS=Homo sapiens OX=9606 GN=XPO7 PE=1 SV=3	3301.3	2927.7	3696.8	3307.2	3593.8	3401.6
P27694	Replication protein A 70 kDa DNA-binding subunit OS=Homo sapiens OX=9606 GN=RPA1 PE=1 SV=2	3724.7	3602.6	3257.9	3274.7	3122.6	5015.2
P22695	Cytochrome b-c1 complex subunit 2, mitochondrial OS=Homo sapiens OX=9606 GN=UQCRC2 PE=1 SV=3	6966.3	6429.3	6379.8	6050.2	5942.1	5557.8
P43304	Glycerol-3-phosphate dehydrogenase, mitochondrial OS=Homo sapiens OX=9606 GN=GPD2 PE=1 SV=3	4923.5	4320.4	5600.9	5084.5	5088.6	4786.6
P16152	Carbonyl reductase [NADPH] 1 OS=Homo sapiens OX=9606 GN=CBR1 PE=1 SV=3	5399.9	5772.5	5106.7	6614.9	5765.6	6313.4
Q99873	Protein arginine N-methyltransferase 1 OS=Homo sapiens OX=9606 GN=PRMT1 PE=1 SV=3	10419.1	12172.4	11310.8	11116.5	10582.1	11663.6
O75717	WD repeat and HMG-box DNA-binding protein 1 OS=Homo sapiens OX=9606 GN=WDHD1 PE=1 SV=1	2729.3	2518.9	2583.9	2325.4	2549.2	2518.3
P67936	Tropomyosin alpha-4 chain OS=Homo sapiens OX=9606 GN=TPM4 PE=1 SV=3	11080.5	9487.1	10356.9	9833	10470.9	9218.1
Q06830	Peroxiredoxin-1 OS=Homo sapiens OX=9606 GN=PRDX1 PE=1 SV=1	32209.5	35069.5	30349.4	31882.4	27330.1	35278.6
P15924	Desmoplakin OS=Homo sapiens OX=9606 GN=DSP PE=1 SV=3	3048.6	2926.2	2872.4	2689	2671	2452.6
Q7Z478	ATP-dependent RNA helicase DHX29 OS=Homo sapiens OX=9606 GN=DHX29 PE=1 SV=2	1890.1	1879.2	1616.6	1637.6	1563.4	1939.5
Q9NYU2	UDP-glucose:glycoprotein glucosyltransferase 1 OS=Homo sapiens OX=9606 GN=UGGT1 PE=1 SV=3	5319.3	5009	5290.7	4973.3	4955.6	4682.3
Q9Y6M1	Insulin-like growth factor 2 mRNA-binding protein 2 OS=Homo sapiens OX=9606 GN=IGF2BP2 PE=1 SV=2	3178.6	2968.9	2997.4	2979.7	2963.5	2737.1
Q14103	Heterogeneous nuclear ribonucleoprotein D0 OS=Homo sapiens OX=9606 GN=HNRNPD PE=1 SV=1	8573.2	8396.9	8047.7	7051.9	8817.1	9079.9
P08243	Asparagine synthetase [glutamine-hydrolyzing] OS=Homo sapiens OX=9606 GN=ASNS PE=1 SV=4	6535.6	7911.7	6376.7	7000.2	5830.3	7208.9
Q92917	G-patch domain and KOW motifs-containing protein OS=Homo sapiens OX=9606 GN=GPKOW PE=1 SV=2	2386.4	2231.5	2210.1	2035.8	2001	1829.9
Q2NKX8	DNA excision repair protein ERCC-6-like OS=Homo sapiens OX=9606 GN=ERCC6L PE=1 SV=1	2100.3	1870.9	1983.1	1940.9	2000.6	1726.6
Q5JSH3	WD repeat-containing protein 44 OS=Homo sapiens OX=9606 GN=WDR44 PE=1 SV=1	1127.2	1079.6	1210.1	1178	1492.8	1483.6
Q14764	Major vault protein OS=Homo sapiens OX=9606 GN=MVP PE=1 SV=4	1044.2	1170.5	1410.2	1062.9	1358.8	1016.9
P0DP25	Calmodulin-3 OS=Homo sapiens OX=9606 GN=CALM3 PE=1 SV=1	21184.9	23776.1	23915.8	21732.1	22572.4	20462.9
Q96N67	Dedicator of cytokinesis protein 7 OS=Homo sapiens OX=9606 GN=DOCK7 PE=1 SV=4	3878.6	3547.7	3616.3	3387	3592.7	3341.8
P27635	60S ribosomal protein L10 OS=Homo sapiens OX=9606 GN=RPL10 PE=1 SV=4	10572.5	10921.1	10895.9	10043.8	10232.3	9447.8
Q9HC35	Echinoderm microtubule-associated protein-like 4 OS=Homo sapiens OX=9606 GN=EML4 PE=1 SV=3	6147	5876.3	5750.2	5743.8	5414.2	5308.8
O43175	D-3-phosphoglycerate dehydrogenase OS=Homo sapiens OX=9606 GN=PHGDH PE=1 SV=4	5409.1	5393.7	5182.6	5805.5	5565.2	5400.8
Q13616	Cullin-1 OS=Homo sapiens OX=9606 GN=CUL1 PE=1 SV=2	3636.5	3284.3	3443.8	3407.7	3545.8	3212.1
Q13459	Unconventional myosin-IXb OS=Homo sapiens OX=9606 GN=MYO9B PE=1 SV=3	1668.8	2476.2	2426.2	2319.3	2328.3	2223.3
O95573	Long-chain-fatty-acid--CoA ligase 3 OS=Homo sapiens OX=9606 GN=ACSL3 PE=1 SV=3	2876.8	3024.6	2643.8	2786	2399.8	2897.1
Q8IX12	Cell division cycle and apoptosis regulator protein 1 OS=Homo sapiens OX=9606 GN=CCAR1 PE=1 SV=2	7854.2	7424.6	7271.7	6881.1	6733.3	6557.2
P17812	CTP synthase 1 OS=Homo sapiens OX=9606 GN=CTPS1 PE=1 SV=2	6557.1	8085.6	8815.3	8785.4	8043.1	8334.4
Q04917	14-3-3 protein eta OS=Homo sapiens OX=9606 GN=YWHAH PE=1 SV=4	7454.3	9640.6	9214	13086.4	12242.8	12726.4
O95433	Activator of 90 kDa heat shock protein ATPase homolog 1 OS=Homo sapiens OX=9606 GN=AHSA1 PE=1 SV=1	11019.1	12843.9	10537	12992.9	10362.1	12050.3
Q9H4A3	Serine/threonine-protein kinase WNK1 OS=Homo sapiens OX=9606 GN=WNK1 PE=1 SV=2	4538.8	3891.2	4340	3666	4156.4	3758.5
Q9NQW7	Xaa-Pro aminopeptidase 1 OS=Homo sapiens OX=9606 GN=XPNPEP1 PE=1 SV=3	4128.3	3776.2	3964.9	3621.3	3571	3381.7
Q96P70	Importin-9 OS=Homo sapiens OX=9606 GN=IPO9 PE=1 SV=3	2681.4	2454.1	2465.9	2463.2	2515.3	2367.5
Q8NFC6	Biorientation of chromosomes in cell division protein 1-like 1 OS=Homo sapiens OX=9606 GN=BOD1L1 PE=1 SV=2	1540.3	1436	1414.2	1390.1	1614.9	1647.6
Q9P2R3	Rabankyrin-5 OS=Homo sapiens OX=9606 GN=ANKFY1 PE=1 SV=2	3210.4	2985.5	3062.8	2842.4	2756.7	2569.8
Q5H9R7	Serine/threonine-protein phosphatase 6 regulatory subunit 3 OS=Homo sapiens OX=9606 GN=PPP6R3 PE=1 SV=2	1444.2	1293	1336.8	1497.6	1666.9	1489.3
P55010	Eukaryotic translation initiation factor 5 OS=Homo sapiens OX=9606 GN=EIF5 PE=1 SV=2	5252.5	6966.9	5061.6	7426.7	5299.4	7161.4
P43490	Nicotinamide phosphoribosyltransferase OS=Homo sapiens OX=9606 GN=NAMPT PE=1 SV=1	7694	8313.9	7265.4	7623.9	6554.7	6938.7
P29317	Ephrin type-A receptor 2 OS=Homo sapiens OX=9606 GN=EPHA2 PE=1 SV=2	4289.7	3769	4044.2	3639.3	3705.9	3142.1
P31946	14-3-3 protein beta/alpha OS=Homo sapiens OX=9606 GN=YWHAB PE=1 SV=3
Q14692	Ribosome biogenesis protein BMS1 homolog OS=Homo sapiens OX=9606 GN=BMS1 PE=1 SV=1	2902.5	2895.1	2720.8	2639	3004.3	3195.7
Q8WVM8	Sec1 family domain-containing protein 1 OS=Homo sapiens OX=9606 GN=SCFD1 PE=1 SV=4	2075.7	2408.6	2178.8	2128.2	2118.2	2714.8
P05387	60S acidic ribosomal protein P2 OS=Homo sapiens OX=9606 GN=RPLP2 PE=1 SV=1	5914.1	5217.6	5494.6	5099.4	5006.7	4672
Q9P258	Protein RCC2 OS=Homo sapiens OX=9606 GN=RCC2 PE=1 SV=2	5121.7	5009	4470.7	7081.1	6588.9	6742.3
Q6NZI2	Caveolae-associated protein 1 OS=Homo sapiens OX=9606 GN=CAVIN1 PE=1 SV=1	4730.5	4960.3	4369.8	6637.2	5969.7	6079.8
Q96T37	RNA-binding protein 15 OS=Homo sapiens OX=9606 GN=RBM15 PE=1 SV=2	2076.4	2237	2012.4	2274.7	1944.4	2309.1
P60228	Eukaryotic translation initiation factor 3 subunit E OS=Homo sapiens OX=9606 GN=EIF3E PE=1 SV=1	8004.4	8234.3	7564.4	7746.9	6979.8	6990.1
P23396	40S ribosomal protein S3 OS=Homo sapiens OX=9606 GN=RPS3 PE=1 SV=2	29493.3	27547.1	32382.4	30762.3	30416.3	27297
P30084	Enoyl-CoA hydratase, mitochondrial OS=Homo sapiens OX=9606 GN=ECHS1 PE=1 SV=4	9284.5	8148.9	8404.8	7666.9	9072.4	9325.5
P48449	Lanosterol synthase OS=Homo sapiens OX=9606 GN=LSS PE=1 SV=1	4365.1	3671.9	4089.6	3451.1	3885.3	3996.3
Q9UBU9	Nuclear RNA export factor 1 OS=Homo sapiens OX=9606 GN=NXF1 PE=1 SV=1	2555.8	2707.9	2404.9	2642.5	2296.3	3252.4
P08621	U1 small nuclear ribonucleoprotein 70 kDa OS=Homo sapiens OX=9606 GN=SNRNP70 PE=1 SV=2	8748.7	8897.6	9813.2	9475.9	12772.4	14008.1
O60749	Sorting nexin-2 OS=Homo sapiens OX=9606 GN=SNX2 PE=1 SV=2	4500.3	4062.6	4226	3776.7	3997.4	3589.5
P49023	Paxillin OS=Homo sapiens OX=9606 GN=PXN PE=1 SV=3	3952.3	4465.1	3543.4	4082.9	3306.1	3957.4
Q15003	Condensin complex subunit 2 OS=Homo sapiens OX=9606 GN=NCAPH PE=1 SV=3	2324.8	2258.7	2745.1	2202.7	2496.5	2085.4
P43246	DNA mismatch repair protein Msh2 OS=Homo sapiens OX=9606 GN=MSH2 PE=1 SV=1	11571.5	10110.6	11495.7	10292.4	11149.9	9876
Q16181	Septin-7 OS=Homo sapiens OX=9606 GN=SEPTIN7 PE=1 SV=2	10826.8	10566.1	9972.4	9773.9	9381.4	9142.7
Q9Y263	Phospholipase A-2-activating protein OS=Homo sapiens OX=9606 GN=PLAA PE=1 SV=2	3305.8	3386.6	3127	3161.5	3044.2	3527.1
Q12929	Epidermal growth factor receptor kinase substrate 8 OS=Homo sapiens OX=9606 GN=EPS8 PE=1 SV=1	159.5	146.9	151.6	969.1	1074.8	912.3
O95757	Heat shock 70 kDa protein 4L OS=Homo sapiens OX=9606 GN=HSPA4L PE=1 SV=3	1415.7	1252.9	1287	1603.9	1486.8	1467.7
Q14137	Ribosome biogenesis protein BOP1 OS=Homo sapiens OX=9606 GN=BOP1 PE=1 SV=2	5474.5	5413.4	5683	5718	5195.5	5565.1
Q96AY3	Peptidyl-prolyl cis-trans isomerase FKBP10 OS=Homo sapiens OX=9606 GN=FKBP10 PE=1 SV=1	2284.5	2023.6	2143.4	1865.2	3291.2	2908.5
O14744	Protein arginine N-methyltransferase 5 OS=Homo sapiens OX=9606 GN=PRMT5 PE=1 SV=4	6897.2	7140.1	7377	7327.8	6753.7	6852
Q7L1Q6	Basic leucine zipper and W2 domain-containing protein 1 OS=Homo sapiens OX=9606 GN=BZW1 PE=1 SV=1	17251.8	21695.4	16344.4	23474	17582	21573.3
P48147	Prolyl endopeptidase OS=Homo sapiens OX=9606 GN=PREP PE=1 SV=2	3089.3	2567.9	2823.8	2826.5	3328.4	2875.4
O00299	Chloride intracellular channel protein 1 OS=Homo sapiens OX=9606 GN=CLIC1 PE=1 SV=4	6881.5	6643.9	6624.5	5986.8	7457.1	6879.9
P49790	Nuclear pore complex protein Nup153 OS=Homo sapiens OX=9606 GN=NUP153 PE=1 SV=2	1771.3	1874.5	1589	1861.8	1687.3	1807.1
Q04446	1,4-alpha-glucan-branching enzyme OS=Homo sapiens OX=9606 GN=GBE1 PE=1 SV=3	4501.8	3852.8	4399.3	3691.3	4104.4	3409.1
Q96AG4	Leucine-rich repeat-containing protein 59 OS=Homo sapiens OX=9606 GN=LRRC59 PE=1 SV=1	8905.2	9248	8085.3	8385.7	9608.9	10427.8
Q16401	26S proteasome non-ATPase regulatory subunit 5 OS=Homo sapiens OX=9606 GN=PSMD5 PE=1 SV=3	7900	7097.1	7510.7	6731.9	7266.9	6695.2
P05556	Integrin beta-1 OS=Homo sapiens OX=9606 GN=ITGB1 PE=1 SV=2	4105.9	6498.2	6464.9	6164	8204.6	8871.2
O75874	Isocitrate dehydrogenase [NADP] cytoplasmic OS=Homo sapiens OX=9606 GN=IDH1 PE=1 SV=2	4158.9	3950.4	4222.8	4707.6	5620.8	5124.5
O43396	Thioredoxin-like protein 1 OS=Homo sapiens OX=9606 GN=TXNL1 PE=1 SV=3	4861.5	5103.1	4551.7	4638.9	4146.1	4285.5
P49189	4-trimethylaminobutyraldehyde dehydrogenase OS=Homo sapiens OX=9606 GN=ALDH9A1 PE=1 SV=3	6126.5	5543.3	5831.6	5250	6131.5	5646.1
P09622	Dihydrolipoyl dehydrogenase, mitochondrial OS=Homo sapiens OX=9606 GN=DLD PE=1 SV=2	13638.4	12146.3	13768.8	12290.6	13171.7	11914.6
Q96KP4	Cytosolic non-specific dipeptidase OS=Homo sapiens OX=9606 GN=CNDP2 PE=1 SV=2	2563.7	2461.4	2305.9	2473.2	2495.5	2482.3
Q9HCC0	Methylcrotonoyl-CoA carboxylase beta chain, mitochondrial OS=Homo sapiens OX=9606 GN=MCCC2 PE=1 SV=1	3091.3	2638.3	3502	3001.2	3167.8	2848.9
P38159	RNA-binding motif protein, X chromosome OS=Homo sapiens OX=9606 GN=RBMX PE=1 SV=3	34622	32628.5	31257.9	29065.1	29290	30352.5
Q9H0S4	Probable ATP-dependent RNA helicase DDX47 OS=Homo sapiens OX=9606 GN=DDX47 PE=1 SV=1	5695.1	5002.6	5341.9	4673.9	5258	4468.5
P23588	Eukaryotic translation initiation factor 4B OS=Homo sapiens OX=9606 GN=EIF4B PE=1 SV=2	6276.9	5558	6440	5897	7385.2	6541.8
Q9Y2A7	Nck-associated protein 1 OS=Homo sapiens OX=9606 GN=NCKAP1 PE=1 SV=1	3547.5	3381.3	3196	3068.8	3174.4	2933
Q7Z4Q2	HEAT repeat-containing protein 3 OS=Homo sapiens OX=9606 GN=HEATR3 PE=1 SV=2	2299	2031.7	2076.9	1839.9	1889.5	1747.2
P25685	DnaJ homolog subfamily B member 1 OS=Homo sapiens OX=9606 GN=DNAJB1 PE=1 SV=4	18857.9	25463.2	17270.3	23907.6	15834.8	21898.7
Q6UB35	Monofunctional C1-tetrahydrofolate synthase, mitochondrial OS=Homo sapiens OX=9606 GN=MTHFD1L PE=1 SV=1	4601.8	4254.1	5589.2	5427.1	4955.3	4788.5
P04792	Heat shock protein beta-1 OS=Homo sapiens OX=9606 GN=HSPB1 PE=1 SV=2	20446.9	19939.6	19816.9	18275.1	18244.4	17457.8
Q8N3U4	Cohesin subunit SA-2 OS=Homo sapiens OX=9606 GN=STAG2 PE=1 SV=3	3563.5	3307.4	3297.5	3054.4	3001.5	2777.2
P49750	YLP motif-containing protein 1 OS=Homo sapiens OX=9606 GN=YLPM1 PE=1 SV=4	2971.1	2728.6	3554.3	3369.7	3465.1	3332
O43847	Nardilysin OS=Homo sapiens OX=9606 GN=NRDC PE=1 SV=3	5188.6	4678.9	4795.8	5214.2	5224.3	4758
Q641Q2	WASH complex subunit 2A OS=Homo sapiens OX=9606 GN=WASHC2A PE=1 SV=3	657.3	654.3	561.7	574.8	618.8	671.7
Q9BYT8	Neurolysin, mitochondrial OS=Homo sapiens OX=9606 GN=NLN PE=1 SV=1	5151.8	4944.8	4912.1	4651.2	4631.1	4534
Q9Y6E2	Basic leucine zipper and W2 domain-containing protein 2 OS=Homo sapiens OX=9606 GN=BZW2 PE=1 SV=1	12262	14145.3	12426	13124.9	12022.3	12010.8
Q9BPX3	Condensin complex subunit 3 OS=Homo sapiens OX=9606 GN=NCAPG PE=1 SV=1	3568.3	4736	5112.3	4496.3	4809.1	4155.6
P42566	Epidermal growth factor receptor substrate 15 OS=Homo sapiens OX=9606 GN=EPS15 PE=1 SV=2	3958.1	3830.7	3797.7	3662.3	4057.3	3738.3
P62136	Serine/threonine-protein phosphatase PP1-alpha catalytic subunit OS=Homo sapiens OX=9606 GN=PPP1CA PE=1 SV=1	8053.1	7903.1	7861.4	7206.6	7289.5	6706.7
P20073	Annexin A7 OS=Homo sapiens OX=9606 GN=ANXA7 PE=1 SV=3	7174.1	8313.3	8068.8	7846.8	7541.4	7531.3
Q9NYL9	Tropomodulin-3 OS=Homo sapiens OX=9606 GN=TMOD3 PE=1 SV=1	1525.7	1689.8	1678.7	1659.9	1564.7	1898
Q5JTV8	Torsin-1A-interacting protein 1 OS=Homo sapiens OX=9606 GN=TOR1AIP1 PE=1 SV=2	1622.7	1713	2093.4	2121.8	1997.1	2172.1
Q7Z5K2	Wings apart-like protein homolog OS=Homo sapiens OX=9606 GN=WAPL PE=1 SV=1	1756.7	1911.4	1819.7	2134.4	2142.1	2067.1
Q03701	CCAAT/enhancer-binding protein zeta OS=Homo sapiens OX=9606 GN=CEBPZ PE=1 SV=3	2941.1	2975.1	2801.1	2849.4	2620.5	2576.3
Q9H0B6	Kinesin light chain 2 OS=Homo sapiens OX=9606 GN=KLC2 PE=1 SV=1	2355.6	2338.4	2393.3	2270	2164.3	2078.3
O43432	Eukaryotic translation initiation factor 4 gamma 3 OS=Homo sapiens OX=9606 GN=EIF4G3 PE=1 SV=2	2185.8	2195.8	2153.7	1993.5	1980.8	1960.8
Q08945	FACT complex subunit SSRP1 OS=Homo sapiens OX=9606 GN=SSRP1 PE=1 SV=1	11714.1	11064.7	11153.7	10353.4	10086.5	9299.5
Q9BY44	Eukaryotic translation initiation factor 2A OS=Homo sapiens OX=9606 GN=EIF2A PE=1 SV=3	3063.1	3088.4	4148	4162.3	4313.7	4294.2
Q13618	Cullin-3 OS=Homo sapiens OX=9606 GN=CUL3 PE=1 SV=2	3011.4	3055.4	2952.4	3540.8	3344.9	3342.3
Q16851	UTP--glucose-1-phosphate uridylyltransferase OS=Homo sapiens OX=9606 GN=UGP2 PE=1 SV=5	3343.4	3498.3	3970.8	3544.5	3661	4052
O76031	ATP-dependent Clp protease ATP-binding subunit clpX-like, mitochondrial OS=Homo sapiens OX=9606 GN=CLPX PE=1 SV=2	3999.9	4013.1	3705.2	3699.8	3470.6	3529.2
Q14573	Inositol 1,4,5-trisphosphate receptor type 3 OS=Homo sapiens OX=9606 GN=ITPR3 PE=1 SV=2	3539.5	3143.8	3219.9	3183.1	3446.5	3358.5
P00491	Purine nucleoside phosphorylase OS=Homo sapiens OX=9606 GN=PNP PE=1 SV=2	2610.7	3222.8	2552.1	3060.1	2344.3	2713.3
P60891	Ribose-phosphate pyrophosphokinase 1 OS=Homo sapiens OX=9606 GN=PRPS1 PE=1 SV=2	156.5	155.2	145.5	140.3	130.9	123.3
Q8NI27	THO complex subunit 2 OS=Homo sapiens OX=9606 GN=THOC2 PE=1 SV=2	3506.3	3444.2	3486.8	3235.9	3187.8	3073.2
P04632	Calpain small subunit 1 OS=Homo sapiens OX=9606 GN=CAPNS1 PE=1 SV=1	8233.3	7609	7693.7	7186.9	6967.3	6350.8
P67775	Serine/threonine-protein phosphatase 2A catalytic subunit alpha isoform OS=Homo sapiens OX=9606 GN=PPP2CA PE=1 SV=1
P53992	Protein transport protein Sec24C OS=Homo sapiens OX=9606 GN=SEC24C PE=1 SV=3	2965.6	2622.3	2811.4	2450.1	2606.8	2244
Q14258	E3 ubiquitin/ISG15 ligase TRIM25 OS=Homo sapiens OX=9606 GN=TRIM25 PE=1 SV=2	1492.9	2165.2	2474.7	2525.9	2568.7	2322.4
P53675	Clathrin heavy chain 2 OS=Homo sapiens OX=9606 GN=CLTCL1 PE=1 SV=2
Q96K76	Ubiquitin carboxyl-terminal hydrolase 47 OS=Homo sapiens OX=9606 GN=USP47 PE=1 SV=3	769.2	619.5	737.7	583.7	670.3	544.7
Q9BTE3	Mini-chromosome maintenance complex-binding protein OS=Homo sapiens OX=9606 GN=MCMBP PE=1 SV=2	4963.4	4665	4651.2	4462.8	4128.5	4161.7
P98175	RNA-binding protein 10 OS=Homo sapiens OX=9606 GN=RBM10 PE=1 SV=3	2022.3	2021.6	1923.4	1904.4	1824.4	1979.8
P25786	Proteasome subunit alpha type-1 OS=Homo sapiens OX=9606 GN=PSMA1 PE=1 SV=1	14000	14062	13013.6	12985.6	12609.5	14035.6
P54652	Heat shock-related 70 kDa protein 2 OS=Homo sapiens OX=9606 GN=HSPA2 PE=1 SV=1
Q99661	Kinesin-like protein KIF2C OS=Homo sapiens OX=9606 GN=KIF2C PE=1 SV=2	4355.4	4400.9	4344.4	4503.7	4080.7	4448.5
Q9ULV4	Coronin-1C OS=Homo sapiens OX=9606 GN=CORO1C PE=1 SV=1	8974.5	8867.7	8452.1	8741.8	11416.1	11169.8
Q15058	Kinesin-like protein KIF14 OS=Homo sapiens OX=9606 GN=KIF14 PE=1 SV=1	1061.9	1051.2	1096.7	1074.5	1037.5	1026.9
Q9H2U1	ATP-dependent DNA/RNA helicase DHX36 OS=Homo sapiens OX=9606 GN=DHX36 PE=1 SV=2	1608.2	1752.8	1601.5	1624.9	1533.4	1703.8
O95817	BAG family molecular chaperone regulator 3 OS=Homo sapiens OX=9606 GN=BAG3 PE=1 SV=3	4801.1	8406.8	4743.9	8786.6	4393.8	7974.2
P52788	Spermine synthase OS=Homo sapiens OX=9606 GN=SMS PE=1 SV=2	9043.1	9008.6	10367.6	9963.3	10229.6	9870.4
Q15366	Poly(rC)-binding protein 2 OS=Homo sapiens OX=9606 GN=PCBP2 PE=1 SV=1	2835.1	2566.2	2587.6	2348.1	2417.1	2183.2
P31153	S-adenosylmethionine synthase isoform type-2 OS=Homo sapiens OX=9606 GN=MAT2A PE=1 SV=1	4382.8	4764.6	5569.3	5947.4	5122.5	7406
P52888	Thimet oligopeptidase OS=Homo sapiens OX=9606 GN=THOP1 PE=1 SV=2	8210.9	7342.6	7381.6	7089.1	7084.5	7095.4
P50995	Annexin A11 OS=Homo sapiens OX=9606 GN=ANXA11 PE=1 SV=1	9021.9	7129.3	8474.2	6566.2	7807.3	6664.1
P11498	Pyruvate carboxylase, mitochondrial OS=Homo sapiens OX=9606 GN=PC PE=1 SV=2	2984.4	2751.3	2636.9	2521.4	2443.8	2391.8
P28838	Cytosol aminopeptidase OS=Homo sapiens OX=9606 GN=LAP3 PE=1 SV=3	5039.9	4911.3	4546.8	4516.9	4482.1	4450.4
Q9UJS0	Calcium-binding mitochondrial carrier protein Aralar2 OS=Homo sapiens OX=9606 GN=SLC25A13 PE=1 SV=2	4806.9	4775.6	5192.6	4521.5	4915.6	4174.5
Q96TA1	Protein Niban 2 OS=Homo sapiens OX=9606 GN=NIBAN2 PE=1 SV=3	5918.2	5636.5	6679.1	7678.9	8439.1	7881.8
Q8TAT6	Nuclear protein localization protein 4 homolog OS=Homo sapiens OX=9606 GN=NPLOC4 PE=1 SV=3	4187.4	5361.1	5174.6	5142.1	4716.9	5043.1
P42345	Serine/threonine-protein kinase mTOR OS=Homo sapiens OX=9606 GN=MTOR PE=1 SV=1	1598	1548.7	1577	1384.9	1560.4	1421.9
P46379	Large proline-rich protein BAG6 OS=Homo sapiens OX=9606 GN=BAG6 PE=1 SV=2	3419.5	3136.3	3044	2852.2	2853	3224.1
O60306	RNA helicase aquarius OS=Homo sapiens OX=9606 GN=AQR PE=1 SV=4	4914.7	4688.8	4655.1	4568.6	4416.1	4202.9
Q16513	Serine/threonine-protein kinase N2 OS=Homo sapiens OX=9606 GN=PKN2 PE=1 SV=1	2048.2	1621.2	1911.8	1541.8	1922.2	1489.3
Q6PJT7	Zinc finger CCCH domain-containing protein 14 OS=Homo sapiens OX=9606 GN=ZC3H14 PE=1 SV=1	1079.5	900.9	1109	1015.9	1044.7	1023.2
P24534	Elongation factor 1-beta OS=Homo sapiens OX=9606 GN=EEF1B2 PE=1 SV=3	9463.5	9685.6	9028.6	9150	8288.6	8385.1
Q9NX58	Cell growth-regulating nucleolar protein OS=Homo sapiens OX=9606 GN=LYAR PE=1 SV=2	2287.6	2795.5	3716.5	3934.7	3449.5	4154.4
Q9H3U1	Protein unc-45 homolog A OS=Homo sapiens OX=9606 GN=UNC45A PE=1 SV=1	4254.5	4031.8	4002.8	3751.3	3662.4	3513.3
O94874	E3 UFM1-protein ligase 1 OS=Homo sapiens OX=9606 GN=UFL1 PE=1 SV=2	2985.9	2856.2	2837.4	2483	2705	2433.9
Q9UMS4	Pre-mRNA-processing factor 19 OS=Homo sapiens OX=9606 GN=PRPF19 PE=1 SV=1	5370.6	5500.1	4987.7	5288.2	6992.1	7166.4
Q9H8H0	Nucleolar protein 11 OS=Homo sapiens OX=9606 GN=NOL11 PE=1 SV=1	4498.8	4872.7	3908.8	4602.5	3743.5	4321.9
P30041	Peroxiredoxin-6 OS=Homo sapiens OX=9606 GN=PRDX6 PE=1 SV=3	13078.1	12732.9	12498.3	13322.2	13078.3	12046.9
Q8TD16	Protein bicaudal D homolog 2 OS=Homo sapiens OX=9606 GN=BICD2 PE=1 SV=1	1388.1	1413.8	1244.9	1632.1	1614.3	1743.1
Q13347	Eukaryotic translation initiation factor 3 subunit I OS=Homo sapiens OX=9606 GN=EIF3I PE=1 SV=1	7093	7060.5	6920.7	7076.1	7787.4	7826.1
O00154	Cytosolic acyl coenzyme A thioester hydrolase OS=Homo sapiens OX=9606 GN=ACOT7 PE=1 SV=3	7876.4	9613	9403.8	11201.5	10466.8	10620.4
P62714	Serine/threonine-protein phosphatase 2A catalytic subunit beta isoform OS=Homo sapiens OX=9606 GN=PPP2CB PE=1 SV=1	4756.5	5455.9	4282.1	5041.4	4023	5626.9
O75822	Eukaryotic translation initiation factor 3 subunit J OS=Homo sapiens OX=9606 GN=EIF3J PE=1 SV=2	2392.6	2749.2	2240.9	2598	1996.4	2389.3
P13637	Sodium/potassium-transporting ATPase subunit alpha-3 OS=Homo sapiens OX=9606 GN=ATP1A3 PE=1 SV=3
P27695	DNA-(apurinic or apyrimidinic site) endonuclease OS=Homo sapiens OX=9606 GN=APEX1 PE=1 SV=2	5320.6	5061.8	5010.3	4756.1	4642.9	4345.5
P61247	40S ribosomal protein S3a OS=Homo sapiens OX=9606 GN=RPS3A PE=1 SV=2	30604.2	28205.9	28459.3	26496.4	26653.8	24708.2
Q9Y4W2	Ribosomal biogenesis protein LAS1L OS=Homo sapiens OX=9606 GN=LAS1L PE=1 SV=2	2578.2	2095.8	4032.6	3174.5	3571.8	3000.2
P51532	Transcription activator BRG1 OS=Homo sapiens OX=9606 GN=SMARCA4 PE=1 SV=2	1708.6	2065.3	1678.4	1850.1	2035.8	2268.6
P47895	Aldehyde dehydrogenase family 1 member A3 OS=Homo sapiens OX=9606 GN=ALDH1A3 PE=1 SV=2	4536.8	4830.3	4239.3	4510.2	3923.8	4413.8
Q14166	Tubulin--tyrosine ligase-like protein 12 OS=Homo sapiens OX=9606 GN=TTLL12 PE=1 SV=2	4133.9	3805.1	3782.3	3513.9	3477.3	3494
Q9Y295	Developmentally-regulated GTP-binding protein 1 OS=Homo sapiens OX=9606 GN=DRG1 PE=1 SV=1	3255.5	3105.4	3006.2	3377.4	3164.4	5050.2
O43395	U4/U6 small nuclear ribonucleoprotein Prp3 OS=Homo sapiens OX=9606 GN=PRPF3 PE=1 SV=2	6510.7	6489.9	5930.1	6133.3	5409.6	5906.2
O75400	Pre-mRNA-processing factor 40 homolog A OS=Homo sapiens OX=9606 GN=PRPF40A PE=1 SV=2	5070.3	6952.4	6514.7	6434.8	5921	5890.8
Q5SRE5	Nucleoporin NUP188 OS=Homo sapiens OX=9606 GN=NUP188 PE=1 SV=1	2013.7	1918.8	1861.4	1730.1	1826.2	1696.6
Q7L576	Cytoplasmic FMR1-interacting protein 1 OS=Homo sapiens OX=9606 GN=CYFIP1 PE=1 SV=1	2547.4	2607.4	2593.7	2987.4	3365.8	3371.7
Q9UKF6	Cleavage and polyadenylation specificity factor subunit 3 OS=Homo sapiens OX=9606 GN=CPSF3 PE=1 SV=1	5812	5393.3	5436.8	5178.6	5019.9	4669.9
Q14149	MORC family CW-type zinc finger protein 3 OS=Homo sapiens OX=9606 GN=MORC3 PE=1 SV=3	1390.3	2119.1	1776.3	1875.8	1631.2	2025.2
P62917	60S ribosomal protein L8 OS=Homo sapiens OX=9606 GN=RPL8 PE=1 SV=2	18034.8	16517.9	19404	18390.7	17807.6	16906.9
Q9NWH9	SAFB-like transcription modulator OS=Homo sapiens OX=9606 GN=SLTM PE=1 SV=2	4067.4	4767.2	4379.4	4480	4053.6	4329.4
Q13451	Peptidyl-prolyl cis-trans isomerase FKBP5 OS=Homo sapiens OX=9606 GN=FKBP5 PE=1 SV=2	4763	5102.1	5005.1	4611.6	6311.7	6106.9
A0FGR8	Extended synaptotagmin-2 OS=Homo sapiens OX=9606 GN=ESYT2 PE=1 SV=1	1511.7	1422	1466.5	1340.1	1365.4	1232.2
Q9HCS7	Pre-mRNA-splicing factor SYF1 OS=Homo sapiens OX=9606 GN=XAB2 PE=1 SV=2	3018.4	2960.9	2809.4	2846.3	2646.7	2670.3
Q96RQ3	Methylcrotonoyl-CoA carboxylase subunit alpha, mitochondrial OS=Homo sapiens OX=9606 GN=MCCC1 PE=1 SV=3	1822.1	1632.2	1742.1	1531.6	1644	1452.6
Q9UQB8	Brain-specific angiogenesis inhibitor 1-associated protein 2 OS=Homo sapiens OX=9606 GN=BAIAP2 PE=1 SV=1	3194.7	3261.3	2992.3	3080.2	2849.6	3316
Q99623	Prohibitin-2 OS=Homo sapiens OX=9606 GN=PHB2 PE=1 SV=2	34976.1	33280.8	31636.9	30808.5	31261.9	29281.6
O00541	Pescadillo homolog OS=Homo sapiens OX=9606 GN=PES1 PE=1 SV=1	8239.2	10518.3	9886.8	9913.9	9082.7	10083
Q9HB71	Calcyclin-binding protein OS=Homo sapiens OX=9606 GN=CACYBP PE=1 SV=2	5709.2	6007.9	5398.7	5738.6	5018.1	5308.5
P11908	Ribose-phosphate pyrophosphokinase 2 OS=Homo sapiens OX=9606 GN=PRPS2 PE=1 SV=2	12364.8	11044.3	11210.2	10292.6	10326.4	9668.7
P17174	Aspartate aminotransferase, cytoplasmic OS=Homo sapiens OX=9606 GN=GOT1 PE=1 SV=3	5307.7	7872.2	5583	7346.8	5349.6	8056.1
Q9UJU6	Drebrin-like protein OS=Homo sapiens OX=9606 GN=DBNL PE=1 SV=1	1067.8	1051.2	954.2	868.8	1595.7	1641.8
P49916	DNA ligase 3 OS=Homo sapiens OX=9606 GN=LIG3 PE=1 SV=2	3357.2	3276.9	3314.8	3033.1	3064.6	2814.4
Q13206	Probable ATP-dependent RNA helicase DDX10 OS=Homo sapiens OX=9606 GN=DDX10 PE=1 SV=2	3324.7	4144.5	4382.7	5029.3	4298.1	4694.6
Q12830	Nucleosome-remodeling factor subunit BPTF OS=Homo sapiens OX=9606 GN=BPTF PE=1 SV=3	591.4	550.4	557.1	516.5	579.8	541.5
O43865	S-adenosylhomocysteine hydrolase-like protein 1 OS=Homo sapiens OX=9606 GN=AHCYL1 PE=1 SV=2	5362.1	4609.7	5181.4	4725.3	4851.1	4496.4
P35232	Prohibitin OS=Homo sapiens OX=9606 GN=PHB PE=1 SV=1	21498.5	19335	21319.8	21740.4	21881.3	19974.7
P52907	F-actin-capping protein subunit alpha-1 OS=Homo sapiens OX=9606 GN=CAPZA1 PE=1 SV=3	3520.1	3249	3256	3058.4	2895.9	2878.6
Q8WTT2	Nucleolar complex protein 3 homolog OS=Homo sapiens OX=9606 GN=NOC3L PE=1 SV=1	1592.2	1593.4	2442.8	3508	3579.1	3817.5
O00116	Alkyldihydroxyacetonephosphate synthase, peroxisomal OS=Homo sapiens OX=9606 GN=AGPS PE=1 SV=1	1061.4	859.5	969.4	929.5	978	830.3
Q9BVP2	Guanine nucleotide-binding protein-like 3 OS=Homo sapiens OX=9606 GN=GNL3 PE=1 SV=2	5245.6	6064.5	5158.7	5676.4	5155.1	5703
P57740	Nuclear pore complex protein Nup107 OS=Homo sapiens OX=9606 GN=NUP107 PE=1 SV=1	2511.3	2332.1	2330.3	2213.5	2155.5	2097
Q92576	PHD finger protein 3 OS=Homo sapiens OX=9606 GN=PHF3 PE=1 SV=3	855.5	716.5	750.8	693	792.5	674.1
P78316	Nucleolar protein 14 OS=Homo sapiens OX=9606 GN=NOP14 PE=1 SV=3	2772.2	2787.1	3303.6	3663.8	3593.5	3414.6
O95671	Probable bifunctional dTTP/UTP pyrophosphatase/methyltransferase protein OS=Homo sapiens OX=9606 GN=ASMTL PE=1 SV=3	1880.8	2146.2	2081.5	1962.2	1971.9	1977.6
P36871	Phosphoglucomutase-1 OS=Homo sapiens OX=9606 GN=PGM1 PE=1 SV=3	4713.2	4016	4402.8	3807	4056.8	3450.1
P06753	Tropomyosin alpha-3 chain OS=Homo sapiens OX=9606 GN=TPM3 PE=1 SV=2	5282.8	4992	5425.5	6922.6	9551	9239
Q99497	Parkinson disease protein 7 OS=Homo sapiens OX=9606 GN=PARK7 PE=1 SV=2	17457.8	15649.2	16396.1	14439.6	15861.7	13710.8
Q9NY33	Dipeptidyl peptidase 3 OS=Homo sapiens OX=9606 GN=DPP3 PE=1 SV=2	2922.1	3079.8	2548.5	3093.2	2704.2	3463.9
P35237	Serpin B6 OS=Homo sapiens OX=9606 GN=SERPINB6 PE=1 SV=3	1330.9	1387.9	1358.9	1324.9	1277.6	1914.7
Q96R06	Sperm-associated antigen 5 OS=Homo sapiens OX=9606 GN=SPAG5 PE=1 SV=2	1632.7	1613.6	1462.6	1523.2	1368.5	1433.6
P30154	Serine/threonine-protein phosphatase 2A 65 kDa regulatory subunit A beta isoform OS=Homo sapiens OX=9606 GN=PPP2R1B PE=1 SV=3	1514.4	1604.6	2029.7	2047.5	1867.4	1915.1
Q96Q15	Serine/threonine-protein kinase SMG1 OS=Homo sapiens OX=9606 GN=SMG1 PE=1 SV=3	966	980.7	871.3	859.7	807.2	828
Q14498	RNA-binding protein 39 OS=Homo sapiens OX=9606 GN=RBM39 PE=1 SV=2	4088.8	4694.2	4081	4873.4	4301.1	4832.4
P62937	Peptidyl-prolyl cis-trans isomerase A OS=Homo sapiens OX=9606 GN=PPIA PE=1 SV=2	19842.9	18508.1	41510.5	48792	50355.3	46858.4
Q96A49	Synapse-associated protein 1 OS=Homo sapiens OX=9606 GN=SYAP1 PE=1 SV=1	1246.5	1277.3	1158.3	1136.3	1139	2396.1
Q96T88	E3 ubiquitin-protein ligase UHRF1 OS=Homo sapiens OX=9606 GN=UHRF1 PE=1 SV=1	2126.5	2951.5	2617.8	2808	2387.9	2486.3
O60832	H/ACA ribonucleoprotein complex subunit DKC1 OS=Homo sapiens OX=9606 GN=DKC1 PE=1 SV=3	7621	7614.7	7014.7	7072.8	6430.9	6565
Q9UHD1	Cysteine and histidine-rich domain-containing protein 1 OS=Homo sapiens OX=9606 GN=CHORDC1 PE=1 SV=2	2963.4	3733	2721.5	3464.2	2589.5	3147.2
P50502	Hsc70-interacting protein OS=Homo sapiens OX=9606 GN=ST13 PE=1 SV=2	9161.4	8363.8	8328.4	7685	8812.5	9726.5
Q9UBC2	Epidermal growth factor receptor substrate 15-like 1 OS=Homo sapiens OX=9606 GN=EPS15L1 PE=1 SV=1	3311.5	3111.1	3086.6	2920.3	3082.7	3249.8
Q9Y305	Acyl-coenzyme A thioesterase 9, mitochondrial OS=Homo sapiens OX=9606 GN=ACOT9 PE=1 SV=2	6764.9	7152.1	6747.6	7563.5	7390.3	7318.8
O14777	Kinetochore protein NDC80 homolog OS=Homo sapiens OX=9606 GN=NDC80 PE=1 SV=1	4837	4277.1	4560.6	3972.2	4180	3767.5
Q13823	Nucleolar GTP-binding protein 2 OS=Homo sapiens OX=9606 GN=GNL2 PE=1 SV=1	1966	2284.1	1845	2112	2397.5	2826.3
Q8NBS9	Thioredoxin domain-containing protein 5 OS=Homo sapiens OX=9606 GN=TXNDC5 PE=1 SV=2	9420.2	8424.2	8818.6	8074.1	8152.3	7420.3
P07384	Calpain-1 catalytic subunit OS=Homo sapiens OX=9606 GN=CAPN1 PE=1 SV=1	8150.3	7302.7	9674.7	8833.7	8950.5	8309.3
Q99543	DnaJ homolog subfamily C member 2 OS=Homo sapiens OX=9606 GN=DNAJC2 PE=1 SV=4	2186.9	2642.7	3368.1	3536.6	3122.2	3408.7
P09601	Heme oxygenase 1 OS=Homo sapiens OX=9606 GN=HMOX1 PE=1 SV=1	1163.2	4153.5	1296.6	3955.9	1198.9	3594.6
P36873	Serine/threonine-protein phosphatase PP1-gamma catalytic subunit OS=Homo sapiens OX=9606 GN=PPP1CC PE=1 SV=1	2477.1	2332.1	2466.3	2165.8	2257.6	1992.6
P62424	60S ribosomal protein L7a OS=Homo sapiens OX=9606 GN=RPL7A PE=1 SV=2	12400.4	11518.4	11178.3	10790.6	12047.5	11685
Q9BTW9	Tubulin-specific chaperone D OS=Homo sapiens OX=9606 GN=TBCD PE=1 SV=2	5200.6	4734.7	4913.3	4336.4	4431.2	4258.3
Q9Y4A5	Transformation/transcription domain-associated protein OS=Homo sapiens OX=9606 GN=TRRAP PE=1 SV=3	1946.2	1777.7	1801.3	1779.1	1895.7	1787.1
Q5T9A4	ATPase family AAA domain-containing protein 3B OS=Homo sapiens OX=9606 GN=ATAD3B PE=1 SV=1	1484.7	1426.6	1258	1339.1	1300.2	1290.4
P08708	40S ribosomal protein S17 OS=Homo sapiens OX=9606 GN=RPS17 PE=1 SV=2	976.6	839	3020.8	2879.7	2907.3	2783.1
P63208	S-phase kinase-associated protein 1 OS=Homo sapiens OX=9606 GN=SKP1 PE=1 SV=2	4925.1	4884.5	4695.4	4523.2	4146.1	4132.3
Q15397	Pumilio homolog 3 OS=Homo sapiens OX=9606 GN=PUM3 PE=1 SV=3	6104.7	6845.3	5552.9	6270.7	5111.6	5840
Q9ULJ7	Ankyrin repeat domain-containing protein 50 OS=Homo sapiens OX=9606 GN=ANKRD50 PE=1 SV=4	520.4	521.8	654.5	642.7	601.4	641.1
Q9H2M9	Rab3 GTPase-activating protein non-catalytic subunit OS=Homo sapiens OX=9606 GN=RAB3GAP2 PE=1 SV=1	3727	3365.2	3595.1	3604.2	3846.3	3351.9
O60884	DnaJ homolog subfamily A member 2 OS=Homo sapiens OX=9606 GN=DNAJA2 PE=1 SV=1	5306.1	5417.6	4964.3	4978.8	4442.8	4542.8
P31930	Cytochrome b-c1 complex subunit 1, mitochondrial OS=Homo sapiens OX=9606 GN=UQCRC1 PE=1 SV=3	7224.5	7476.6	7233.5	6807.3	7412.1	7209.7
O15226	NF-kappa-B-repressing factor OS=Homo sapiens OX=9606 GN=NKRF PE=1 SV=2	4545.9	4756.3	4099.5	4501.5	3933.9	4160.3
P11413	Glucose-6-phosphate 1-dehydrogenase OS=Homo sapiens OX=9606 GN=G6PD PE=1 SV=4	6846.2	6984.1	6333.7	6448.7	6318.1	6698.2
Q2NL82	Pre-rRNA-processing protein TSR1 homolog OS=Homo sapiens OX=9606 GN=TSR1 PE=1 SV=1	1818.5	2012	1659.7	1799.4	1608.8	2054.9
P62906	60S ribosomal protein L10a OS=Homo sapiens OX=9606 GN=RPL10A PE=1 SV=2	12245.2	11301.4	11256.6	10946.8	10460	10195.4
P61289	Proteasome activator complex subunit 3 OS=Homo sapiens OX=9606 GN=PSME3 PE=1 SV=1	5639.9	5551.8	5123.5	7580.1	7021.5	6993.2
Q92974	Rho guanine nucleotide exchange factor 2 OS=Homo sapiens OX=9606 GN=ARHGEF2 PE=1 SV=4	5598.7	6346	5205.5	5944.1	4789.5	5638.5
Q9BWF3	RNA-binding protein 4 OS=Homo sapiens OX=9606 GN=RBM4 PE=1 SV=1	3812.8	3704.5	3570.7	3457.5	3269.8	3985.8
P21281	V-type proton ATPase subunit B, brain isoform OS=Homo sapiens OX=9606 GN=ATP6V1B2 PE=1 SV=3	3144.9	3006.4	2863.3	4870.4	5261.6	5101.5
Q14676	Mediator of DNA damage checkpoint protein 1 OS=Homo sapiens OX=9606 GN=MDC1 PE=1 SV=3	1423	1460.9	1349.9	1354.8	1237	1279.9
Q9BWD1	Acetyl-CoA acetyltransferase, cytosolic OS=Homo sapiens OX=9606 GN=ACAT2 PE=1 SV=2	4061.1	3536.5	3947.4	3723.2	3989.4	3472.3
Q14694	Ubiquitin carboxyl-terminal hydrolase 10 OS=Homo sapiens OX=9606 GN=USP10 PE=1 SV=2	2164	1725.8	2056.2	2316	2972.5	2149.2
Q9P2N5	RNA-binding protein 27 OS=Homo sapiens OX=9606 GN=RBM27 PE=1 SV=2	2292	2247.5	3413.5	3166.1	3185	3008.3
Q86UE4	Protein LYRIC OS=Homo sapiens OX=9606 GN=MTDH PE=1 SV=2	1570.3	1418.9	1640.8	1518.7	1556.8	1477.9
Q9UBB4	Ataxin-10 OS=Homo sapiens OX=9606 GN=ATXN10 PE=1 SV=1	1486.8	1445.7	2116.7	2238.9	2089.5	2004.1
P34897	Serine hydroxymethyltransferase, mitochondrial OS=Homo sapiens OX=9606 GN=SHMT2 PE=1 SV=3	10331.6	9600.1	9736.5	8958.7	8916.9	8246.5
Q9Y6G9	Cytoplasmic dynein 1 light intermediate chain 1 OS=Homo sapiens OX=9606 GN=DYNC1LI1 PE=1 SV=3	2928.8	3046.6	2756	2670.4	2565	2481.8
Q9NUQ3	Gamma-taxilin OS=Homo sapiens OX=9606 GN=TXLNG PE=1 SV=2	3116.4	3505.1	2999.9	4609.7	3806.7	4357
Q86YP4	Transcriptional repressor p66-alpha OS=Homo sapiens OX=9606 GN=GATAD2A PE=1 SV=1	1521.4	1434.2	1485.3	1400.5	1773.4	1676.7
P41227	N-alpha-acetyltransferase 10 OS=Homo sapiens OX=9606 GN=NAA10 PE=1 SV=1	1867.8	2569.5	2491.7	3142.6	3357.5	3312.3
O43264	Centromere/kinetochore protein zw10 homolog OS=Homo sapiens OX=9606 GN=ZW10 PE=1 SV=3	2343	2224.6	3858	3395.5	3967.2	3612.1
Q02809	Procollagen-lysine,2-oxoglutarate 5-dioxygenase 1 OS=Homo sapiens OX=9606 GN=PLOD1 PE=1 SV=2	2229	1906	2794.5	2417	2485.6	2228.7
P60900	Proteasome subunit alpha type-6 OS=Homo sapiens OX=9606 GN=PSMA6 PE=1 SV=1	4309.3	6431.7	7811.3	7607.3	7063.9	7681.9
P23528	Cofilin-1 OS=Homo sapiens OX=9606 GN=CFL1 PE=1 SV=3	36712.7	34932.3	34144.7	33269.8	32523.8	31354.8
P35637	RNA-binding protein FUS OS=Homo sapiens OX=9606 GN=FUS PE=1 SV=1	8240.4	8695.2	7765.7	7962	7001	7545
P23193	Transcription elongation factor A protein 1 OS=Homo sapiens OX=9606 GN=TCEA1 PE=1 SV=2	5462.7	6803.5	6001.7	6492.1	5811.9	6442.1
O75367	Core histone macro-H2A.1 OS=Homo sapiens OX=9606 GN=MACROH2A1 PE=1 SV=4	8779	8857.7	8616	7934.8	8129.5	7475.1
Q9Y2Z0	Protein SGT1 homolog OS=Homo sapiens OX=9606 GN=SUGT1 PE=1 SV=3	3893.3	4024.5	4141.7	3950.3	3786.4	3572.5
P62753	40S ribosomal protein S6 OS=Homo sapiens OX=9606 GN=RPS6 PE=1 SV=1	11357	10731.7	12926.6	12348.2	12794.3	12255.1
Q13620	Cullin-4B OS=Homo sapiens OX=9606 GN=CUL4B PE=1 SV=4	4480.3	4205.2	4361.1	4723.5	5242.9	4556.3
Q96T23	Remodeling and spacing factor 1 OS=Homo sapiens OX=9606 GN=RSF1 PE=1 SV=2	518.7	446.5	468.4	375.8	427.9	408.1
O94901	SUN domain-containing protein 1 OS=Homo sapiens OX=9606 GN=SUN1 PE=1 SV=3	2087.6	1950.7	1919.1	1736.5	1671.4	1572.2
P48637	Glutathione synthetase OS=Homo sapiens OX=9606 GN=GSS PE=1 SV=1	13318.5	11491.9	12319.4	12439.1	12775	11313.7
Q15276	Rab GTPase-binding effector protein 1 OS=Homo sapiens OX=9606 GN=RABEP1 PE=1 SV=2	1813.4	2046.2	1983.5	1903.5	1862.8	1818.8
Q86Y56	Dynein assembly factor 5, axonemal OS=Homo sapiens OX=9606 GN=DNAAF5 PE=1 SV=4	2671.3	2315.9	2448.3	2491.1	2904.8	2831
P26196	Probable ATP-dependent RNA helicase DDX6 OS=Homo sapiens OX=9606 GN=DDX6 PE=1 SV=2	5011.6	5767.9	4793.4	5347	4507	4962.6
O95235	Kinesin-like protein KIF20A OS=Homo sapiens OX=9606 GN=KIF20A PE=1 SV=1	424.3	445	433.5	431.5	378.3	393.4
O43660	Pleiotropic regulator 1 OS=Homo sapiens OX=9606 GN=PLRG1 PE=1 SV=1	2823.8	2832.1	2534.3	2602.3	2380.9	2431.8
P55209	Nucleosome assembly protein 1-like 1 OS=Homo sapiens OX=9606 GN=NAP1L1 PE=1 SV=1	603.2	596.8	508.7	1012.3	1073.7	1066.8
O75152	Zinc finger CCCH domain-containing protein 11A OS=Homo sapiens OX=9606 GN=ZC3H11A PE=1 SV=3	2242.6	2179.7	2090.3	1998.8	1979.4	1980.2
Q9UHD9	Ubiquilin-2 OS=Homo sapiens OX=9606 GN=UBQLN2 PE=1 SV=2
Q8NI36	WD repeat-containing protein 36 OS=Homo sapiens OX=9606 GN=WDR36 PE=1 SV=1	890.6	1907.1	3502.8	3511.2	3242.6	3300.8
P09525	Annexin A4 OS=Homo sapiens OX=9606 GN=ANXA4 PE=1 SV=4	14336.4	13590.6	13624.1	12774.4	12421.7	11684.1
Q9UNX4	WD repeat-containing protein 3 OS=Homo sapiens OX=9606 GN=WDR3 PE=1 SV=1	4886.7	4596	4446.6	4269.5	4318.4	3942.9
P16070	CD44 antigen OS=Homo sapiens OX=9606 GN=CD44 PE=1 SV=3	17318	17303.9	19825.9	16291.5	17928.1	14732.9
P22061	Protein-L-isoaspartate(D-aspartate) O-methyltransferase OS=Homo sapiens OX=9606 GN=PCMT1 PE=1 SV=4	8966.8	8346.9	8090.3	7747.8	7465.4	7204.7
P13804	Electron transfer flavoprotein subunit alpha, mitochondrial OS=Homo sapiens OX=9606 GN=ETFA PE=1 SV=1	383.4	291.3	268.4	1165.6	1182.7	1116
O75475	PC4 and SFRS1-interacting protein OS=Homo sapiens OX=9606 GN=PSIP1 PE=1 SV=1	6402.4	5795.9	6020.7	5605.8	5795.9	6456.2
Q9UKN8	General transcription factor 3C polypeptide 4 OS=Homo sapiens OX=9606 GN=GTF3C4 PE=1 SV=2	1957.7	1991.8	1785.1	1874.1	1660.4	1712.4
Q6XZF7	Dynamin-binding protein OS=Homo sapiens OX=9606 GN=DNMBP PE=1 SV=1	2122.4	1957.2	2079.5	1903.3	1981.4	1787
O60524	Nuclear export mediator factor NEMF OS=Homo sapiens OX=9606 GN=NEMF PE=1 SV=4	3004.6	2719.2	2938.5	2508.4	2796.4	2476
Q05682	Caldesmon OS=Homo sapiens OX=9606 GN=CALD1 PE=1 SV=3	1322.5	1131.2	1273.9	1138.1	1218.3	1051.7
Q9Y5L0	Transportin-3 OS=Homo sapiens OX=9606 GN=TNPO3 PE=1 SV=3	1332.3	2976.4	3032.1	2870.8	2618.3	2661.9
P51812	Ribosomal protein S6 kinase alpha-3 OS=Homo sapiens OX=9606 GN=RPS6KA3 PE=1 SV=1	4355.9	3691	4275.2	3739.2	3918.5	3477.9
Q8IZL8	Proline-, glutamic acid- and leucine-rich protein 1 OS=Homo sapiens OX=9606 GN=PELP1 PE=1 SV=2	1572.9	1420.1	1385.3	1366.2	1280.6	1253.9
Q9Y4E1	WASH complex subunit 2C OS=Homo sapiens OX=9606 GN=WASHC2C PE=1 SV=4
Q9H845	Complex I assembly factor ACAD9, mitochondrial OS=Homo sapiens OX=9606 GN=ACAD9 PE=1 SV=1	2783	2499.4	2646.2	2310.1	2523.8	2153.6
P35249	Replication factor C subunit 4 OS=Homo sapiens OX=9606 GN=RFC4 PE=1 SV=2	6045.7	5702.5	5700.9	5352.8	5346.1	4911.3
Q9BW19	Kinesin-like protein KIFC1 OS=Homo sapiens OX=9606 GN=KIFC1 PE=1 SV=2	1735.6	2465.5	2137	2231.4	1998.3	2128.1
P62140	Serine/threonine-protein phosphatase PP1-beta catalytic subunit OS=Homo sapiens OX=9606 GN=PPP1CB PE=1 SV=3	1821.3	1777.5	1628.9	1560.2	1462.5	1389.4
Q15042	Rab3 GTPase-activating protein catalytic subunit OS=Homo sapiens OX=9606 GN=RAB3GAP1 PE=1 SV=3	790.9	792.6	764.9	873.5	883.1	839.3
Q16822	Phosphoenolpyruvate carboxykinase [GTP], mitochondrial OS=Homo sapiens OX=9606 GN=PCK2 PE=1 SV=4	3126.3	3505.6	3843.8	3366	3614	3153
Q8WXF1	Paraspeckle component 1 OS=Homo sapiens OX=9606 GN=PSPC1 PE=1 SV=1	3700.3	3785.8	3446.8	3376.5	4987.6	4748.9
P30419	Glycylpeptide N-tetradecanoyltransferase 1 OS=Homo sapiens OX=9606 GN=NMT1 PE=1 SV=2	1250.1	1304.5	1799.6	2785.2	2854.8	3275.9
Q9BUQ8	Probable ATP-dependent RNA helicase DDX23 OS=Homo sapiens OX=9606 GN=DDX23 PE=1 SV=3	3447.4	3244.7	3421.8	3661.7	3794.4	3532.1
P07737	Profilin-1 OS=Homo sapiens OX=9606 GN=PFN1 PE=1 SV=2	13269	13270.1	13085.1	12433.4	12049.2	11254.7
P50851	Lipopolysaccharide-responsive and beige-like anchor protein OS=Homo sapiens OX=9606 GN=LRBA PE=1 SV=4	1874.3	1563.1	1701	1639.6	1745.2	1549
P51784	Ubiquitin carboxyl-terminal hydrolase 11 OS=Homo sapiens OX=9606 GN=USP11 PE=1 SV=3	5843.9	6319.9	7031.4	7375.7	6513.5	7170.1
Q9H2P0	Activity-dependent neuroprotector homeobox protein OS=Homo sapiens OX=9606 GN=ADNP PE=1 SV=1	1034.9	946.4	1150.4	996.7	1054.4	1094.2
P18031	Tyrosine-protein phosphatase non-receptor type 1 OS=Homo sapiens OX=9606 GN=PTPN1 PE=1 SV=1	2119	2629.9	2393.5	2415	2225.5	2314.7
P35269	General transcription factor IIF subunit 1 OS=Homo sapiens OX=9606 GN=GTF2F1 PE=1 SV=2	861	864.5	773.9	818.9	672.3	1036.1
Q16630	Cleavage and polyadenylation specificity factor subunit 6 OS=Homo sapiens OX=9606 GN=CPSF6 PE=1 SV=2	2242.6	2214.1	2062.7	1909.3	1900.8	2002.9
Q9BQ39	ATP-dependent RNA helicase DDX50 OS=Homo sapiens OX=9606 GN=DDX50 PE=1 SV=1	3326.9	2953.7	2999.7	3297.1	3338.4	3044.9
P09211	Glutathione S-transferase P OS=Homo sapiens OX=9606 GN=GSTP1 PE=1 SV=2	3682.8	3332.6	3508.4	3142.6	3287.3	2987.8
Q12874	Splicing factor 3A subunit 3 OS=Homo sapiens OX=9606 GN=SF3A3 PE=1 SV=1	7921.7	8088.1	7467.2	7812.6	6934.3	7088.6
P45880	Voltage-dependent anion-selective channel protein 2 OS=Homo sapiens OX=9606 GN=VDAC2 PE=1 SV=2	19302.6	18724.8	18048.8	17344.5	16542.9	16268.8
Q96HE7	ERO1-like protein alpha OS=Homo sapiens OX=9606 GN=ERO1A PE=1 SV=2	1118.1	1016.4	1302.5	1321.2	1342.4	1201.8
Q6YN16	Hydroxysteroid dehydrogenase-like protein 2 OS=Homo sapiens OX=9606 GN=HSDL2 PE=1 SV=1	5202.1	4440	4757.6	4209	4561.5	3954.4
Q9Y2W2	WW domain-binding protein 11 OS=Homo sapiens OX=9606 GN=WBP11 PE=1 SV=1	2000.9	2148.1	1936.5	2243.1	2061.4	2088.5
Q9H6T3	RNA polymerase II-associated protein 3 OS=Homo sapiens OX=9606 GN=RPAP3 PE=1 SV=2	2000.9	1972.4	1831.9	1820.7	1732.9	1699.8
Q07021	Complement component 1 Q subcomponent-binding protein, mitochondrial OS=Homo sapiens OX=9606 GN=C1QBP PE=1 SV=1	37.3	41.4	34.8	36.5	32	32.2
P51659	Peroxisomal multifunctional enzyme type 2 OS=Homo sapiens OX=9606 GN=HSD17B4 PE=1 SV=3	651.1	570.7	1411.7	1280.9	1351.9	1225.3
Q92922	SWI/SNF complex subunit SMARCC1 OS=Homo sapiens OX=9606 GN=SMARCC1 PE=1 SV=3	754.4	872.3	651.8	842	637.5	838.6
Q7LBC6	Lysine-specific demethylase 3B OS=Homo sapiens OX=9606 GN=KDM3B PE=1 SV=2	633.5	563.7	656.7	525.4	576.9	480.4
Q53GS9	U4/U6.U5 tri-snRNP-associated protein 2 OS=Homo sapiens OX=9606 GN=USP39 PE=1 SV=2	2812.3	3050	3024.3	3090.9	2873.7	3352.3
Q6IN85	Serine/threonine-protein phosphatase 4 regulatory subunit 3A OS=Homo sapiens OX=9606 GN=PPP4R3A PE=1 SV=1	1029.9	970.3	1097.4	1139.1	1094	1177.5
O00505	Importin subunit alpha-4 OS=Homo sapiens OX=9606 GN=KPNA3 PE=1 SV=2	2027.7	2095.5	1868.6	1951.3	2070	2039.4
Q13330	Metastasis-associated protein MTA1 OS=Homo sapiens OX=9606 GN=MTA1 PE=1 SV=2	1148.5	1084.8	1107.3	1017.3	1009.9	969.8
O00443	Phosphatidylinositol 4-phosphate 3-kinase C2 domain-containing subunit alpha OS=Homo sapiens OX=9606 GN=PIK3C2A PE=1 SV=2	1959.6	1887.9	2221.4	1981.8	2153.3	1935.6
Q9H9A6	Leucine-rich repeat-containing protein 40 OS=Homo sapiens OX=9606 GN=LRRC40 PE=1 SV=1	3657.5	3208.6	3431.9	3033.9	3190.2	2736.6
P20290	Transcription factor BTF3 OS=Homo sapiens OX=9606 GN=BTF3 PE=1 SV=1	9234.4	8851.2	8509.8	8200.7	8234.2	7851.2
Q8TF05	Serine/threonine-protein phosphatase 4 regulatory subunit 1 OS=Homo sapiens OX=9606 GN=PPP4R1 PE=1 SV=1	4179.9	3973	3945.7	4366.7	4250.6	3951.5
P28074	Proteasome subunit beta type-5 OS=Homo sapiens OX=9606 GN=PSMB5 PE=1 SV=3	5162	5330.8	4944.7	5004.1	4712.7	4697.8
Q14562	ATP-dependent RNA helicase DHX8 OS=Homo sapiens OX=9606 GN=DHX8 PE=1 SV=1	860.6	772.8	847.2	801.4	828.9	758.1
Q9BV73	Centrosome-associated protein CEP250 OS=Homo sapiens OX=9606 GN=CEP250 PE=1 SV=2	672.8	668.1	714.3	672.3	646.2	594.4
Q15061	WD repeat-containing protein 43 OS=Homo sapiens OX=9606 GN=WDR43 PE=1 SV=3	4185.8	4501.8	3711.1	3984.3	4400.9	5489.9
Q6KC79	Nipped-B-like protein OS=Homo sapiens OX=9606 GN=NIPBL PE=1 SV=2	1242.5	1204	1115.3	1259.9	1281.6	1295.9
P05141	ADP/ATP translocase 2 OS=Homo sapiens OX=9606 GN=SLC25A5 PE=1 SV=7	35663.8	32309.1	32592.6	30239	30457.5	27648.6
P55036	26S proteasome non-ATPase regulatory subunit 4 OS=Homo sapiens OX=9606 GN=PSMD4 PE=1 SV=1	6802.4	6319.9	6216	5766.4	5766.8	5320.4
Q15293	Reticulocalbin-1 OS=Homo sapiens OX=9606 GN=RCN1 PE=1 SV=1	6354.4	6397.7	5826.8	5994.1	5497.7	5623.8
Q07666	KH domain-containing, RNA-binding, signal transduction-associated protein 1 OS=Homo sapiens OX=9606 GN=KHDRBS1 PE=1 SV=1	4357.8	5390.7	5065.3	4853.7	8896.3	8800.8
Q9HD20	Endoplasmic reticulum transmembrane helix translocase OS=Homo sapiens OX=9606 GN=ATP13A1 PE=1 SV=2	3002.6	2357.9	2973.8	2379	2737	2110.6
Q9NTZ6	RNA-binding protein 12 OS=Homo sapiens OX=9606 GN=RBM12 PE=1 SV=1	6738.9	7772.8	6175.4	7114.9	5893.4	6590.7
Q8WWQ0	PH-interacting protein OS=Homo sapiens OX=9606 GN=PHIP PE=1 SV=2	566.3	492.7	505.3	503.5	521	503.3
Q12789	General transcription factor 3C polypeptide 1 OS=Homo sapiens OX=9606 GN=GTF3C1 PE=1 SV=4	2591.2	2131.1	2797.7	2408.9	2734.4	2429.8
Q9Y4C8	Probable RNA-binding protein 19 OS=Homo sapiens OX=9606 GN=RBM19 PE=1 SV=3	647.1	705.4	569.6	737.4	561.3	677.7
Q9NQC3	Reticulon-4 OS=Homo sapiens OX=9606 GN=RTN4 PE=1 SV=2	1400.9	3294.1	2897	3239.1	2757.8	2983.7
O43399	Tumor protein D54 OS=Homo sapiens OX=9606 GN=TPD52L2 PE=1 SV=2	5062.6	9547.5	8005.8	8226.5	7399.6	7985.3
O94979	Protein transport protein Sec31A OS=Homo sapiens OX=9606 GN=SEC31A PE=1 SV=3	4820.3	4534.7	4459.3	4500.2	5164.7	4940.4
Q13523	Serine/threonine-protein kinase PRP4 homolog OS=Homo sapiens OX=9606 GN=PRPF4B PE=1 SV=3	4131	4815.1	4996.1	4845.3	4660.3	4477.6
Q9Y383	Putative RNA-binding protein Luc7-like 2 OS=Homo sapiens OX=9606 GN=LUC7L2 PE=1 SV=2	5333.5	5362.5	4887.3	4922.8	4442.3	4761.8
P11172	Uridine 5'-monophosphate synthase OS=Homo sapiens OX=9606 GN=UMPS PE=1 SV=1	11369	11427.7	10939.3	10665.6	11013.2	11034
O00151	PDZ and LIM domain protein 1 OS=Homo sapiens OX=9606 GN=PDLIM1 PE=1 SV=4	971.4	881	872.9	832.3	1351.1	1276
O60502	Protein O-GlcNAcase OS=Homo sapiens OX=9606 GN=OGA PE=1 SV=2	2934.2	2533.7	3158.3	2739.2	2896.4	2719.7
P12236	ADP/ATP translocase 3 OS=Homo sapiens OX=9606 GN=SLC25A6 PE=1 SV=4	1785.7	1565.5	1574.3	1503.2	1450.4	1372.7
Q92541	RNA polymerase-associated protein RTF1 homolog OS=Homo sapiens OX=9606 GN=RTF1 PE=1 SV=4	2018.8	2016.3	1931.1	1849.2	1867	1762.3
P11177	Pyruvate dehydrogenase E1 component subunit beta, mitochondrial OS=Homo sapiens OX=9606 GN=PDHB PE=1 SV=3	2031.4	1771.1	1849.2	1610.5	1694.3	2061.2
Q12904	Aminoacyl tRNA synthase complex-interacting multifunctional protein 1 OS=Homo sapiens OX=9606 GN=AIMP1 PE=1 SV=2	3040.5	3125.2	3111.4	3071.4	2775.3	2705.6
P61106	Ras-related protein Rab-14 OS=Homo sapiens OX=9606 GN=RAB14 PE=1 SV=4	5550.1	5664.9	4913.4	5133.5	4667	5293.3
P52306	Rap1 GTPase-GDP dissociation stimulator 1 OS=Homo sapiens OX=9606 GN=RAP1GDS1 PE=1 SV=3	1942	2811.4	2982.8	2826.9	2780.2	2636.2
Q15435	Protein phosphatase 1 regulatory subunit 7 OS=Homo sapiens OX=9606 GN=PPP1R7 PE=1 SV=1	3141.7	3751.5	3817.7	3596.4	3528.3	3283.9
P16157	Ankyrin-1 OS=Homo sapiens OX=9606 GN=ANK1 PE=1 SV=3	888.3	749.5	794	694.6	831.8	818.7
O43852	Calumenin OS=Homo sapiens OX=9606 GN=CALU PE=1 SV=2	3813.1	5601.2	5409.4	5154.2	5169.2	4849.2
Q96ST3	Paired amphipathic helix protein Sin3a OS=Homo sapiens OX=9606 GN=SIN3A PE=1 SV=2	1539.8	1719.4	1600	1590	1598.6	1685.3
Q99614	Tetratricopeptide repeat protein 1 OS=Homo sapiens OX=9606 GN=TTC1 PE=1 SV=1	2106.9	2143.9	1778.7	2286	2333.6	2636.8
Q9Y6D9	Mitotic spindle assembly checkpoint protein MAD1 OS=Homo sapiens OX=9606 GN=MAD1L1 PE=1 SV=2	2383.4	2094.8	2168.3	2011.4	2101.2	1949.6
O96019	Actin-like protein 6A OS=Homo sapiens OX=9606 GN=ACTL6A PE=1 SV=1	5199.2	5301.2	4611.3	5880.1	5047.6	5562.1
P37837	Transaldolase OS=Homo sapiens OX=9606 GN=TALDO1 PE=1 SV=2	14560	16556.7	16000.8	18028	16959.7	16399
P13645	Keratin, type I cytoskeletal 10 OS=Homo sapiens OX=9606 GN=KRT10 PE=1 SV=6	1310.7	3738	2537.5	1575.6	1890	1841.8
Q9Y6Y8	SEC23-interacting protein OS=Homo sapiens OX=9606 GN=SEC23IP PE=1 SV=1	5583.4	5176.5	5306.1	4842.2	4813.5	4328.6
O15084	Serine/threonine-protein phosphatase 6 regulatory ankyrin repeat subunit A OS=Homo sapiens OX=9606 GN=ANKRD28 PE=1 SV=5	397.6	422.3	356.2	372.6	361.8	396.3
P09543	2',3'-cyclic-nucleotide 3'-phosphodiesterase OS=Homo sapiens OX=9606 GN=CNP PE=1 SV=2	4788.7	4494.6	4401.1	5338	5401.8	5227.7
Q14978	Nucleolar and coiled-body phosphoprotein 1 OS=Homo sapiens OX=9606 GN=NOLC1 PE=1 SV=2	9062.9	8942	9626	10163.3	9103.5	10462.1
P51116	Fragile X mental retardation syndrome-related protein 2 OS=Homo sapiens OX=9606 GN=FXR2 PE=1 SV=2	2168.4	2298.1	2243.1	2164	1931.3	1949
Q8N3C0	Activating signal cointegrator 1 complex subunit 3 OS=Homo sapiens OX=9606 GN=ASCC3 PE=1 SV=3	1123.2	907.2	1123.2	955.3	1133.4	890.9
Q9Y5J1	U3 small nucleolar RNA-associated protein 18 homolog OS=Homo sapiens OX=9606 GN=UTP18 PE=1 SV=3	1312.1	1275	1234.6	1251.2	1365	1359.3
P22059	Oxysterol-binding protein 1 OS=Homo sapiens OX=9606 GN=OSBP PE=1 SV=1	2330.1	2336.6	2245.9	2133.3	2231.9	2179.7
O60701	UDP-glucose 6-dehydrogenase OS=Homo sapiens OX=9606 GN=UGDH PE=1 SV=1	2420	3106.5	2458.7	3083.3	2217.1	2951
Q9UH65	Switch-associated protein 70 OS=Homo sapiens OX=9606 GN=SWAP70 PE=1 SV=1	7400.6	7494.4	7239	6959.1	6722	6610.6
P26368	Splicing factor U2AF 65 kDa subunit OS=Homo sapiens OX=9606 GN=U2AF2 PE=1 SV=4	7015.9	7262.8	6430.3	6559.4	6023.9	8671.9
P13861	cAMP-dependent protein kinase type II-alpha regulatory subunit OS=Homo sapiens OX=9606 GN=PRKAR2A PE=1 SV=2	3576.2	3311.3	4835.3	4330.7	4746	4526.7
P33240	Cleavage stimulation factor subunit 2 OS=Homo sapiens OX=9606 GN=CSTF2 PE=1 SV=1	2425.4	2144.2	2222.7	2194.6	2140.7	2031.8
O14818	Proteasome subunit alpha type-7 OS=Homo sapiens OX=9606 GN=PSMA7 PE=1 SV=1	15126.4	15087.5	13780	13860.6	16910.1	19616.1
P47756	F-actin-capping protein subunit beta OS=Homo sapiens OX=9606 GN=CAPZB PE=1 SV=4	6032.9	5617	5680.3	5233.8	5147.2	6693.8
O15144	Actin-related protein 2/3 complex subunit 2 OS=Homo sapiens OX=9606 GN=ARPC2 PE=1 SV=1	3345	6829.6	6747.3	6470.5	6831	6451.1
Q8WU90	Zinc finger CCCH domain-containing protein 15 OS=Homo sapiens OX=9606 GN=ZC3H15 PE=1 SV=1	2860.3	2790.3	2542.4	2980.6	2772.7	2947.1
P50453	Serpin B9 OS=Homo sapiens OX=9606 GN=SERPINB9 PE=1 SV=1	4987.8	4241.9	4607.3	4008.5	4111.6	3596.3
Q9Y6A5	Transforming acidic coiled-coil-containing protein 3 OS=Homo sapiens OX=9606 GN=TACC3 PE=1 SV=1	781.3	1513.9	983.8	1402.3	920.3	1307.7
P51572	B-cell receptor-associated protein 31 OS=Homo sapiens OX=9606 GN=BCAP31 PE=1 SV=3	7435	7880.2	6682.5	6723.9	6200.6	6958.5
Q02878	60S ribosomal protein L6 OS=Homo sapiens OX=9606 GN=RPL6 PE=1 SV=3	25326.4	23327.5	23855.2	21480.3	21796.5	19835.4
P09104	Gamma-enolase OS=Homo sapiens OX=9606 GN=ENO2 PE=1 SV=3	2118.9	1970.7	2152.6	1802.8	2018.2	1712.4
Q8IYD1	Eukaryotic peptide chain release factor GTP-binding subunit ERF3B OS=Homo sapiens OX=9606 GN=GSPT2 PE=1 SV=2	189.2	198.6	177.8	195.9	171.9	186.7
Q12959	Disks large homolog 1 OS=Homo sapiens OX=9606 GN=DLG1 PE=1 SV=2	3417.3	3030.6	3159.6	2767.4	3746	3303.2
P10515	Dihydrolipoyllysine-residue acetyltransferase component of pyruvate dehydrogenase complex, mitochondrial OS=Homo sapiens OX=9606 GN=DLAT PE=1 SV=3	4730.9	4212.2	6524.3	5676.4	5902.5	5127.2
Q9Y224	RNA transcription, translation and transport factor protein OS=Homo sapiens OX=9606 GN=RTRAF PE=1 SV=1	6662.6	7181.1	7049.5	6702.5	6702.7	6449.8
Q8TED0	U3 small nucleolar RNA-associated protein 15 homolog OS=Homo sapiens OX=9606 GN=UTP15 PE=1 SV=3	3302.4	3595.3	3536.3	3920	3230.9	3626
Q96T51	RUN and FYVE domain-containing protein 1 OS=Homo sapiens OX=9606 GN=RUFY1 PE=1 SV=2	4401.2	4013.3	4069	3689.8	3700.7	3451.6
Q08752	Peptidyl-prolyl cis-trans isomerase D OS=Homo sapiens OX=9606 GN=PPID PE=1 SV=3	5001.9	5491	5180	5132.1	4728.4	5337.1
P19784	Casein kinase II subunit alpha' OS=Homo sapiens OX=9606 GN=CSNK2A2 PE=1 SV=1	1695.2	1701.3	1525.8	1580.2	1371.4	1506.2
P63151	Serine/threonine-protein phosphatase 2A 55 kDa regulatory subunit B alpha isoform OS=Homo sapiens OX=9606 GN=PPP2R2A PE=1 SV=1	6915	7658.2	6424.8	7095.7	6220	9113.3
Q86SQ0	Pleckstrin homology-like domain family B member 2 OS=Homo sapiens OX=9606 GN=PHLDB2 PE=1 SV=2	2328.4	2790.5	2335.2	2802	2180.4	3028.6
Q8IVD9	NudC domain-containing protein 3 OS=Homo sapiens OX=9606 GN=NUDCD3 PE=1 SV=3	3233.3	2524.4	3695.9	2851	3809.5	2970.5
Q13136	Liprin-alpha-1 OS=Homo sapiens OX=9606 GN=PPFIA1 PE=1 SV=1	572.9	552	574.4	526.9	491	477.6
Q96EY7	Pentatricopeptide repeat domain-containing protein 3, mitochondrial OS=Homo sapiens OX=9606 GN=PTCD3 PE=1 SV=3	1368.6	1221.1	1167.8	1096.4	1108.1	1344.9
Q7L0Y3	tRNA methyltransferase 10 homolog C OS=Homo sapiens OX=9606 GN=TRMT10C PE=1 SV=2	1651.1	1813.6	1612.1	2809.3	2498.5	2629.7
Q10713	Mitochondrial-processing peptidase subunit alpha OS=Homo sapiens OX=9606 GN=PMPCA PE=1 SV=2	6537.5	6066.6	6103.8	6321.7	7357.4	6757.6
Q15008	26S proteasome non-ATPase regulatory subunit 6 OS=Homo sapiens OX=9606 GN=PSMD6 PE=1 SV=1	6401.2	6313.6	5637.2	5977.7	5369	5646.4
Q01105	Protein SET OS=Homo sapiens OX=9606 GN=SET PE=1 SV=3	2196.5	2106.5	2177.1	2861.5	2742.7	2682.9
O00203	AP-3 complex subunit beta-1 OS=Homo sapiens OX=9606 GN=AP3B1 PE=1 SV=3	2925.8	2579.5	2799.1	2554	2586.9	2262
Q9BXS5	AP-1 complex subunit mu-1 OS=Homo sapiens OX=9606 GN=AP1M1 PE=1 SV=3	5030.7	4911.5	4615.1	4562.6	4270	4259.3
P00390	Glutathione reductase, mitochondrial OS=Homo sapiens OX=9606 GN=GSR PE=1 SV=2	2758.1	2900.1	2391.5	2627.9	2266.7	2622.8
P54920	Alpha-soluble NSF attachment protein OS=Homo sapiens OX=9606 GN=NAPA PE=1 SV=3	3111	3059.4	2888.3	2902.1	2692.3	2676
Q99996	A-kinase anchor protein 9 OS=Homo sapiens OX=9606 GN=AKAP9 PE=1 SV=4	590	592.9	611	542.9	524.2	495.8
Q9H4A4	Aminopeptidase B OS=Homo sapiens OX=9606 GN=RNPEP PE=1 SV=2	2150.1	1896.3	1983.3	2010.8	2067.3	1885.7
O75312	Zinc finger protein ZPR1 OS=Homo sapiens OX=9606 GN=ZPR1 PE=1 SV=1	3251.8	3640.1	3053	3498.3	2974.1	3289.1
P06493	Cyclin-dependent kinase 1 OS=Homo sapiens OX=9606 GN=CDK1 PE=1 SV=3	5333.9	5306.8	4956.2	5114.3	4460.7	4533.7
Q96D46	60S ribosomal export protein NMD3 OS=Homo sapiens OX=9606 GN=NMD3 PE=1 SV=1	2437.3	2950.4	2423.4	2853.2	2134.7	2628
P09972	Fructose-bisphosphate aldolase C OS=Homo sapiens OX=9606 GN=ALDOC PE=1 SV=2
Q96A33	Coiled-coil domain-containing protein 47 OS=Homo sapiens OX=9606 GN=CCDC47 PE=1 SV=1	2855.1	2676.4	2644.7	2592.2	2412.9	3184.7
P54819	Adenylate kinase 2, mitochondrial OS=Homo sapiens OX=9606 GN=AK2 PE=1 SV=2	3780.7	3441.3	5443.6	5223.4	5701.6	4905.6
Q99714	3-hydroxyacyl-CoA dehydrogenase type-2 OS=Homo sapiens OX=9606 GN=HSD17B10 PE=1 SV=3	1651	2902	2989.3	2663.1	2696.3	2416.7
Q9P2I0	Cleavage and polyadenylation specificity factor subunit 2 OS=Homo sapiens OX=9606 GN=CPSF2 PE=1 SV=2	2926.6	2697.9	4023.7	4044	4091.3	3867.8
Q15269	Periodic tryptophan protein 2 homolog OS=Homo sapiens OX=9606 GN=PWP2 PE=2 SV=2	2572.9	2680.6	2313.2	3017.1	3239.9	3376.1
P31350	Ribonucleoside-diphosphate reductase subunit M2 OS=Homo sapiens OX=9606 GN=RRM2 PE=1 SV=1	3343.3	3783.6	3191	4923.9	4199.4	5304.6
O60568	Multifunctional procollagen lysine hydroxylase and glycosyltransferase LH3 OS=Homo sapiens OX=9606 GN=PLOD3 PE=1 SV=1	5042.7	4792.2	4791.9	4535.3	4444.1	4200.7
Q9Y3Z3	Deoxynucleoside triphosphate triphosphohydrolase SAMHD1 OS=Homo sapiens OX=9606 GN=SAMHD1 PE=1 SV=2	796.7	650.6	771.5	606.9	681.5	555.5
Q96E39	RNA binding motif protein, X-linked-like-1 OS=Homo sapiens OX=9606 GN=RBMXL1 PE=1 SV=1	313.9	293.1	287.6	282.7	255.6	268.3
Q13573	SNW domain-containing protein 1 OS=Homo sapiens OX=9606 GN=SNW1 PE=1 SV=1	3496.1	3461.7	3324.2	3267.1	2948.2	3139.7
P22392	Nucleoside diphosphate kinase B OS=Homo sapiens OX=9606 GN=NME2 PE=1 SV=1	26175.6	23750.6	23537.4	24091.4	23393.3	22372.7
Q08257	Quinone oxidoreductase OS=Homo sapiens OX=9606 GN=CRYZ PE=1 SV=1	4059	3494.8	3732.4	3251.9	3447.7	3018
O15143	Actin-related protein 2/3 complex subunit 1B OS=Homo sapiens OX=9606 GN=ARPC1B PE=1 SV=3	8925	8903.7	8470.9	8489.9	8077.8	7687.9
P36507	Dual specificity mitogen-activated protein kinase kinase 2 OS=Homo sapiens OX=9606 GN=MAP2K2 PE=1 SV=1	3988.8	3498.6	5543.5	4761.1	5055.1	5869.4
O14979	Heterogeneous nuclear ribonucleoprotein D-like OS=Homo sapiens OX=9606 GN=HNRNPDL PE=1 SV=3	9013.6	8397	8114.7	7251.4	7616.7	7960.7
O75436	Vacuolar protein sorting-associated protein 26A OS=Homo sapiens OX=9606 GN=VPS26A PE=1 SV=2	2394.6	2453.8	2158.7	2139.8	2911.5	3008.2
P62263	40S ribosomal protein S14 OS=Homo sapiens OX=9606 GN=RPS14 PE=1 SV=3	1913.3	1750.2	1791.1	1685.3	4749.2	4349.2
O14908	PDZ domain-containing protein GIPC1 OS=Homo sapiens OX=9606 GN=GIPC1 PE=1 SV=2	326.1	350.8	298	326.1	261.6	280.7
Q9GZL7	Ribosome biogenesis protein WDR12 OS=Homo sapiens OX=9606 GN=WDR12 PE=1 SV=2	4249.1	4338	4108.3	4080.6	3665.4	3816.8
P08240	Signal recognition particle receptor subunit alpha OS=Homo sapiens OX=9606 GN=SRPRA PE=1 SV=2	3733.5	4204.4	3627.2	3876.2	3315.8	3595.7
Q9HC38	Glyoxalase domain-containing protein 4 OS=Homo sapiens OX=9606 GN=GLOD4 PE=1 SV=1	5512.5	5226.3	5310.2	7843.2	8943.3	7888
P16989	Y-box-binding protein 3 OS=Homo sapiens OX=9606 GN=YBX3 PE=1 SV=4	329.5	306	283.4	1162.5	1190.6	1194.3
Q9HCK8	Chromodomain-helicase-DNA-binding protein 8 OS=Homo sapiens OX=9606 GN=CHD8 PE=1 SV=5	1508	1437.8	1406	1309	1362.2	1315.9
P68400	Casein kinase II subunit alpha OS=Homo sapiens OX=9606 GN=CSNK2A1 PE=1 SV=1	2242.2	2209.4	2091.5	2008.6	1931.6	2233.4
Q9UJV9	Probable ATP-dependent RNA helicase DDX41 OS=Homo sapiens OX=9606 GN=DDX41 PE=1 SV=2	3346.3	4345.8	4355.4	3994.5	4092.7	3725.5
O75131	Copine-3 OS=Homo sapiens OX=9606 GN=CPNE3 PE=1 SV=1	3892.4	3565.6	3675.1	4788.3	4712.7	4410.5
Q9UPU5	Ubiquitin carboxyl-terminal hydrolase 24 OS=Homo sapiens OX=9606 GN=USP24 PE=1 SV=3	560.9	462.2	514.8	417.2	459.3	397.1
Q9UJA5	tRNA (adenine(58)-N(1))-methyltransferase non-catalytic subunit TRM6 OS=Homo sapiens OX=9606 GN=TRMT6 PE=1 SV=1	3770.7	4089.3	3368.3	4436	3740.1	4182
Q9UI10	Translation initiation factor eIF-2B subunit delta OS=Homo sapiens OX=9606 GN=EIF2B4 PE=1 SV=2	1373.8	1326.6	1271.5	1243.8	1135.5	1112.4
Q99961	Endophilin-A2 OS=Homo sapiens OX=9606 GN=SH3GL1 PE=1 SV=1	5644	5922.9	5408.1	5554.2	4957.3	5443.4
Q15785	Mitochondrial import receptor subunit TOM34 OS=Homo sapiens OX=9606 GN=TOMM34 PE=1 SV=2	7086.7	8671.8	7305.7	8670	6791.5	8279.7
Q14444	Caprin-1 OS=Homo sapiens OX=9606 GN=CAPRIN1 PE=1 SV=2	9072.2	8629.5	8400.3	7924.1	7621.2	8650.3
Q8TAQ2	SWI/SNF complex subunit SMARCC2 OS=Homo sapiens OX=9606 GN=SMARCC2 PE=1 SV=1	1585.1	1592.1	1444.1	1427.3	1486.5	1552
P40925	Malate dehydrogenase, cytoplasmic OS=Homo sapiens OX=9606 GN=MDH1 PE=1 SV=4	25073.4	22914.4	23304.6	20592.3	22195	19634.1
Q5BKZ1	DBIRD complex subunit ZNF326 OS=Homo sapiens OX=9606 GN=ZNF326 PE=1 SV=2	3142	3123.6	2936.6	2956.4	2709.3	2813.4
Q13564	NEDD8-activating enzyme E1 regulatory subunit OS=Homo sapiens OX=9606 GN=NAE1 PE=1 SV=1	1928.6	1766.7	1944	1818.5	1775.6	1714.7
P56945	Breast cancer anti-estrogen resistance protein 1 OS=Homo sapiens OX=9606 GN=BCAR1 PE=1 SV=2	2222.4	2194.3	2020	1997.7	2128.1	2147.4
O95232	Luc7-like protein 3 OS=Homo sapiens OX=9606 GN=LUC7L3 PE=1 SV=2	7648.2	8058.2	7394.9	7996.7	8175.2	8859.5
Q15691	Microtubule-associated protein RP/EB family member 1 OS=Homo sapiens OX=9606 GN=MAPRE1 PE=1 SV=3	8304.3	8906.4	8144	11104.7	9315.7	10118
P61160	Actin-related protein 2 OS=Homo sapiens OX=9606 GN=ACTR2 PE=1 SV=1	3015.9	2972.2	2790.3	2812.2	2625.4	3696.9
Q9NTX5	Ethylmalonyl-CoA decarboxylase OS=Homo sapiens OX=9606 GN=ECHDC1 PE=1 SV=2	1676.9	1464.9	2041.6	1869.7	1934.9	1726.1
Q12882	Dihydropyrimidine dehydrogenase [NADP(+)] OS=Homo sapiens OX=9606 GN=DPYD PE=1 SV=2	861.3	855	1250.8	833.9	1093.2	758.1
Q01970	1-phosphatidylinositol 4,5-bisphosphate phosphodiesterase beta-3 OS=Homo sapiens OX=9606 GN=PLCB3 PE=1 SV=2	2350.9	2023.5	2162	1938.2	2551.3	2614
P46108	Adapter molecule crk OS=Homo sapiens OX=9606 GN=CRK PE=1 SV=2	1257.8	1355.5	1118.1	1285.9	1067.1	1198.6
P55263	Adenosine kinase OS=Homo sapiens OX=9606 GN=ADK PE=1 SV=2	9089.6	8470.6	8353.5	7911.7	7683.8	7363.6
P51003	Poly(A) polymerase alpha OS=Homo sapiens OX=9606 GN=PAPOLA PE=1 SV=4	1333.9	1392.7	1524.1	1392	1665	1455.8
P78406	mRNA export factor OS=Homo sapiens OX=9606 GN=RAE1 PE=1 SV=1	1421.4	2189.4	1749.7	1986.7	1542.1	1839.6
O14981	TATA-binding protein-associated factor 172 OS=Homo sapiens OX=9606 GN=BTAF1 PE=1 SV=2	484.5	426	462.2	421	422.8	401.7
Q9H6Z4	Ran-binding protein 3 OS=Homo sapiens OX=9606 GN=RANBP3 PE=1 SV=1	1093.3	1097.5	1031.6	1052.3	922.5	955.8
P00387	NADH-cytochrome b5 reductase 3 OS=Homo sapiens OX=9606 GN=CYB5R3 PE=1 SV=3	953.1	933.2	853	862.6	820.3	759.1
O94964	Protein SOGA1 OS=Homo sapiens OX=9606 GN=SOGA1 PE=1 SV=2	818.8	1091.3	1218.5	1064.6	1093.3	995.6
Q9H4L5	Oxysterol-binding protein-related protein 3 OS=Homo sapiens OX=9606 GN=OSBPL3 PE=1 SV=1	1299	963.6	1119.7	889.3	1085.6	830.9
O75821	Eukaryotic translation initiation factor 3 subunit G OS=Homo sapiens OX=9606 GN=EIF3G PE=1 SV=2	9241.5	9493.4	8695.6	8779.6	7991.4	8285.5
Q9H9B4	Sideroflexin-1 OS=Homo sapiens OX=9606 GN=SFXN1 PE=1 SV=4	3396.8	3912.9	3901.1	3972.8	3858.7	3634.8
Q96CS3	FAS-associated factor 2 OS=Homo sapiens OX=9606 GN=FAF2 PE=1 SV=2	2028.3	2074.4	1793.6	1957.7	2392.7	2718.3
Q9NY27	Serine/threonine-protein phosphatase 4 regulatory subunit 2 OS=Homo sapiens OX=9606 GN=PPP4R2 PE=1 SV=3	2112.8	2024.4	1923	1920.9	1871.2	1856.8
P15880	40S ribosomal protein S2 OS=Homo sapiens OX=9606 GN=RPS2 PE=1 SV=2	22405.8	20700.3	20597.8	19242.1	19895.9	17242.4
Q9H501	ESF1 homolog OS=Homo sapiens OX=9606 GN=ESF1 PE=1 SV=1	351.1	313.1	936.2	995.6	1010.2	1489.8
Q0VDF9	Heat shock 70 kDa protein 14 OS=Homo sapiens OX=9606 GN=HSPA14 PE=1 SV=1	3650.5	3656.8	3413.9	3448	3155.4	3308.7
Q5SSJ5	Heterochromatin protein 1-binding protein 3 OS=Homo sapiens OX=9606 GN=HP1BP3 PE=1 SV=1	7481.2	8422.4	10751	9900.8	10576.2	10367.7
P15559	NAD(P)H dehydrogenase [quinone] 1 OS=Homo sapiens OX=9606 GN=NQO1 PE=1 SV=1	12881	14443.1	11871.4	13255.7	11509.7	13131.1
P39748	Flap endonuclease 1 OS=Homo sapiens OX=9606 GN=FEN1 PE=1 SV=1	3854.5	3597.5	3499	3378.1	3202.7	3096.2
O00622	CCN family member 1 OS=Homo sapiens OX=9606 GN=CCN1 PE=1 SV=1	2257.2	4178.5	2154.7	4718.6	2266	4579.5
Q8TD19	Serine/threonine-protein kinase Nek9 OS=Homo sapiens OX=9606 GN=NEK9 PE=1 SV=2	912	1013.9	1222	1015.4	1109.1	976.4
Q9UPT8	Zinc finger CCCH domain-containing protein 4 OS=Homo sapiens OX=9606 GN=ZC3H4 PE=1 SV=3	322	284.5	284.6	277.4	258.3	263.4
Q9UJF2	Ras GTPase-activating protein nGAP OS=Homo sapiens OX=9606 GN=RASAL2 PE=1 SV=2	1550.3	1649.8	1344.2	1488.9	1264.3	1474.2
Q01433	AMP deaminase 2 OS=Homo sapiens OX=9606 GN=AMPD2 PE=1 SV=2	4877.1	4544.1	4569.6	4256.9	4188.4	3884.3
Q96SI9	Spermatid perinuclear RNA-binding protein OS=Homo sapiens OX=9606 GN=STRBP PE=1 SV=1	1009.6	902.8	955.3	899.7	947	869.6
O00139	Kinesin-like protein KIF2A OS=Homo sapiens OX=9606 GN=KIF2A PE=1 SV=3	4306.2	3882.9	4162.7	3806.9	3853.7	3938.1
Q9Y3T9	Nucleolar complex protein 2 homolog OS=Homo sapiens OX=9606 GN=NOC2L PE=1 SV=4	5429.6	7067.1	6477.4	8887.7	7760.7	9405
P61019	Ras-related protein Rab-2A OS=Homo sapiens OX=9606 GN=RAB2A PE=1 SV=1	3488.5	5827.4	5188.6	5309.7	6231.2	6280.7
Q99575	Ribonucleases P/MRP protein subunit POP1 OS=Homo sapiens OX=9606 GN=POP1 PE=1 SV=2	2164.2	2187.8	2123	2111.4	1889.9	1928.3
Q15154	Pericentriolar material 1 protein OS=Homo sapiens OX=9606 GN=PCM1 PE=1 SV=5	2514.2	2170.2	2303.9	2023.1	2190.2	1854.1
Q9NUQ8	ATP-binding cassette sub-family F member 3 OS=Homo sapiens OX=9606 GN=ABCF3 PE=1 SV=2	4080.7	3896.2	3728.3	3806.2	3905.6	3688.9
P21127	Cyclin-dependent kinase 11B OS=Homo sapiens OX=9606 GN=CDK11B PE=1 SV=4	6610.8	6740.3	7902.3	7970.8	8914.9	9155.9
Q8NEM2	SHC SH2 domain-binding protein 1 OS=Homo sapiens OX=9606 GN=SHCBP1 PE=1 SV=3	1525.3	1548	1475.3	1533.9	1348.9	1388.1
O60216	Double-strand-break repair protein rad21 homolog OS=Homo sapiens OX=9606 GN=RAD21 PE=1 SV=2	1410.4	1430.8	1251	1238.7	1229.2	1237.4
O75439	Mitochondrial-processing peptidase subunit beta OS=Homo sapiens OX=9606 GN=PMPCB PE=1 SV=2	3093.6	2728.9	2896	2549	4292.8	3788.1
P82094	TATA element modulatory factor OS=Homo sapiens OX=9606 GN=TMF1 PE=1 SV=2	701.1	720.5	691.7	1123.8	971.2	1095.9
O43747	AP-1 complex subunit gamma-1 OS=Homo sapiens OX=9606 GN=AP1G1 PE=1 SV=5	8489.9	8821.8	8692.8	8775	8208	8180.6
Q9Y4P3	Transducin beta-like protein 2 OS=Homo sapiens OX=9606 GN=TBL2 PE=1 SV=1	1733.1	1596.2	1615.9	1494.7	1991.9	2243.1
O94822	E3 ubiquitin-protein ligase listerin OS=Homo sapiens OX=9606 GN=LTN1 PE=1 SV=6	2599.2	2170.6	2492.5	2145.4	2352.7	2016.7
Q96T58	Msx2-interacting protein OS=Homo sapiens OX=9606 GN=SPEN PE=1 SV=1	757.1	761.3	725	681.2	671.9	702.4
Q15813	Tubulin-specific chaperone E OS=Homo sapiens OX=9606 GN=TBCE PE=1 SV=1	754.3	737.4	729.6	885	945.2	2132.6
P12235	ADP/ATP translocase 1 OS=Homo sapiens OX=9606 GN=SLC25A4 PE=1 SV=4	491.3	494.6	482.3	449.2	447.6	410.7
Q6PI48	Aspartate--tRNA ligase, mitochondrial OS=Homo sapiens OX=9606 GN=DARS2 PE=1 SV=1	5115.1	4731.7	4842.8	4408.7	4788	4568.7
O94905	Erlin-2 OS=Homo sapiens OX=9606 GN=ERLIN2 PE=1 SV=1	3409.7	3069	3144	2864.1	2877.6	4146
Q13617	Cullin-2 OS=Homo sapiens OX=9606 GN=CUL2 PE=1 SV=2	4651.4	4752.8	5125.2	4792	4724.6	4561.1
Q6NXE6	Armadillo repeat-containing protein 6 OS=Homo sapiens OX=9606 GN=ARMC6 PE=1 SV=2	2519.9	2495	2360.7	2281.7	2171.2	3280.8
Q99986	Serine/threonine-protein kinase VRK1 OS=Homo sapiens OX=9606 GN=VRK1 PE=1 SV=1	5153.9	5705.7	5512.4	5516.7	5079	4998.8
P30520	Adenylosuccinate synthetase isozyme 2 OS=Homo sapiens OX=9606 GN=ADSS2 PE=1 SV=3	4282.3	4126.3	3946.2	5276.8	5012.7	4854
Q9NYV4	Cyclin-dependent kinase 12 OS=Homo sapiens OX=9606 GN=CDK12 PE=1 SV=2	5123.7	4933	4848.7	4649	4434.8	4270.1
P13798	Acylamino-acid-releasing enzyme OS=Homo sapiens OX=9606 GN=APEH PE=1 SV=4	4539.7	3987.6	4143.5	3908.2	4064.8	3690.7
O60287	Nucleolar pre-ribosomal-associated protein 1 OS=Homo sapiens OX=9606 GN=URB1 PE=1 SV=4	1389.8	1323	1462	1327	1398.5	1264.9
P21283	V-type proton ATPase subunit C 1 OS=Homo sapiens OX=9606 GN=ATP6V1C1 PE=1 SV=4	2777.8	2827.1	2657	2731.4	2620.1	3179.8
Q7Z406	Myosin-14 OS=Homo sapiens OX=9606 GN=MYH14 PE=1 SV=2	104.4	108.6	107.3	111.5	91.2	90.4
Q8WVV9	Heterogeneous nuclear ribonucleoprotein L-like OS=Homo sapiens OX=9606 GN=HNRNPLL PE=1 SV=1	1498.6	1322	1312.3	1204.6	1185.1	1213.8
Q12769	Nuclear pore complex protein Nup160 OS=Homo sapiens OX=9606 GN=NUP160 PE=1 SV=3	4469.2	4227.7	4139.2	3946.2	3865.9	3688.8
P30086	Phosphatidylethanolamine-binding protein 1 OS=Homo sapiens OX=9606 GN=PEBP1 PE=1 SV=3	9191	8561.5	8880.5	8055	8124.6	7424.1
P18124	60S ribosomal protein L7 OS=Homo sapiens OX=9606 GN=RPL7 PE=1 SV=1	16666	13938.7	17613.5	16876.8	17824.3	16900.4
P11217	Glycogen phosphorylase, muscle form OS=Homo sapiens OX=9606 GN=PYGM PE=1 SV=6
Q13185	Chromobox protein homolog 3 OS=Homo sapiens OX=9606 GN=CBX3 PE=1 SV=4	1745.2	2058.8	1616.1	1551.7	1550	2255.2
P08865	40S ribosomal protein SA OS=Homo sapiens OX=9606 GN=RPSA PE=1 SV=4	7622	8131.4	7310	6521.2	7395.1	7285.9
Q9UMX0	Ubiquilin-1 OS=Homo sapiens OX=9606 GN=UBQLN1 PE=1 SV=2	265.2	240.4	238.9	225	215.8	216
P40121	Macrophage-capping protein OS=Homo sapiens OX=9606 GN=CAPG PE=1 SV=2	3213.2	2947.3	3085.4	2748.6	2837.4	2503.1
P09884	DNA polymerase alpha catalytic subunit OS=Homo sapiens OX=9606 GN=POLA1 PE=1 SV=2	610.1	562	803.6	724.2	845.8	839.6
Q13895	Bystin OS=Homo sapiens OX=9606 GN=BYSL PE=1 SV=3	3355.1	3774.2	3622.5	3591.1	3815.5	3951.3
P48047	ATP synthase subunit O, mitochondrial OS=Homo sapiens OX=9606 GN=ATP5PO PE=1 SV=1	4494.1	5452.3	6145.9	5489.4	5548.3	5531
P08559	Pyruvate dehydrogenase E1 component subunit alpha, somatic form, mitochondrial OS=Homo sapiens OX=9606 GN=PDHA1 PE=1 SV=3	6842.6	6527.4	6171.9	6055.8	8417.2	7672.6
O15372	Eukaryotic translation initiation factor 3 subunit H OS=Homo sapiens OX=9606 GN=EIF3H PE=1 SV=1	5632	5576.8	5286.1	5298.5	4937.2	4901
Q8IX01	SURP and G-patch domain-containing protein 2 OS=Homo sapiens OX=9606 GN=SUGP2 PE=1 SV=2	1584.1	1155.9	1454	1273.7	1782	1385.7
Q6PD62	RNA polymerase-associated protein CTR9 homolog OS=Homo sapiens OX=9606 GN=CTR9 PE=1 SV=1	2908.8	2802.7	2819.3	2787.1	2696.9	2719.7
P28070	Proteasome subunit beta type-4 OS=Homo sapiens OX=9606 GN=PSMB4 PE=1 SV=4	1367	4592.3	4304.1	4079.7	3880.9	3791.9
P28482	Mitogen-activated protein kinase 1 OS=Homo sapiens OX=9606 GN=MAPK1 PE=1 SV=3	8986.2	8583.8	8455.1	8079.3	7925.3	7649.1
Q16576	Histone-binding protein RBBP7 OS=Homo sapiens OX=9606 GN=RBBP7 PE=1 SV=1	10799.3	10437.8	11717.9	12444.9	11732.8	11476.5
P62820	Ras-related protein Rab-1A OS=Homo sapiens OX=9606 GN=RAB1A PE=1 SV=3	11050.2	10960.2	10379	16132.4	18504	18179.7
O95425	Supervillin OS=Homo sapiens OX=9606 GN=SVIL PE=1 SV=2	761.2	699.8	685.3	644.3	634.7	599.3
Q9NYH9	U3 small nucleolar RNA-associated protein 6 homolog OS=Homo sapiens OX=9606 GN=UTP6 PE=1 SV=2	152.7	376.9	378.7	753.5	679.9	664.3
Q8N7H5	RNA polymerase II-associated factor 1 homolog OS=Homo sapiens OX=9606 GN=PAF1 PE=1 SV=2	1332.2	1381.4	1280.4	1303.7	1268.1	1277.1
Q8IWX8	Calcium homeostasis endoplasmic reticulum protein OS=Homo sapiens OX=9606 GN=CHERP PE=1 SV=3	5166.5	5515.6	5024.3	5167.9	4587.2	5224.3
O75746	Calcium-binding mitochondrial carrier protein Aralar1 OS=Homo sapiens OX=9606 GN=SLC25A12 PE=1 SV=2	643.3	509.7	889.5	757.3	790.2	692.5
Q96RT1	Erbin OS=Homo sapiens OX=9606 GN=ERBIN PE=1 SV=2	1512.4	1391.6	1388	1281.5	1263.1	1179
P35613	Basigin OS=Homo sapiens OX=9606 GN=BSG PE=1 SV=2	8266.6	8454.2	7160.8	7427	6622.4	7424.2
P62081	40S ribosomal protein S7 OS=Homo sapiens OX=9606 GN=RPS7 PE=1 SV=1	14064.2	16504	17011.5	16848.1	16896.4	15687.1
Q13011	Delta(3,5)-Delta(2,4)-dienoyl-CoA isomerase, mitochondrial OS=Homo sapiens OX=9606 GN=ECH1 PE=1 SV=2	1948.4	1586.5	3104.7	3461.9	3865.2	3285.4
Q9NR50	Translation initiation factor eIF-2B subunit gamma OS=Homo sapiens OX=9606 GN=EIF2B3 PE=1 SV=1	1975.1	2043.3	2084.1	2004.7	2521.5	2323.5
Q9UGP8	Translocation protein SEC63 homolog OS=Homo sapiens OX=9606 GN=SEC63 PE=1 SV=2	1684.5	1683.3	1584	1458.9	1466.9	1379.6
P25398	40S ribosomal protein S12 OS=Homo sapiens OX=9606 GN=RPS12 PE=1 SV=3	4104.8	10812.4	12796.6	13694.9	13883	13506.5
P09493	Tropomyosin alpha-1 chain OS=Homo sapiens OX=9606 GN=TPM1 PE=1 SV=2
O15213	WD repeat-containing protein 46 OS=Homo sapiens OX=9606 GN=WDR46 PE=1 SV=3	1846.6	1704.3	1954.2	1840.1	1889.3	1736.9
Q09161	Nuclear cap-binding protein subunit 1 OS=Homo sapiens OX=9606 GN=NCBP1 PE=1 SV=1	1876.5	1835.7	1632.2	1661.1	1891.1	1996.8
Q9Y277	Voltage-dependent anion-selective channel protein 3 OS=Homo sapiens OX=9606 GN=VDAC3 PE=1 SV=1	4121.3	3664.6	3684.8	3258.8	3504.5	3288.9
Q9H6R4	Nucleolar protein 6 OS=Homo sapiens OX=9606 GN=NOL6 PE=1 SV=2	1159.8	1177.2	1665.7	1617.2	1601.6	1572.8
P28066	Proteasome subunit alpha type-5 OS=Homo sapiens OX=9606 GN=PSMA5 PE=1 SV=3	5305.9	6492.7	5635.8	5362.4	5837	5364.7
Q03164	Histone-lysine N-methyltransferase 2A OS=Homo sapiens OX=9606 GN=KMT2A PE=1 SV=5	360.8	333.7	335	305.9	309.1	299.3
O14579	Coatomer subunit epsilon OS=Homo sapiens OX=9606 GN=COPE PE=1 SV=3	3351.3	3331.6	3109.2	3185.7	2950	2806.2
P62241	40S ribosomal protein S8 OS=Homo sapiens OX=9606 GN=RPS8 PE=1 SV=2	9316	8308	8608.4	7815.2	7623.3	8258.1
Q96A65	Exocyst complex component 4 OS=Homo sapiens OX=9606 GN=EXOC4 PE=1 SV=1	878.7	813.1	833.9	725.8	746.1	695.9
P46109	Crk-like protein OS=Homo sapiens OX=9606 GN=CRKL PE=1 SV=1	635.7	595.1	590.6	603	766.4	750
Q15057	Arf-GAP with coiled-coil, ANK repeat and PH domain-containing protein 2 OS=Homo sapiens OX=9606 GN=ACAP2 PE=1 SV=3	2185.5	2198.5	1955	2001.9	1792.9	1903
O43148	mRNA cap guanine-N7 methyltransferase OS=Homo sapiens OX=9606 GN=RNMT PE=1 SV=1	1962	2374.4	2304.5	2526.5	2189.2	2511
Q96T76	MMS19 nucleotide excision repair protein homolog OS=Homo sapiens OX=9606 GN=MMS19 PE=1 SV=2	3284	2888.7	3093.3	2661.7	2835.6	2444.8
Q14790	Caspase-8 OS=Homo sapiens OX=9606 GN=CASP8 PE=1 SV=1	2162	2062.5	2119.9	1877.8	1857.1	2585.6
Q96SB4	SRSF protein kinase 1 OS=Homo sapiens OX=9606 GN=SRPK1 PE=1 SV=2	5176.6	4923.1	4651.8	4505.1	4287.2	4289.8
Q9BTC0	Death-inducer obliterator 1 OS=Homo sapiens OX=9606 GN=DIDO1 PE=1 SV=5	1342.6	1343.5	1337.7	1239.3	1319.7	1303
O75955	Flotillin-1 OS=Homo sapiens OX=9606 GN=FLOT1 PE=1 SV=3	4829.6	4262.2	4406.5	4154.4	4005.2	3890.9
Q9Y570	Protein phosphatase methylesterase 1 OS=Homo sapiens OX=9606 GN=PPME1 PE=1 SV=3	1570.3	1429.5	1490	1335.2	2065.1	1996
P19623	Spermidine synthase OS=Homo sapiens OX=9606 GN=SRM PE=1 SV=1	3743.7	3531.1	4397	5351.8	5243.4	4872.6
Q8TCG1	Protein CIP2A OS=Homo sapiens OX=9606 GN=CIP2A PE=1 SV=2	4691.3	3866.2	4425.3	3618.4	4003.3	3338.1
Q8WUA2	Peptidyl-prolyl cis-trans isomerase-like 4 OS=Homo sapiens OX=9606 GN=PPIL4 PE=1 SV=1	1684.5	3017.3	2845.3	2697.7	2774.5	2547.7
P49257	Protein ERGIC-53 OS=Homo sapiens OX=9606 GN=LMAN1 PE=1 SV=2	5693.5	5427.3	5477.2	5072.3	5186.6	5035.9
O43684	Mitotic checkpoint protein BUB3 OS=Homo sapiens OX=9606 GN=BUB3 PE=1 SV=1	9057.8	9631.6	8353	8945.4	7725.3	8206.4
Q9Y4E8	Ubiquitin carboxyl-terminal hydrolase 15 OS=Homo sapiens OX=9606 GN=USP15 PE=1 SV=3	1559.1	2131.5	2075	2020.6	2826.2	2824.5
Q9BXK5	Bcl-2-like protein 13 OS=Homo sapiens OX=9606 GN=BCL2L13 PE=1 SV=1	237.2	266.9	238.3	222.1	248.1	218.8
P56537	Eukaryotic translation initiation factor 6 OS=Homo sapiens OX=9606 GN=EIF6 PE=1 SV=1	2635.1	2750.8	2537.5	2606.4	2344.5	2394
Q14677	Clathrin interactor 1 OS=Homo sapiens OX=9606 GN=CLINT1 PE=1 SV=1	3379.1	3109.5	3122.2	2935.9	2883.9	3618.5
O60684	Importin subunit alpha-7 OS=Homo sapiens OX=9606 GN=KPNA6 PE=1 SV=1	3294.9	3341.5	3243.6	3922.7	3561.9	3628.9
Q96PY5	Formin-like protein 2 OS=Homo sapiens OX=9606 GN=FMNL2 PE=1 SV=3	1151.7	1380.5	1056	1725.2	1347.5	1600.3
Q9Y2X7	ARF GTPase-activating protein GIT1 OS=Homo sapiens OX=9606 GN=GIT1 PE=1 SV=2	2545.4	2152.4	2273	2064.5	2091.7	1907.1
Q9H089	Large subunit GTPase 1 homolog OS=Homo sapiens OX=9606 GN=LSG1 PE=1 SV=2	3228.9	4222.9	3441.7	3915.7	3209.3	3746.3
P62316	Small nuclear ribonucleoprotein Sm D2 OS=Homo sapiens OX=9606 GN=SNRPD2 PE=1 SV=1	10802	10158.2	10708.5	9541.9	9932.3	8728.6
P17066	Heat shock 70 kDa protein 6 OS=Homo sapiens OX=9606 GN=HSPA6 PE=1 SV=2	113.6	205.8	116.3	218.2	94.7	170.4
O76003	Glutaredoxin-3 OS=Homo sapiens OX=9606 GN=GLRX3 PE=1 SV=2	5847.4	2729.6	7113.2	3189.6	6488.2	4130.6
Q9UI12	V-type proton ATPase subunit H OS=Homo sapiens OX=9606 GN=ATP6V1H PE=1 SV=1	1797	1679.8	1617.7	1614.2	1559.3	1532.9
Q8N766	ER membrane protein complex subunit 1 OS=Homo sapiens OX=9606 GN=EMC1 PE=1 SV=1	2768.9	2697.3	2466.3	2320	2081	1991.5
P62280	40S ribosomal protein S11 OS=Homo sapiens OX=9606 GN=RPS11 PE=1 SV=3	19213.3	17734.1	18002.7	16645.1	17130.7	15018.2
Q15056	Eukaryotic translation initiation factor 4H OS=Homo sapiens OX=9606 GN=EIF4H PE=1 SV=5	16895.2	13309.9	15373.6	12484.7	14071.8	12574.7
Q9NQX3	Gephyrin OS=Homo sapiens OX=9606 GN=GPHN PE=1 SV=1	876.6	874.4	936.3	904.4	872.9	1489.1
P32322	Pyrroline-5-carboxylate reductase 1, mitochondrial OS=Homo sapiens OX=9606 GN=PYCR1 PE=1 SV=2	1720.7	1522.6	1655.3	1537.2	1585.6	1394.6
Q99733	Nucleosome assembly protein 1-like 4 OS=Homo sapiens OX=9606 GN=NAP1L4 PE=1 SV=1	2880.2	2702	2678.2	2526.3	2438.7	5463.8
P35527	Keratin, type I cytoskeletal 9 OS=Homo sapiens OX=9606 GN=KRT9 PE=1 SV=3	1313.9	1479.1	2913.6	929.5	1669.2	1198.1
P35908	Keratin, type II cytoskeletal 2 epidermal OS=Homo sapiens OX=9606 GN=KRT2 PE=1 SV=2	224.6	457.3	353.3	298.2	333.9	283.4
P09661	U2 small nuclear ribonucleoprotein A' OS=Homo sapiens OX=9606 GN=SNRPA1 PE=1 SV=2	5019.2	4967.3	6570	6658.9	6148.5	6300.8
Q86VM9	Zinc finger CCCH domain-containing protein 18 OS=Homo sapiens OX=9606 GN=ZC3H18 PE=1 SV=2	4604.1	4861	4101.1	4724.9	4162.8	4815.8
Q99439	Calponin-2 OS=Homo sapiens OX=9606 GN=CNN2 PE=1 SV=4	2823.7	1722	2891.4	3691.8	5530.2	4479.6
P38117	Electron transfer flavoprotein subunit beta OS=Homo sapiens OX=9606 GN=ETFB PE=1 SV=3	7599.1	6803.4	8335.2	7021.2	8003.2	7935.4
Q9Y446	Plakophilin-3 OS=Homo sapiens OX=9606 GN=PKP3 PE=1 SV=1	2581.5	2410.5	2577.3	2273.4	2345.5	2129.6
O60256	Phosphoribosyl pyrophosphate synthase-associated protein 2 OS=Homo sapiens OX=9606 GN=PRPSAP2 PE=1 SV=1	2806	2487.5	2554.5	2375.1	2382.5	2248.1
Q13098	COP9 signalosome complex subunit 1 OS=Homo sapiens OX=9606 GN=GPS1 PE=1 SV=4	5244.3	4883.5	4955	4618	4591.8	4968.7
Q9UQ88	Cyclin-dependent kinase 11A OS=Homo sapiens OX=9606 GN=CDK11A PE=1 SV=4
Q9UBF2	Coatomer subunit gamma-2 OS=Homo sapiens OX=9606 GN=COPG2 PE=1 SV=1	1905.4	1617.8	1726.1	1611.7	1591.4	1797.3
Q52LJ0	Protein FAM98B OS=Homo sapiens OX=9606 GN=FAM98B PE=1 SV=2	810.5	819.4	705.3	1026.2	928.7	1027.1
Q9UNS2	COP9 signalosome complex subunit 3 OS=Homo sapiens OX=9606 GN=COPS3 PE=1 SV=3	3666.6	3569.3	3392.8	3268.6	3108	3081.7
O75815	Breast cancer anti-estrogen resistance protein 3 OS=Homo sapiens OX=9606 GN=BCAR3 PE=1 SV=1	1453.7	1237.9	1245.3	1255.5	1331.3	1144.2
Q7Z6E9	E3 ubiquitin-protein ligase RBBP6 OS=Homo sapiens OX=9606 GN=RBBP6 PE=1 SV=1	197	393.4	350.7	431.9	362	434.9
Q15637	Splicing factor 1 OS=Homo sapiens OX=9606 GN=SF1 PE=1 SV=4
Q14847	LIM and SH3 domain protein 1 OS=Homo sapiens OX=9606 GN=LASP1 PE=1 SV=2	4940.9	4088.2	5074.4	4293.7	4968.5	4295
Q02224	Centromere-associated protein E OS=Homo sapiens OX=9606 GN=CENPE PE=1 SV=2	83.7	107	117.8	138.4	141	177.6
Q8IYB8	ATP-dependent RNA helicase SUPV3L1, mitochondrial OS=Homo sapiens OX=9606 GN=SUPV3L1 PE=1 SV=1	1307.4	1329.2	1244.5	1251.1	1182.7	1450.8
P54105	Methylosome subunit pICln OS=Homo sapiens OX=9606 GN=CLNS1A PE=1 SV=1						2641.6
Q14527	Helicase-like transcription factor OS=Homo sapiens OX=9606 GN=HLTF PE=1 SV=2	1894.7	1019.3	1662.3	1138.6	1768.7	1121.2
Q9BY77	Polymerase delta-interacting protein 3 OS=Homo sapiens OX=9606 GN=POLDIP3 PE=1 SV=2	1014.1	886	937	815.9	798.6	848.9
Q9Y2J4	Angiomotin-like protein 2 OS=Homo sapiens OX=9606 GN=AMOTL2 PE=1 SV=3	978.3	1857.4	966.5	1758.1	956.5	1545
P62979	Ubiquitin-40S ribosomal protein S27a OS=Homo sapiens OX=9606 GN=RPS27A PE=1 SV=2	44629.3	64949.3	40139.5	61714.7	47765.2	70410.5
Q9Y5S2	Serine/threonine-protein kinase MRCK beta OS=Homo sapiens OX=9606 GN=CDC42BPB PE=1 SV=2	970.5	913	1054.3	879.9	914.9	847
Q9Y3A5	Ribosome maturation protein SBDS OS=Homo sapiens OX=9606 GN=SBDS PE=1 SV=4	16057.9	17190.6	15043.9	15736.7	13989.1	15034.1
P08758	Annexin A5 OS=Homo sapiens OX=9606 GN=ANXA5 PE=1 SV=2	11890.9	12328.5	11305.8	11552.6	10354.7	10925.5
P04899	Guanine nucleotide-binding protein G(i) subunit alpha-2 OS=Homo sapiens OX=9606 GN=GNAI2 PE=1 SV=3	1754.4	1646.7	4384.5	4285.6	4027.5	3954.4
Q9P275	Ubiquitin carboxyl-terminal hydrolase 36 OS=Homo sapiens OX=9606 GN=USP36 PE=1 SV=4	1945.7	2042.1	1775.7	1884.9	1692.7	1964.8
Q9UDT6	CAP-Gly domain-containing linker protein 2 OS=Homo sapiens OX=9606 GN=CLIP2 PE=1 SV=1	214.1	305.5	309.7	308.2	299.6	288.8
O96008	Mitochondrial import receptor subunit TOM40 homolog OS=Homo sapiens OX=9606 GN=TOMM40 PE=1 SV=1	250.2	1280.2	1404.1	1360.9	1357.2	1339.2
Q5T1M5	FK506-binding protein 15 OS=Homo sapiens OX=9606 GN=FKBP15 PE=1 SV=2	1021	893.1	962.5	826.3	886.3	772
O00499	Myc box-dependent-interacting protein 1 OS=Homo sapiens OX=9606 GN=BIN1 PE=1 SV=1	1884.5	1842.6	1743	1736.2	1662.2	1711.3
Q9Y5M8	Signal recognition particle receptor subunit beta OS=Homo sapiens OX=9606 GN=SRPRB PE=1 SV=3	2961.3	3263.3	2704.2	3058.1	4440.3	5167.6
P13693	Translationally-controlled tumor protein OS=Homo sapiens OX=9606 GN=TPT1 PE=1 SV=1	10143	9798.7	9460.1	9360.9	8601	8467.8
O14950	Myosin regulatory light chain 12B OS=Homo sapiens OX=9606 GN=MYL12B PE=1 SV=2	4653.4	5467.6	5280.4	5162.7	4918.4	4623
P25789	Proteasome subunit alpha type-4 OS=Homo sapiens OX=9606 GN=PSMA4 PE=1 SV=1	19416.7	18666.6	18200	17484.9	16516.3	15935.5
O60333	Kinesin-like protein KIF1B OS=Homo sapiens OX=9606 GN=KIF1B PE=1 SV=5	1711.3	1745.7	1572	1718.6	1514.9	1772.9
P49959	Double-strand break repair protein MRE11 OS=Homo sapiens OX=9606 GN=MRE11 PE=1 SV=3	4727.8	4744.8	4652.3	4398	4368.2	4161.3
O15381	Nuclear valosin-containing protein-like OS=Homo sapiens OX=9606 GN=NVL PE=1 SV=1	806.2	734.3	848.9	795.5	807.8	787.7
Q00796	Sorbitol dehydrogenase OS=Homo sapiens OX=9606 GN=SORD PE=1 SV=4	3683.4	3435.6	4099.4	3909.5	3775.7	3659.4
Q9BQ67	Glutamate-rich WD repeat-containing protein 1 OS=Homo sapiens OX=9606 GN=GRWD1 PE=1 SV=1	3030.8	3315.8	2796.3	3089.7	2532.7	2935.2
O43837	Isocitrate dehydrogenase [NAD] subunit beta, mitochondrial OS=Homo sapiens OX=9606 GN=IDH3B PE=1 SV=2	2657.7	2837.1	2932.3	2658.3	2662.8	2435.4
P61201	COP9 signalosome complex subunit 2 OS=Homo sapiens OX=9606 GN=COPS2 PE=1 SV=1	4138.3	3985.7	3830	3634.7	3526.2	3359.4
Q9HDC9	Adipocyte plasma membrane-associated protein OS=Homo sapiens OX=9606 GN=APMAP PE=1 SV=2	5021.2	5100.5	6301.4	6524.3	7306.3	7391.1
P30566	Adenylosuccinate lyase OS=Homo sapiens OX=9606 GN=ADSL PE=1 SV=2	3939.4	4074.7	3970.3	5527.4	5499.2	5260.1
Q969V3	Nicalin OS=Homo sapiens OX=9606 GN=NCLN PE=1 SV=2	3272.4	3180.8	2937	2947.4	2806.3	2742.1
Q9H223	EH domain-containing protein 4 OS=Homo sapiens OX=9606 GN=EHD4 PE=1 SV=1	738.9	752.7	696.7	695.2	628.5	964.7
O75410	Transforming acidic coiled-coil-containing protein 1 OS=Homo sapiens OX=9606 GN=TACC1 PE=1 SV=2	1320.2	1181	1226.5	1080	1094.8	1485.1
Q99700	Ataxin-2 OS=Homo sapiens OX=9606 GN=ATXN2 PE=1 SV=2	1102.6	1115.6	909.4	986.9	1268.8	1398
Q8TEW0	Partitioning defective 3 homolog OS=Homo sapiens OX=9606 GN=PARD3 PE=1 SV=2	1869.2	1870	1729	1759.2	1613.3	1616.8
Q8NBJ5	Procollagen galactosyltransferase 1 OS=Homo sapiens OX=9606 GN=COLGALT1 PE=1 SV=1	7263.5	7377.7	7057.9	6921.6	7291.7	7134.8
Q96EE3	Nucleoporin SEH1 OS=Homo sapiens OX=9606 GN=SEH1L PE=1 SV=3	1538.5	2489.5	2191.3	2296.5	1921.3	2201.4
Q9BTT0	Acidic leucine-rich nuclear phosphoprotein 32 family member E OS=Homo sapiens OX=9606 GN=ANP32E PE=1 SV=1	673.5	608.5	554.7	558.1	541.1	545.3
Q9BYX2	TBC1 domain family member 2A OS=Homo sapiens OX=9606 GN=TBC1D2 PE=1 SV=3	474.5	631	705.3	597.9	638.9	537.2
P19174	1-phosphatidylinositol 4,5-bisphosphate phosphodiesterase gamma-1 OS=Homo sapiens OX=9606 GN=PLCG1 PE=1 SV=1	834.9	862.9	927.5	909.4	969.2	923.7
Q9H1E3	Nuclear ubiquitous casein and cyclin-dependent kinase substrate 1 OS=Homo sapiens OX=9606 GN=NUCKS1 PE=1 SV=1	4509.9	4017	3979.7	3590.7	3814.6	3556.6
Q9NUQ9	CYFIP-related Rac1 interactor B OS=Homo sapiens OX=9606 GN=CYRIB PE=1 SV=1	1121.7	969.2	1210.8	1126	1957.1	1750.5
O95810	Caveolae-associated protein 2 OS=Homo sapiens OX=9606 GN=CAVIN2 PE=1 SV=3	876.3	767.5	801.5	765.5	723.3	616
P48739	Phosphatidylinositol transfer protein beta isoform OS=Homo sapiens OX=9606 GN=PITPNB PE=1 SV=2	255.8	837.8	667.4	722.4	629.2	1173.7
P28340	DNA polymerase delta catalytic subunit OS=Homo sapiens OX=9606 GN=POLD1 PE=1 SV=2	2384.8	1766.9	2446.7	1718.5	2239.9	1583.8
Q96FV9	THO complex subunit 1 OS=Homo sapiens OX=9606 GN=THOC1 PE=1 SV=1	589.1	1089.8	1077.2	998.4	929.1	1516.1
Q06203	Amidophosphoribosyltransferase OS=Homo sapiens OX=9606 GN=PPAT PE=1 SV=1	411.5	319	956.8	1289.1	1317.3	1895.3
Q9NR12	PDZ and LIM domain protein 7 OS=Homo sapiens OX=9606 GN=PDLIM7 PE=1 SV=1	2483.4	2448.9	2354.1	2349.1	2076.2	2410.7
O15446	DNA-directed RNA polymerase I subunit RPA34 OS=Homo sapiens OX=9606 GN=POLR1G PE=1 SV=1	226.6	286	211.7	228.3	241.6	242.1
Q96CW1	AP-2 complex subunit mu OS=Homo sapiens OX=9606 GN=AP2M1 PE=1 SV=2	6493.9	7437	7322.8	6783.7	7026.3	6502.2
O75376	Nuclear receptor corepressor 1 OS=Homo sapiens OX=9606 GN=NCOR1 PE=1 SV=2	452	451.6	480.5	418.7	447.3	414.5
Q99879	Histone H2B type 1-M OS=Homo sapiens OX=9606 GN=H2BC14 PE=1 SV=3	59446.5	54624	52111.2	50269.9	48929.8	52530.7
Q99598	Translin-associated protein X OS=Homo sapiens OX=9606 GN=TSNAX PE=1 SV=1	2802.5	2615.7	2364	3421.1	3237.6	3308.7
Q5JWF2	Guanine nucleotide-binding protein G(s) subunit alpha isoforms XLas OS=Homo sapiens OX=9606 GN=GNAS PE=1 SV=2	1770	1843.8	1916.4	3551.7	3853	3992.9
Q12849	G-rich sequence factor 1 OS=Homo sapiens OX=9606 GN=GRSF1 PE=1 SV=3	969.8	901.5	838.7	1706.8	1740.8	2313.6
O75828	Carbonyl reductase [NADPH] 3 OS=Homo sapiens OX=9606 GN=CBR3 PE=1 SV=3	930.6	884	1808	1771.9	1550.2	1629.9
Q9H3S7	Tyrosine-protein phosphatase non-receptor type 23 OS=Homo sapiens OX=9606 GN=PTPN23 PE=1 SV=1	520.4	557.8	528.3	479.1	643.9	618.8
Q92804	TATA-binding protein-associated factor 2N OS=Homo sapiens OX=9606 GN=TAF15 PE=1 SV=1	5382.3	5341.6	4642.2	4780.8	4462.3	4980.5
Q76FK4	Nucleolar protein 8 OS=Homo sapiens OX=9606 GN=NOL8 PE=1 SV=1	832.1	755.2	788	725.4	744.5	718.6
P57737	Coronin-7 OS=Homo sapiens OX=9606 GN=CORO7 PE=1 SV=2	1599.3	1481.2	1486.7	1341.8	1365.8	1206.6
Q9Y696	Chloride intracellular channel protein 4 OS=Homo sapiens OX=9606 GN=CLIC4 PE=1 SV=4	288	301.2	280.1	299.2	269.2	272.1
Q9UBQ7	Glyoxylate reductase/hydroxypyruvate reductase OS=Homo sapiens OX=9606 GN=GRHPR PE=1 SV=1	1584.8	1390.5	1438.1	1317.8	1368.7	2187.8
Q16204	Coiled-coil domain-containing protein 6 OS=Homo sapiens OX=9606 GN=CCDC6 PE=1 SV=2	2566.8	2560.1	2709.7	3027.7	3477.8	2949.5
Q9Y314	Nitric oxide synthase-interacting protein OS=Homo sapiens OX=9606 GN=NOSIP PE=1 SV=1	826.4	941.3	732.1	1256.1	1071.2	1581
O00303	Eukaryotic translation initiation factor 3 subunit F OS=Homo sapiens OX=9606 GN=EIF3F PE=1 SV=1	6264.8	6069.4	5927.2	5688.5	5292.4	5215.3
P16403	Histone H1.2 OS=Homo sapiens OX=9606 GN=H1-2 PE=1 SV=2	16155.9	14096.2	15054.8	12736.1	14383.7	16835.8
Q8WWY3	U4/U6 small nuclear ribonucleoprotein Prp31 OS=Homo sapiens OX=9606 GN=PRPF31 PE=1 SV=2	2510.1	2213	2280.7	2062.4	2143	1949.7
P15531	Nucleoside diphosphate kinase A OS=Homo sapiens OX=9606 GN=NME1 PE=1 SV=1	4219.5	4354.7	3859.2	3974.4	3506.1	3687.1
Q53H12	Acylglycerol kinase, mitochondrial OS=Homo sapiens OX=9606 GN=AGK PE=1 SV=2	2259.8	2181.5	2360.6	2090.4	2199.3	2041.4
P47755	F-actin-capping protein subunit alpha-2 OS=Homo sapiens OX=9606 GN=CAPZA2 PE=1 SV=3	1098	985.7	1043.9	892	944.4	830.9
P62829	60S ribosomal protein L23 OS=Homo sapiens OX=9606 GN=RPL23 PE=1 SV=1	12792.3	12053.7	12230.3	11128	11111	10196.8
Q96I25	Splicing factor 45 OS=Homo sapiens OX=9606 GN=RBM17 PE=1 SV=1	1827.9	1727	2846.7	2630.4	2596.5	2492.2
P30740	Leukocyte elastase inhibitor OS=Homo sapiens OX=9606 GN=SERPINB1 PE=1 SV=1	2047.1	1658	1915.2	1530.6	1764	1412.4
Q13155	Aminoacyl tRNA synthase complex-interacting multifunctional protein 2 OS=Homo sapiens OX=9606 GN=AIMP2 PE=1 SV=2	5258.2	5057.2	4892	4774.4	4486.2	4514.7
Q8TBC4	NEDD8-activating enzyme E1 catalytic subunit OS=Homo sapiens OX=9606 GN=UBA3 PE=1 SV=2	865.3	736.1	828.5	623.2	2941	2626
P53041	Serine/threonine-protein phosphatase 5 OS=Homo sapiens OX=9606 GN=PPP5C PE=1 SV=1	3699.9	3455.1	3504.1	3152.4	3206.7	4078.1
Q9NQR4	Omega-amidase NIT2 OS=Homo sapiens OX=9606 GN=NIT2 PE=1 SV=1	2460.8	2345.2	3678	3638	3965.4	3813.2
Q9NZL4	Hsp70-binding protein 1 OS=Homo sapiens OX=9606 GN=HSPBP1 PE=1 SV=2	2840.6	2831.6	2626.2	3266.7	2845	3038.1
Q13148	TAR DNA-binding protein 43 OS=Homo sapiens OX=9606 GN=TARDBP PE=1 SV=1	2848.8	2400.5	2437.9	2169.5	2441.6	2453.8
Q92769	Histone deacetylase 2 OS=Homo sapiens OX=9606 GN=HDAC2 PE=1 SV=2	1186.7	1273.6	4020.1	4240.4	3666.7	3855.3
Q562R1	Beta-actin-like protein 2 OS=Homo sapiens OX=9606 GN=ACTBL2 PE=1 SV=2
Q8WXX5	DnaJ homolog subfamily C member 9 OS=Homo sapiens OX=9606 GN=DNAJC9 PE=1 SV=1	4210.5	4117.2	4118.1	3974.7	4164.5	4104
Q13492	Phosphatidylinositol-binding clathrin assembly protein OS=Homo sapiens OX=9606 GN=PICALM PE=1 SV=2	3086.1	2760.6	2849.1	2566.6	2659.6	2339.3
P17480	Nucleolar transcription factor 1 OS=Homo sapiens OX=9606 GN=UBTF PE=1 SV=1	4921.2	4604.8	4464.4	4335.1	4180.5	4016.3
Q96TA2	ATP-dependent zinc metalloprotease YME1L1 OS=Homo sapiens OX=9606 GN=YME1L1 PE=1 SV=2	1726.4	1758	1559.9	1656.8	1507.2	1553.7
P30040	Endoplasmic reticulum resident protein 29 OS=Homo sapiens OX=9606 GN=ERP29 PE=1 SV=4	4085.5	3775.4	3868.4	4332.2	5570	4952.4
Q92888	Rho guanine nucleotide exchange factor 1 OS=Homo sapiens OX=9606 GN=ARHGEF1 PE=1 SV=2	951.6	946.4	868.8	932.4	1082.2	1071.3
P48735	Isocitrate dehydrogenase [NADP], mitochondrial OS=Homo sapiens OX=9606 GN=IDH2 PE=1 SV=2	1978.5	1741.6	1879.3	1689.9	1783.8	1566.2
Q8WYA6	Beta-catenin-like protein 1 OS=Homo sapiens OX=9606 GN=CTNNBL1 PE=1 SV=1	4845.2	5030.2	4485	4458.5	4837.1	4996.3
Q9Y5K6	CD2-associated protein OS=Homo sapiens OX=9606 GN=CD2AP PE=1 SV=1	1918.8	1696.8	1867.4	1645	2496.9	2198.7
Q86TU7	Actin-histidine N-methyltransferase OS=Homo sapiens OX=9606 GN=SETD3 PE=1 SV=1	1877.2	1906.2	1768.7	1900.4	1740.5	1723.3
O43824	Putative GTP-binding protein 6 OS=Homo sapiens OX=9606 GN=GTPBP6 PE=2 SV=4	1256	1233.2	1568.4	1432.2	1402.5	1328.1
P54764	Ephrin type-A receptor 4 OS=Homo sapiens OX=9606 GN=EPHA4 PE=1 SV=1	716.6	664.2	989.6	638.3	920.4	680.9
Q2TAY7	WD40 repeat-containing protein SMU1 OS=Homo sapiens OX=9606 GN=SMU1 PE=1 SV=2	4238.1	4592.4	4259.5	5313.2	5353.1	5573.7
Q13501	Sequestosome-1 OS=Homo sapiens OX=9606 GN=SQSTM1 PE=1 SV=1	262.6	553.9	243.1	533.2	227	459.7
Q9NYI0	PH and SEC7 domain-containing protein 3 OS=Homo sapiens OX=9606 GN=PSD3 PE=1 SV=2	781.8	1274.4	1339.4	1197	1348.8	1253
Q15717	ELAV-like protein 1 OS=Homo sapiens OX=9606 GN=ELAVL1 PE=1 SV=2	12837.5	11637.6	11968	11017.1	10810.5	9845.6
Q9BYG3	MKI67 FHA domain-interacting nucleolar phosphoprotein OS=Homo sapiens OX=9606 GN=NIFK PE=1 SV=1	507	592.2	1196.4	1335.9	1092	1232.9
P40123	Adenylyl cyclase-associated protein 2 OS=Homo sapiens OX=9606 GN=CAP2 PE=1 SV=1	937	888.4	944.4	854.1	1266.7	1121.4
P35251	Replication factor C subunit 1 OS=Homo sapiens OX=9606 GN=RFC1 PE=1 SV=4	329.1	443.3	453.9	411.8	686.8	751.2
Q6PIU2	Neutral cholesterol ester hydrolase 1 OS=Homo sapiens OX=9606 GN=NCEH1 PE=1 SV=3	1317.5	1231.5	1266.1	1196.7	1174.6	1058.4
P56182	Ribosomal RNA processing protein 1 homolog A OS=Homo sapiens OX=9606 GN=RRP1 PE=1 SV=1	5778.7	6285.9	5872.3	6522.1	5383.5	6366.3
O95861	3'(2'),5'-bisphosphate nucleotidase 1 OS=Homo sapiens OX=9606 GN=BPNT1 PE=1 SV=1	2815	2841.5	3112.7	2750.6	2916.1	2486
Q10570	Cleavage and polyadenylation specificity factor subunit 1 OS=Homo sapiens OX=9606 GN=CPSF1 PE=1 SV=2	1925.2	1704.3	1838.1	1620.5	1601.9	1471.2
P25787	Proteasome subunit alpha type-2 OS=Homo sapiens OX=9606 GN=PSMA2 PE=1 SV=2	5893.5	5544.8	5371.7	5810.7	5545	5410.4
Q15942	Zyxin OS=Homo sapiens OX=9606 GN=ZYX PE=1 SV=1	877.8	1470.7	1266.1	1429	1409.2	1509.2
Q13409	Cytoplasmic dynein 1 intermediate chain 2 OS=Homo sapiens OX=9606 GN=DYNC1I2 PE=1 SV=3	4016.9	3957.4	3791.7	3522.6	3733.1	3594.3
Q07955	Serine/arginine-rich splicing factor 1 OS=Homo sapiens OX=9606 GN=SRSF1 PE=1 SV=2	16710.2	21322.3	19797	19859.7	18521.4	19060.7
P04818	Thymidylate synthase OS=Homo sapiens OX=9606 GN=TYMS PE=1 SV=3	2042.5	4577.7	5128	4309.4	4672	3870.5
Q7Z4V5	Hepatoma-derived growth factor-related protein 2 OS=Homo sapiens OX=9606 GN=HDGFL2 PE=1 SV=1	5322.6	4586.1	5187.6	4600.3	5123.2	4600.3
Q9H0H5	Rac GTPase-activating protein 1 OS=Homo sapiens OX=9606 GN=RACGAP1 PE=1 SV=1	6053.3	6123.6	5692.1	5722.2	5142.3	5398.7
Q9P289	Serine/threonine-protein kinase 26 OS=Homo sapiens OX=9606 GN=STK26 PE=1 SV=2	3372.2	3378.6	3282.8	3973.4	3799.7	4222.6
Q5C9Z4	Nucleolar MIF4G domain-containing protein 1 OS=Homo sapiens OX=9606 GN=NOM1 PE=1 SV=1	1645.7	1648.4	1491.8	2629.1	2261.2	2386
O75477	Erlin-1 OS=Homo sapiens OX=9606 GN=ERLIN1 PE=1 SV=2	672.2	637.6	600	614.3	536.6	1605.9
Q92615	La-related protein 4B OS=Homo sapiens OX=9606 GN=LARP4B PE=1 SV=3	1645.7	1724	1448.4	1573.1	1640.8	1779.6
Q66K74	Microtubule-associated protein 1S OS=Homo sapiens OX=9606 GN=MAP1S PE=1 SV=2	1133.8	1248.8	962.8	1440.1	1307.6	1716.3
Q9NRZ9	Lymphoid-specific helicase OS=Homo sapiens OX=9606 GN=HELLS PE=1 SV=1	3763.1	3357.2	3550	3193.3	3213.8	3009.4
Q8IY18	Structural maintenance of chromosomes protein 5 OS=Homo sapiens OX=9606 GN=SMC5 PE=1 SV=2	476.9	517.3	603.7	569.4	577.3	760.1
P06454	Prothymosin alpha OS=Homo sapiens OX=9606 GN=PTMA PE=1 SV=2	4191.5	3332.6	3953.1	3183.9	3483.4	2942.8
P00492	Hypoxanthine-guanine phosphoribosyltransferase OS=Homo sapiens OX=9606 GN=HPRT1 PE=1 SV=2	9823.5	9591.2	9302.2	9351.6	8961.4	8461.8
P20618	Proteasome subunit beta type-1 OS=Homo sapiens OX=9606 GN=PSMB1 PE=1 SV=2	9523.5	9223.7	10184.1	9935.5	9601.5	9118.3
Q13596	Sorting nexin-1 OS=Homo sapiens OX=9606 GN=SNX1 PE=1 SV=3	616.7	675.7	649.3	655.3	805.9	844.6
Q15652	Probable JmjC domain-containing histone demethylation protein 2C OS=Homo sapiens OX=9606 GN=JMJD1C PE=1 SV=2	436.1	628.1	457.3	596.7	436.3	651
P63241	Eukaryotic translation initiation factor 5A-1 OS=Homo sapiens OX=9606 GN=EIF5A PE=1 SV=2	13679.8	14089.1	12665.8	13330.2	11603.3	11954.8
Q13418	Integrin-linked protein kinase OS=Homo sapiens OX=9606 GN=ILK PE=1 SV=2	2513	2172.1	3187.1	2983.6	3250.1	2863.9
O95155	Ubiquitin conjugation factor E4 B OS=Homo sapiens OX=9606 GN=UBE4B PE=1 SV=1	631.4	488	560.9	489.2	850	786.3
P05067	Amyloid-beta precursor protein OS=Homo sapiens OX=9606 GN=APP PE=1 SV=3	1713.3	1265.1	1546.1	1190.5	1444.4	1118.4
P30044	Peroxiredoxin-5, mitochondrial OS=Homo sapiens OX=9606 GN=PRDX5 PE=1 SV=4	2471.4	2266.9	2368	2066.3	3019.8	2713
Q9Y3P9	Rab GTPase-activating protein 1 OS=Homo sapiens OX=9606 GN=RABGAP1 PE=1 SV=3	1022.4	891.6	913.8	831.7	893.8	813.2
P30050	60S ribosomal protein L12 OS=Homo sapiens OX=9606 GN=RPL12 PE=1 SV=1	11351.3	10599.7	10434.4	11636.5	11432.6	10785
Q8N8S7	Protein enabled homolog OS=Homo sapiens OX=9606 GN=ENAH PE=1 SV=2	1113.1	1143.1	1038.4	1116.1	970.8	1885.6
O94925	Glutaminase kidney isoform, mitochondrial OS=Homo sapiens OX=9606 GN=GLS PE=1 SV=1	2873.2	3174	2532.2	2819.3	2447.8	2842.8
Q9P0L0	Vesicle-associated membrane protein-associated protein A OS=Homo sapiens OX=9606 GN=VAPA PE=1 SV=3	3511.6	3387	3353.1	3238.8	3175.9	2980.2
Q12996	Cleavage stimulation factor subunit 3 OS=Homo sapiens OX=9606 GN=CSTF3 PE=1 SV=1	2127.6	2495.4	2519.1	2434.2	2710.3	2585
O00233	26S proteasome non-ATPase regulatory subunit 9 OS=Homo sapiens OX=9606 GN=PSMD9 PE=1 SV=3	2334.3	2362.7	2087.4	2129.2	2001.1	2054.5
P10412	Histone H1.4 OS=Homo sapiens OX=9606 GN=H1-4 PE=1 SV=2	871.9	940.2	732.1	637.6	889.6	922.9
P42892	Endothelin-converting enzyme 1 OS=Homo sapiens OX=9606 GN=ECE1 PE=1 SV=2	2409.3	1728.1	2117.6	1697.1	1940.2	1506.2
Q96FW1	Ubiquitin thioesterase OTUB1 OS=Homo sapiens OX=9606 GN=OTUB1 PE=1 SV=2	4557	4373.5	4335.9	4046.1	4042	3639.4
Q13123	Protein Red OS=Homo sapiens OX=9606 GN=IK PE=1 SV=3	3444	3194.4	3289.9	3080.8	3047.6	2860.4
Q9NYB0	Telomeric repeat-binding factor 2-interacting protein 1 OS=Homo sapiens OX=9606 GN=TERF2IP PE=1 SV=1	128.2	125.3	117.1	126	109	262.8
Q8WZA9	Immunity-related GTPase family Q protein OS=Homo sapiens OX=9606 GN=IRGQ PE=1 SV=1	1237.7	1194.9	1528.6	1548.6	1513.6	1503.8
P00441	Superoxide dismutase [Cu-Zn] OS=Homo sapiens OX=9606 GN=SOD1 PE=1 SV=2	9018.6	9944.3	7685.5	8631.8	7298.1	9915.5
Q96AC1	Fermitin family homolog 2 OS=Homo sapiens OX=9606 GN=FERMT2 PE=1 SV=1	1248.1	990.3	1116.8	1030.8	1128.9	1100.9
O00487	26S proteasome non-ATPase regulatory subunit 14 OS=Homo sapiens OX=9606 GN=PSMD14 PE=1 SV=1	5943.9	8761.8	7041.9	7461.2	6555	8000.2
Q8NFQ8	Torsin-1A-interacting protein 2 OS=Homo sapiens OX=9606 GN=TOR1AIP2 PE=1 SV=1	1195.7	1030.7	1128.1	1222.3	1364.9	1256.4
Q15418	Ribosomal protein S6 kinase alpha-1 OS=Homo sapiens OX=9606 GN=RPS6KA1 PE=1 SV=2	139.5	88.1	123.5	286.6	387.1	265.1
Q9Y2K7	Lysine-specific demethylase 2A OS=Homo sapiens OX=9606 GN=KDM2A PE=1 SV=3	520	814.1	535.3	780	515.3	684.6
Q9C0B1	Alpha-ketoglutarate-dependent dioxygenase FTO OS=Homo sapiens OX=9606 GN=FTO PE=1 SV=3	610	547.6	648.3	557.6	785.3	758.8
Q9UN86	Ras GTPase-activating protein-binding protein 2 OS=Homo sapiens OX=9606 GN=G3BP2 PE=1 SV=2	4903.9	6233.1	5266.1	5733.2	4873.3	5284.6
Q86VI3	Ras GTPase-activating-like protein IQGAP3 OS=Homo sapiens OX=9606 GN=IQGAP3 PE=1 SV=2	366.2	331	466.4	392	417.4	350.6
Q969X6	U3 small nucleolar RNA-associated protein 4 homolog OS=Homo sapiens OX=9606 GN=UTP4 PE=1 SV=1	1673.6	1801.4	1632.8	2241.3	1947.8	2072.1
Q9NRR5	Ubiquilin-4 OS=Homo sapiens OX=9606 GN=UBQLN4 PE=1 SV=2	1785.5	1747.4	1731.4	1616.1	1597.7	1479.4
Q96KB5	Lymphokine-activated killer T-cell-originated protein kinase OS=Homo sapiens OX=9606 GN=PBK PE=1 SV=3	4770	4232.8	4511.7	4102.5	4270.9	3670.3
Q9NZL9	Methionine adenosyltransferase 2 subunit beta OS=Homo sapiens OX=9606 GN=MAT2B PE=1 SV=1	2350.5	2136.9	2351.4	2097.5	2172.3	2886.5
P57678	Gem-associated protein 4 OS=Homo sapiens OX=9606 GN=GEMIN4 PE=1 SV=2	3003.7	3010.1	2965.1	2876.8	2679.5	2588.6
O94760	N(G),N(G)-dimethylarginine dimethylaminohydrolase 1 OS=Homo sapiens OX=9606 GN=DDAH1 PE=1 SV=3	2314.9	1936.8	2151.6	3073.4	3834.9	3212.1
P32969	60S ribosomal protein L9 OS=Homo sapiens OX=9606 GN=RPL9 PE=1 SV=1	4986.6	4649.6	4418.4	4327.5	4230.1	3857.7
Q9H0L4	Cleavage stimulation factor subunit 2 tau variant OS=Homo sapiens OX=9606 GN=CSTF2T PE=1 SV=1	3159.5	3113.9	2966.8	2848.5	2839.6	2690.5
Q15050	Ribosome biogenesis regulatory protein homolog OS=Homo sapiens OX=9606 GN=RRS1 PE=1 SV=2	3535.1	3723.2	3716.1	3984.4	3481.3	4279.9
Q15645	Pachytene checkpoint protein 2 homolog OS=Homo sapiens OX=9606 GN=TRIP13 PE=1 SV=2	5525.8	5131.3	5196.3	5080.3	5307.4	4832.5
P04637	Cellular tumor antigen p53 OS=Homo sapiens OX=9606 GN=TP53 PE=1 SV=4 Mut	4924	4760.6	10364.8	7732.3	9506.6	7308.8
Q6YHK3	CD109 antigen OS=Homo sapiens OX=9606 GN=CD109 PE=1 SV=2	1343.8	847.2	1206.6	815	1148.7	763.6
P43487	Ran-specific GTPase-activating protein OS=Homo sapiens OX=9606 GN=RANBP1 PE=1 SV=1	6005.8	9542.4	9057.6	8943.6	8295	8547.4
Q93034	Cullin-5 OS=Homo sapiens OX=9606 GN=CUL5 PE=1 SV=4	4507.5	4179.4	4242.6	3898.5	4268.2	3830.2
Q9H0U4	Ras-related protein Rab-1B OS=Homo sapiens OX=9606 GN=RAB1B PE=1 SV=1	165.6	137.6	135	134.2	134.8	148.1
P18621	60S ribosomal protein L17 OS=Homo sapiens OX=9606 GN=RPL17 PE=1 SV=3	12064	11194.1	10408.4	10309.8	9837.3	10376.5
Q9H9T3	Elongator complex protein 3 OS=Homo sapiens OX=9606 GN=ELP3 PE=1 SV=2	1365.6	1513.3	1580.3	1432.4	1497.5	1331.4
Q8IWA0	WD repeat-containing protein 75 OS=Homo sapiens OX=9606 GN=WDR75 PE=1 SV=1	1734.3	2299.4	1941.9	2025.5	1957.7	2052.7
Q13162	Peroxiredoxin-4 OS=Homo sapiens OX=9606 GN=PRDX4 PE=1 SV=1	1004.3	1083.1	987.2	1037.8	900.2	929.1
O14672	Disintegrin and metalloproteinase domain-containing protein 10 OS=Homo sapiens OX=9606 GN=ADAM10 PE=1 SV=1	2690.3	1956	2522.9	1777.5	2271.8	1645.9
Q6NZY4	Zinc finger CCHC domain-containing protein 8 OS=Homo sapiens OX=9606 GN=ZCCHC8 PE=1 SV=2	491.8	528.8	496.4	490.8	469.3	469.6
O43815	Striatin OS=Homo sapiens OX=9606 GN=STRN PE=1 SV=4	2040.8	1969.5	1977.9	2055.5	2065	1899.3
Q92734	Protein TFG OS=Homo sapiens OX=9606 GN=TFG PE=1 SV=2	2790.7	2879.8	2426.4	2581.4	2250.3	2542
P10155	60 kDa SS-A/Ro ribonucleoprotein OS=Homo sapiens OX=9606 GN=RO60 PE=1 SV=2	5313.4	5074.2	4913.6	5376.6	5334	6748.7
Q9BZD4	Kinetochore protein Nuf2 OS=Homo sapiens OX=9606 GN=NUF2 PE=1 SV=2	1969.5	1697.8	1770.4	1624.7	2014.5	1882.3
Q9Y5K5	Ubiquitin carboxyl-terminal hydrolase isozyme L5 OS=Homo sapiens OX=9606 GN=UCHL5 PE=1 SV=3	3485.7	3042	3254.5	2891.3	2890.9	2610.4
P46781	40S ribosomal protein S9 OS=Homo sapiens OX=9606 GN=RPS9 PE=1 SV=3	32167	31031.4	32182.2	28047.7	30400	25971.6
Q08379	Golgin subfamily A member 2 OS=Homo sapiens OX=9606 GN=GOLGA2 PE=1 SV=3	981.1	1046.7	956	946.6	903.3	1464
Q14CX7	N-alpha-acetyltransferase 25, NatB auxiliary subunit OS=Homo sapiens OX=9606 GN=NAA25 PE=1 SV=1	1940.3	1824.5	1816.5	2089.3	2417.4	2366.4
Q96HS1	Serine/threonine-protein phosphatase PGAM5, mitochondrial OS=Homo sapiens OX=9606 GN=PGAM5 PE=1 SV=2	10865.7	10063.1	9955.8	9439.2	9891.9	9131.6
O00461	Golgi integral membrane protein 4 OS=Homo sapiens OX=9606 GN=GOLIM4 PE=1 SV=1	693.3	440.3	996.2	668.4	908.4	633.3
P62805	Histone H4 OS=Homo sapiens OX=9606 GN=H4C1 PE=1 SV=2	21866.9	20194.8	20287.3	18615.8	19274.5	23227.9
P43155	Carnitine O-acetyltransferase OS=Homo sapiens OX=9606 GN=CRAT PE=1 SV=5	2212	2914.2	3307.6	2806.3	3316.8	2771
Q3KQU3	MAP7 domain-containing protein 1 OS=Homo sapiens OX=9606 GN=MAP7D1 PE=1 SV=1	1708	1646.4	1629.6	1779.5	1777	1842.7
P27448	MAP/microtubule affinity-regulating kinase 3 OS=Homo sapiens OX=9606 GN=MARK3 PE=1 SV=5	311.5	250.3	285.7	249.8	230.6	255.3
P10768	S-formylglutathione hydrolase OS=Homo sapiens OX=9606 GN=ESD PE=1 SV=2	6471.6	5466.4	6191.2	5106.1	5635.6	4727
Q71RC2	La-related protein 4 OS=Homo sapiens OX=9606 GN=LARP4 PE=1 SV=3	678.7	733.3	627.9	656.4	572.4	614.8
Q96DI7	U5 small nuclear ribonucleoprotein 40 kDa protein OS=Homo sapiens OX=9606 GN=SNRNP40 PE=1 SV=1	24.3	135.6	434.9	410	428.9	396.2
Q5T3I0	G patch domain-containing protein 4 OS=Homo sapiens OX=9606 GN=GPATCH4 PE=1 SV=2	1402.2	1330.1	1877.1	1994.9	1729.4	1798.1
P62873	Guanine nucleotide-binding protein G(I)/G(S)/G(T) subunit beta-1 OS=Homo sapiens OX=9606 GN=GNB1 PE=1 SV=3	5251.2	4826.8	4747.7	4486.4	4287.5	4421
P52294	Importin subunit alpha-5 OS=Homo sapiens OX=9606 GN=KPNA1 PE=1 SV=3	1879.8	1658.8	1587.7	1543.6	1513.2	1531.4
Q9C0J8	pre-mRNA 3' end processing protein WDR33 OS=Homo sapiens OX=9606 GN=WDR33 PE=1 SV=2	2475.5	1962.9	2573.1	1985.6	2599.2	2125.1
P51148	Ras-related protein Rab-5C OS=Homo sapiens OX=9606 GN=RAB5C PE=1 SV=2	1845.2	1769.6	1716.6	2875.3	3156.5	2999.3
P36957	Dihydrolipoyllysine-residue succinyltransferase component of 2-oxoglutarate dehydrogenase complex, mitochondrial OS=Homo sapiens OX=9606 GN=DLST PE=1 SV=4	6605	6290.3	6119.1	5899.1	5661.6	5441
Q96C19	EF-hand domain-containing protein D2 OS=Homo sapiens OX=9606 GN=EFHD2 PE=1 SV=1	1870.7	1831.8	1711	1696.4	3504.9	3620.7
Q969S3	Zinc finger protein 622 OS=Homo sapiens OX=9606 GN=ZNF622 PE=1 SV=1	2142.5	2623.7	1908.7	2374.3	1772.1	2422.9
Q8N257	Histone H2B type 3-B OS=Homo sapiens OX=9606 GN=H2BU1 PE=1 SV=3	4052.4	3511.8	3274.2	3294.4	3161.2	3309.4
P0DN79	Cystathionine beta-synthase-like protein OS=Homo sapiens OX=9606 GN=CBSL PE=1 SV=1	6196	5447.4	6223.8	5404.6	5590.7	5063.5
Q9UKM9	RNA-binding protein Raly OS=Homo sapiens OX=9606 GN=RALY PE=1 SV=1	10305.2	14832.6	13163.9	13922.6	12284	14089.6
P16401	Histone H1.5 OS=Homo sapiens OX=9606 GN=H1-5 PE=1 SV=3	5740.6	5973.7	5980.6	5296.1	12016.4	10697.2
P18615	Negative elongation factor E OS=Homo sapiens OX=9606 GN=NELFE PE=1 SV=3	678	578.1	502.9	645.5	423.1	533
Q9BZJ0	Crooked neck-like protein 1 OS=Homo sapiens OX=9606 GN=CRNKL1 PE=1 SV=4	2299.9	2276.2	3177.3	3391.3	3254.3	3181.6
O95140	Mitofusin-2 OS=Homo sapiens OX=9606 GN=MFN2 PE=1 SV=3	622.2	570.6	523	469	493.5	453.6
Q9H4E7	Differentially expressed in FDCP 6 homolog OS=Homo sapiens OX=9606 GN=DEF6 PE=1 SV=1	1362	1230.2	2336.5	2073.4	2123.7	1914.4
Q9BQ04	RNA-binding protein 4B OS=Homo sapiens OX=9606 GN=RBM4B PE=1 SV=1
O15031	Plexin-B2 OS=Homo sapiens OX=9606 GN=PLXNB2 PE=1 SV=3	1047.5	865.7	1035.4	925.2	1061.9	871.9
Q13619	Cullin-4A OS=Homo sapiens OX=9606 GN=CUL4A PE=1 SV=3	1300.4	1269.7	1211.5	1143.2	1149.9	1157.3
P46782	40S ribosomal protein S5 OS=Homo sapiens OX=9606 GN=RPS5 PE=1 SV=4	10023.7	9155.1	9361.7	8722.6	8569.4	8858.5
Q9UNQ2	Probable dimethyladenosine transferase OS=Homo sapiens OX=9606 GN=DIMT1 PE=1 SV=1	2133.1	2475	2145.2	2337.6	1952.7	3327.4
Q99848	Probable rRNA-processing protein EBP2 OS=Homo sapiens OX=9606 GN=EBNA1BP2 PE=1 SV=2	5985.9	6416.5	5762.5	6153.7	5321.4	5494.8
Q9NRF8	CTP synthase 2 OS=Homo sapiens OX=9606 GN=CTPS2 PE=1 SV=1	456.4	493.4	513.8	581.6	639.7	630.7
P61204	ADP-ribosylation factor 3 OS=Homo sapiens OX=9606 GN=ARF3 PE=1 SV=2	4225.5	4125	3898.5	3876.9	8049.3	7939
Q8IWJ2	GRIP and coiled-coil domain-containing protein 2 OS=Homo sapiens OX=9606 GN=GCC2 PE=1 SV=4	419.8	425.2	359.2	405.5	332.8	371.6
Q9UNH7	Sorting nexin-6 OS=Homo sapiens OX=9606 GN=SNX6 PE=1 SV=1	6980.3	6123.6	6405.5	6015.1	6750	6065.3
Q06323	Proteasome activator complex subunit 1 OS=Homo sapiens OX=9606 GN=PSME1 PE=1 SV=1	1413.6	3273.5	3537.6	2924	3635.6	2894.1
O00330	Pyruvate dehydrogenase protein X component, mitochondrial OS=Homo sapiens OX=9606 GN=PDHX PE=1 SV=3	6046.4	5887.8	6755.3	5962.3	6100.6	5834
Q9NWK9	Box C/D snoRNA protein 1 OS=Homo sapiens OX=9606 GN=ZNHIT6 PE=1 SV=1	1630.9	1727	1451.4	1677.8	1524.6	1688.9
P62888	60S ribosomal protein L30 OS=Homo sapiens OX=9606 GN=RPL30 PE=1 SV=2	6389.4	5945	5440.3	5383.3	5223.7	5270
Q9P287	BRCA2 and CDKN1A-interacting protein OS=Homo sapiens OX=9606 GN=BCCIP PE=1 SV=1	6339.4	6188.5	5872.3	5833.3	5405.4	5385.7
Q9NR45	Sialic acid synthase OS=Homo sapiens OX=9606 GN=NANS PE=1 SV=2	2284.6	2220.9	2034.9	2042.8	1865.5	2072.4
P16402	Histone H1.3 OS=Homo sapiens OX=9606 GN=H1-3 PE=1 SV=2	1327.3	1187.8	1231.4	1855.3	2086.7	1952.9
P40937	Replication factor C subunit 5 OS=Homo sapiens OX=9606 GN=RFC5 PE=1 SV=1	3474.7	3394.9	3310	3104.6	3215.6	3194.8
P40938	Replication factor C subunit 3 OS=Homo sapiens OX=9606 GN=RFC3 PE=1 SV=2	3354.8	3158.4	3086.5	2946	2840.5	2729.8
Q14146	Unhealthy ribosome biogenesis protein 2 homolog OS=Homo sapiens OX=9606 GN=URB2 PE=1 SV=2	630.8	606	828.5	748.4	769	713.8
Q7Z739	YTH domain-containing family protein 3 OS=Homo sapiens OX=9606 GN=YTHDF3 PE=1 SV=1	2384.3	2550.6	2990.4	3224.2	2826.1	2986.9
P30043	Flavin reductase (NADPH) OS=Homo sapiens OX=9606 GN=BLVRB PE=1 SV=3	3717.9	3563.2	3332.5	3242.2	3151.9	3189.1
P61586	Transforming protein RhoA OS=Homo sapiens OX=9606 GN=RHOA PE=1 SV=1	3770.8	3689.3	3359.8	3353.8	5403.6	5560.4
O95453	Poly(A)-specific ribonuclease PARN OS=Homo sapiens OX=9606 GN=PARN PE=1 SV=1	1937.3	1755.3	1712.4	1572.5	1625.9	1572.3
Q9Y281	Cofilin-2 OS=Homo sapiens OX=9606 GN=CFL2 PE=1 SV=1	4506.3	3818.5	4378	3540.3	4770.8	4389
Q9NX63	MICOS complex subunit MIC19 OS=Homo sapiens OX=9606 GN=CHCHD3 PE=1 SV=1	6392.1	5794.6	5488.3	5311	5239.1	5316.3
O94804	Serine/threonine-protein kinase 10 OS=Homo sapiens OX=9606 GN=STK10 PE=1 SV=1	766.6	795.6	714.9	758.2	691.4	722.3
O60885	Bromodomain-containing protein 4 OS=Homo sapiens OX=9606 GN=BRD4 PE=1 SV=2	1902.1	1632.7	1772.5	2258.5	2971.4	2665.8
Q99570	Phosphoinositide 3-kinase regulatory subunit 4 OS=Homo sapiens OX=9606 GN=PIK3R4 PE=1 SV=3	1302.3	1240.7	1197.5	1167.1	1094.2	1046.7
Q8IY67	Ribonucleoprotein PTB-binding 1 OS=Homo sapiens OX=9606 GN=RAVER1 PE=1 SV=1	1303.8	1535.1	1780.4	2058.6	2303.8	1937.2
O60361	Putative nucleoside diphosphate kinase OS=Homo sapiens OX=9606 GN=NME2P1 PE=5 SV=1
Q7RTP6	[F-actin]-monooxygenase MICAL3 OS=Homo sapiens OX=9606 GN=MICAL3 PE=1 SV=2	507.5	587.6	490.7	483.2	678.3	683.1
Q8N543	Prolyl 3-hydroxylase OGFOD1 OS=Homo sapiens OX=9606 GN=OGFOD1 PE=1 SV=1	3117.3	3155.9	2981	2914.2	2657.4	2667.2
P26232	Catenin alpha-2 OS=Homo sapiens OX=9606 GN=CTNNA2 PE=1 SV=5						261.2
Q14738	Serine/threonine-protein phosphatase 2A 56 kDa regulatory subunit delta isoform OS=Homo sapiens OX=9606 GN=PPP2R5D PE=1 SV=1	245.1	633.8	664.7	608.6	603.1	555.8
Q9BSC4	Nucleolar protein 10 OS=Homo sapiens OX=9606 GN=NOL10 PE=1 SV=1	930.2	953	898.3	1004	930.8	914.5
Q9NV06	DDB1- and CUL4-associated factor 13 OS=Homo sapiens OX=9606 GN=DCAF13 PE=1 SV=2	1519.1	2532.6	2563.4	2398.3	2357.3	2270.1
P13807	Glycogen [starch] synthase, muscle OS=Homo sapiens OX=9606 GN=GYS1 PE=1 SV=2	1507.3	1385.7	1384	1280.6	1293.9	1151.5
Q9BV36	Melanophilin OS=Homo sapiens OX=9606 GN=MLPH PE=1 SV=1	118.5	119.6	120.6	99.8	113.9	110.3
Q9P265	Disco-interacting protein 2 homolog B OS=Homo sapiens OX=9606 GN=DIP2B PE=1 SV=3	304.6	249.2	304	731	805.8	702.1
O14929	Histone acetyltransferase type B catalytic subunit OS=Homo sapiens OX=9606 GN=HAT1 PE=1 SV=1	3854.3	3805	3747.9	4572.7	4346.6	4153.4
Q6P3X3	Tetratricopeptide repeat protein 27 OS=Homo sapiens OX=9606 GN=TTC27 PE=1 SV=1	2371.6	2076.3	2140.7	1914.4	2026.5	1801.7
Q9Y2S7	Polymerase delta-interacting protein 2 OS=Homo sapiens OX=9606 GN=POLDIP2 PE=1 SV=1	2747.6	2560.8	2494.2	2275.7	2324.6	2265.6
Q14254	Flotillin-2 OS=Homo sapiens OX=9606 GN=FLOT2 PE=1 SV=2	2135.1	1885.8	1994.7	1732.7	1770	1694.5
O75362	Zinc finger protein 217 OS=Homo sapiens OX=9606 GN=ZNF217 PE=1 SV=1	860.7	932	812.6	880.4	750.4	854.5
Q6NUK1	Calcium-binding mitochondrial carrier protein SCaMC-1 OS=Homo sapiens OX=9606 GN=SLC25A24 PE=1 SV=2	2892.1	3184.3	3189.2	2936.2	2959.1	2744.8
Q13724	Mannosyl-oligosaccharide glucosidase OS=Homo sapiens OX=9606 GN=MOGS PE=1 SV=5	2068	2166.1	2780	2455.8	2550.7	2304.6
P36542	ATP synthase subunit gamma, mitochondrial OS=Homo sapiens OX=9606 GN=ATP5F1C PE=1 SV=1	6943.6	6155.1	12333.1	11658.3	12002	10815
P35659	Protein DEK OS=Homo sapiens OX=9606 GN=DEK PE=1 SV=1	9211.2	8330.1	8538	7837.8	7738.5	7151.6
O00273	DNA fragmentation factor subunit alpha OS=Homo sapiens OX=9606 GN=DFFA PE=1 SV=1	5356.6	4908.5	5050.6	4826.7	4710.5	4824.3
Q6WCQ1	Myosin phosphatase Rho-interacting protein OS=Homo sapiens OX=9606 GN=MPRIP PE=1 SV=3	844.2	656.2	777.8	578.5	716.2	560.3
Q9UDY4	DnaJ homolog subfamily B member 4 OS=Homo sapiens OX=9606 GN=DNAJB4 PE=1 SV=1	132.2	305.7	123.6	279.8	284.5	701.1
Q14558	Phosphoribosyl pyrophosphate synthase-associated protein 1 OS=Homo sapiens OX=9606 GN=PRPSAP1 PE=1 SV=2	333	310.8	303.5	290	285.1	285.4
Q9UJW0	Dynactin subunit 4 OS=Homo sapiens OX=9606 GN=DCTN4 PE=1 SV=1	109.6	103.3	1366.8	1305.6	1238.8	1161.6
Q6P1J9	Parafibromin OS=Homo sapiens OX=9606 GN=CDC73 PE=1 SV=1	4407.8	4382.1	4059.7	4073.4	4788.3	5093.1
P11766	Alcohol dehydrogenase class-3 OS=Homo sapiens OX=9606 GN=ADH5 PE=1 SV=4	10474.4	9343.6	9702.5	8510.1	8939.1	7742.4
P18858	DNA ligase 1 OS=Homo sapiens OX=9606 GN=LIG1 PE=1 SV=1	1420.2	1268	1387.2	1248.6	1278.6	1156.4
Q96QR8	Transcriptional activator protein Pur-beta OS=Homo sapiens OX=9606 GN=PURB PE=1 SV=3	2393.9	2472.1	2196.1	3192.8	2887.6	3059.2
Q9Y2Z4	Tyrosine--tRNA ligase, mitochondrial OS=Homo sapiens OX=9606 GN=YARS2 PE=1 SV=2	6175.3	6493.7	5986.4	6007.5	5564.9	5701
Q9Y5X3	Sorting nexin-5 OS=Homo sapiens OX=9606 GN=SNX5 PE=1 SV=1	3044.8	2868.3	2993.4	2837.4	2880.4	2499.1
O00186	Syntaxin-binding protein 3 OS=Homo sapiens OX=9606 GN=STXBP3 PE=1 SV=2	3191.2	2853.1	2999.7	2693.8	2734.4	2460.8
Q9UPT5	Exocyst complex component 7 OS=Homo sapiens OX=9606 GN=EXOC7 PE=1 SV=3	728.9	666	620.1	633	571.2	586.3
P07602	Prosaposin OS=Homo sapiens OX=9606 GN=PSAP PE=1 SV=2	9019.4	8504.6	8598.3	8075.6	9077.5	7957.2
P06396	Gelsolin OS=Homo sapiens OX=9606 GN=GSN PE=1 SV=1	2873.3	2691.6	3238.8	3093.2	3131.4	2909.6
Q9NVA2	Septin-11 OS=Homo sapiens OX=9606 GN=SEPTIN11 PE=1 SV=3	3556.4	3297.7	3328.1	2999.2	3179.7	2904.6
Q9BRK5	45 kDa calcium-binding protein OS=Homo sapiens OX=9606 GN=SDF4 PE=1 SV=1	1892.5	1521.2	1613.2	1834	2460.4	2152.2
Q96DV4	39S ribosomal protein L38, mitochondrial OS=Homo sapiens OX=9606 GN=MRPL38 PE=1 SV=2	1393.8	1467.1	1625.1	1406	1526.4	1315.7
Q7KZI7	Serine/threonine-protein kinase MARK2 OS=Homo sapiens OX=9606 GN=MARK2 PE=1 SV=2	129.3	126.8	420.2	368.6	405.5	430.1
Q9UBS4	DnaJ homolog subfamily B member 11 OS=Homo sapiens OX=9606 GN=DNAJB11 PE=1 SV=1	3802.2	3996.3	3509.2	3805.1	3292.3	3639.8
Q9NYY8	FAST kinase domain-containing protein 2, mitochondrial OS=Homo sapiens OX=9606 GN=FASTKD2 PE=1 SV=1	1476.4	1398.1	1405.2	1255.6	1447.9	1189.7
O43237	Cytoplasmic dynein 1 light intermediate chain 2 OS=Homo sapiens OX=9606 GN=DYNC1LI2 PE=1 SV=1	1253.5	1403	1219.3	1271.2	1108.8	1269.6
Q6ZRV2	Protein FAM83H OS=Homo sapiens OX=9606 GN=FAM83H PE=1 SV=3	628.3	702.7	594.2	650.7	541.1	626.4
Q99567	Nuclear pore complex protein Nup88 OS=Homo sapiens OX=9606 GN=NUP88 PE=1 SV=2	2537	2768.7	2673.1	2599.6	2461.7	2447.6
Q9P0V9	Septin-10 OS=Homo sapiens OX=9606 GN=SEPTIN10 PE=1 SV=2	2025.4	1958.3	1911.6	1848.8	1699.4	1675.9
Q6UX04	Spliceosome-associated protein CWC27 homolog OS=Homo sapiens OX=9606 GN=CWC27 PE=1 SV=1	888.4	1312	1307.6	1198.7	1266.1	1157.8
Q13547	Histone deacetylase 1 OS=Homo sapiens OX=9606 GN=HDAC1 PE=1 SV=1	2797.4	3209.5	3411.6	3585.6	3685.1	3395.7
Q6P3W7	SCY1-like protein 2 OS=Homo sapiens OX=9606 GN=SCYL2 PE=1 SV=1	1010	906	1214.6	1051.5	1179.2	1012.6
P33981	Dual specificity protein kinase TTK OS=Homo sapiens OX=9606 GN=TTK PE=1 SV=2	728	653.1	679.8	580.8	647.5	585
P08754	Guanine nucleotide-binding protein G(i) subunit alpha-3 OS=Homo sapiens OX=9606 GN=GNAI3 PE=1 SV=3	2849	2770.1	2435.3	2543.1	2411.2	2402.3
P07686	Beta-hexosaminidase subunit beta OS=Homo sapiens OX=9606 GN=HEXB PE=1 SV=3	6086.9	5457.6	5859.6	5218.3	5253.1	5047.8
Q9ULU4	Protein kinase C-binding protein 1 OS=Homo sapiens OX=9606 GN=ZMYND8 PE=1 SV=2	857.4	786.2	787.7	700.4	752.4	718.6
Q9BZE9	Tether containing UBX domain for GLUT4 OS=Homo sapiens OX=9606 GN=ASPSCR1 PE=1 SV=1	1115.7	1030.7	997	952.6	969	891.4
Q9Y5S9	RNA-binding protein 8A OS=Homo sapiens OX=9606 GN=RBM8A PE=1 SV=1	6886.9	7350.4	6976.8	6744.5	5926.4	6222.6
Q2KHR3	Glutamine and serine-rich protein 1 OS=Homo sapiens OX=9606 GN=QSER1 PE=1 SV=3	787.5	696.1	679.8	644.3	630.6	650.2
Q9NQ29	Putative RNA-binding protein Luc7-like 1 OS=Homo sapiens OX=9606 GN=LUC7L PE=1 SV=1	798.7	971.7	748.7	866	702.1	866.4
P22033	Methylmalonyl-CoA mutase, mitochondrial OS=Homo sapiens OX=9606 GN=MMUT PE=1 SV=4	1026.4	837.2	908.5	770.7	852.3	741.7
Q8NDI1	EH domain-binding protein 1 OS=Homo sapiens OX=9606 GN=EHBP1 PE=1 SV=3	446.8	405.2	388.7	451.5	433.4	447.8
Q3LXA3	Triokinase/FMN cyclase OS=Homo sapiens OX=9606 GN=TKFC PE=1 SV=2	721.9	594.5	649.2	557.4	627.5	536.3
Q9HAV7	GrpE protein homolog 1, mitochondrial OS=Homo sapiens OX=9606 GN=GRPEL1 PE=1 SV=2	4892.9	5159	4405.7	4736.9	4160.8	4631.3
O43592	Exportin-T OS=Homo sapiens OX=9606 GN=XPOT PE=1 SV=2	1972.6	1889.2	2001.6	1892.1	2188.1	2006.3
P20839	Inosine-5'-monophosphate dehydrogenase 1 OS=Homo sapiens OX=9606 GN=IMPDH1 PE=1 SV=2	2848.9	2819	3369	3056	3152.8	2871
Q9ULC4	Malignant T-cell-amplified sequence 1 OS=Homo sapiens OX=9606 GN=MCTS1 PE=1 SV=1	2158.4	1965.2	2029.7	1860.9	1900.7	1668.5
Q8TBA6	Golgin subfamily A member 5 OS=Homo sapiens OX=9606 GN=GOLGA5 PE=1 SV=3	1224.4	1260	1192.5	1244.7	1078.4	1146.3
Q9H2J4	Phosducin-like protein 3 OS=Homo sapiens OX=9606 GN=PDCL3 PE=1 SV=1	956.7	972.8	881.3	2456.6	2153.7	2185.9
P19525	Interferon-induced, double-stranded RNA-activated protein kinase OS=Homo sapiens OX=9606 GN=EIF2AK2 PE=1 SV=2	1392.5	1269.1	1315.1	1147	1207.1	1101.3
Q9ULA0	Aspartyl aminopeptidase OS=Homo sapiens OX=9606 GN=DNPEP PE=1 SV=2	483.5	502.7	383.6	969.9	849.2	966.8
Q08043	Alpha-actinin-3 OS=Homo sapiens OX=9606 GN=ACTN3 PE=1 SV=2
P09382	Galectin-1 OS=Homo sapiens OX=9606 GN=LGALS1 PE=1 SV=2	12799.6	12905.2	13242.3	12052.2	12231.7	11157.4
Q9H7D7	WD repeat-containing protein 26 OS=Homo sapiens OX=9606 GN=WDR26 PE=1 SV=3	2949.6	3212.4	2796	2955.4	2600.7	2776.4
P51570	Galactokinase OS=Homo sapiens OX=9606 GN=GALK1 PE=1 SV=1	1018.6	952.9	1823.3	1689.2	1699.6	1585.4
Q13144	Translation initiation factor eIF-2B subunit epsilon OS=Homo sapiens OX=9606 GN=EIF2B5 PE=1 SV=3	1260.9	1183.9	1144.5	1092.4	1041.8	1036
Q86V81	THO complex subunit 4 OS=Homo sapiens OX=9606 GN=ALYREF PE=1 SV=3	4754.8	4269.3	4270.2	3950.1	3924.9	3841.5
Q7Z6B7	SLIT-ROBO Rho GTPase-activating protein 1 OS=Homo sapiens OX=9606 GN=SRGAP1 PE=1 SV=1	527.1	535	525.4	518.6	481.6	513.5
P51398	28S ribosomal protein S29, mitochondrial OS=Homo sapiens OX=9606 GN=DAP3 PE=1 SV=1	813.7	779.7	793.4	1221.4	1247.1	1660.3
O95758	Polypyrimidine tract-binding protein 3 OS=Homo sapiens OX=9606 GN=PTBP3 PE=1 SV=2	1642.3	1527	1542.3	1425.7	1445.4	1423.9
Q8N8A6	ATP-dependent RNA helicase DDX51 OS=Homo sapiens OX=9606 GN=DDX51 PE=1 SV=3	374.5	392.9	432	374.9	442.9	395.1
Q07864	DNA polymerase epsilon catalytic subunit A OS=Homo sapiens OX=9606 GN=POLE PE=1 SV=5	534.5	391.2	464	359	435.3	357.3
Q9Y606	tRNA pseudouridine synthase A OS=Homo sapiens OX=9606 GN=PUS1 PE=1 SV=3	2021.3	2188.5	2174	2054	2044.8	2673.3
P00568	Adenylate kinase isoenzyme 1 OS=Homo sapiens OX=9606 GN=AK1 PE=1 SV=3	3124.6	2653.8	2893.5	2543.7	2802.9	2309.8
P62879	Guanine nucleotide-binding protein G(I)/G(S)/G(T) subunit beta-2 OS=Homo sapiens OX=9606 GN=GNB2 PE=1 SV=3	953.9	961.8	898.3	932.2	792.5	890.8
Q9UPN6	SR-related and CTD-associated factor 8 OS=Homo sapiens OX=9606 GN=SCAF8 PE=1 SV=1	1608.7	1621.1	1447	1442.7	1425.1	1849.7
P61225	Ras-related protein Rap-2b OS=Homo sapiens OX=9606 GN=RAP2B PE=1 SV=1	5072.1	6134	4819.6	5716.8	5861.4	7086.9
Q15648	Mediator of RNA polymerase II transcription subunit 1 OS=Homo sapiens OX=9606 GN=MED1 PE=1 SV=4	356.3	323.7	405.6	381.3	509.9	658.7
P54727	UV excision repair protein RAD23 homolog B OS=Homo sapiens OX=9606 GN=RAD23B PE=1 SV=1	8471.7	8242.1	8004.2	7853.1	8125.1	8145.6
P23284	Peptidyl-prolyl cis-trans isomerase B OS=Homo sapiens OX=9606 GN=PPIB PE=1 SV=2	19840.7	18749.3	19996.2	20218.2	19204.2	18180.5
O95747	Serine/threonine-protein kinase OSR1 OS=Homo sapiens OX=9606 GN=OXSR1 PE=1 SV=1	999.3	946.1	971.8	859.5	858.8	857.4
O14745	Na(+)/H(+) exchange regulatory cofactor NHE-RF1 OS=Homo sapiens OX=9606 GN=SLC9A3R1 PE=1 SV=4	4498	4209.3	3996.2	3850.2	3721.1	3636.6
Q53EL6	Programmed cell death protein 4 OS=Homo sapiens OX=9606 GN=PDCD4 PE=1 SV=2	3497.1	2887.7	3249.3	2740.2	3054.3	2520.1
Q69YN2	CWF19-like protein 1 OS=Homo sapiens OX=9606 GN=CWF19L1 PE=1 SV=2	1467.2	1278.4	1554.9	1650.5	1648	1488.7
P61163	Alpha-centractin OS=Homo sapiens OX=9606 GN=ACTR1A PE=1 SV=1	6913.2	6181.5	5776.7	6105.3	6740	6534.2
P78417	Glutathione S-transferase omega-1 OS=Homo sapiens OX=9606 GN=GSTO1 PE=1 SV=2	10607.3	10373.1	10559.6	10441.5	14569.7	13368.9
O75934	Pre-mRNA-splicing factor SPF27 OS=Homo sapiens OX=9606 GN=BCAS2 PE=1 SV=1	1710.3	1895.5	3146.9	3206.1	2987.8	2960.6
P42696	RNA-binding protein 34 OS=Homo sapiens OX=9606 GN=RBM34 PE=1 SV=2	1774.8	1799.1	1821.6	1861.7	1737.4	2065.6
Q9UN37	Vacuolar protein sorting-associated protein 4A OS=Homo sapiens OX=9606 GN=VPS4A PE=1 SV=1	1281.1	1711.2	1638	1703.5	1567.8	1587.7
P53367	Arfaptin-1 OS=Homo sapiens OX=9606 GN=ARFIP1 PE=1 SV=2	2282.6	2350	2456.4	2245.9	2243.7	1994.6
Q12792	Twinfilin-1 OS=Homo sapiens OX=9606 GN=TWF1 PE=1 SV=3	4751	4691.3	4512.2	4282.7	4258	3963.4
Q9Y6D5	Brefeldin A-inhibited guanine nucleotide-exchange protein 2 OS=Homo sapiens OX=9606 GN=ARFGEF2 PE=1 SV=3	670.7	601.6	609.4	556.8	543.6	503.3
Q99747	Gamma-soluble NSF attachment protein OS=Homo sapiens OX=9606 GN=NAPG PE=1 SV=1	1079.9	1032.8	1730.4	1638.4	1592.2	1569.2
Q9H9Y6	DNA-directed RNA polymerase I subunit RPA2 OS=Homo sapiens OX=9606 GN=POLR1B PE=1 SV=2	2317.6	2199.3	2124	3514.8	3455.5	3417
P39687	Acidic leucine-rich nuclear phosphoprotein 32 family member A OS=Homo sapiens OX=9606 GN=ANP32A PE=1 SV=1	13622.6	11974.7	12575.8	11531	11808.4	13668.1
Q8N684	Cleavage and polyadenylation specificity factor subunit 7 OS=Homo sapiens OX=9606 GN=CPSF7 PE=1 SV=1	3119.1	3630.1	3503.3	4001.5	3661.2	4043.9
Q15654	Thyroid receptor-interacting protein 6 OS=Homo sapiens OX=9606 GN=TRIP6 PE=1 SV=3	1232.3	1024.1	1103.9	961.6	1013.7	916.2
Q96HN2	Adenosylhomocysteinase 3 OS=Homo sapiens OX=9606 GN=AHCYL2 PE=1 SV=1
P30533	Alpha-2-macroglobulin receptor-associated protein OS=Homo sapiens OX=9606 GN=LRPAP1 PE=1 SV=1	4677.6	4683.8	4549.3	4544.8	4555.5	4446.4
O14964	Hepatocyte growth factor-regulated tyrosine kinase substrate OS=Homo sapiens OX=9606 GN=HGS PE=1 SV=1	828.6	785.2	820.1	728	715.7	691.8
Q14257	Reticulocalbin-2 OS=Homo sapiens OX=9606 GN=RCN2 PE=1 SV=1	1126.8	1003	2893.1	2542.1	2752.4	2502.5
Q6PJG6	BRCA1-associated ATM activator 1 OS=Homo sapiens OX=9606 GN=BRAT1 PE=1 SV=2	630.3	509.6	630.7	488.8	564.8	477.2
Q7Z3T8	Zinc finger FYVE domain-containing protein 16 OS=Homo sapiens OX=9606 GN=ZFYVE16 PE=1 SV=3	527.2	469.3	479.3	465.9	608.4	572.5
P26373	60S ribosomal protein L13 OS=Homo sapiens OX=9606 GN=RPL13 PE=1 SV=4	26045.4	23538.7	23004.5	21585.2	21225.4	20009.6
Q53EZ4	Centrosomal protein of 55 kDa OS=Homo sapiens OX=9606 GN=CEP55 PE=1 SV=3	1619.2	2126.6	1979.7	2067.1	1824.5	1948.2
O94992	Protein HEXIM1 OS=Homo sapiens OX=9606 GN=HEXIM1 PE=1 SV=1	6740.2	6972.6	7213.5	6591.5	6641.6	6030.6
Q9H3P7	Golgi resident protein GCP60 OS=Homo sapiens OX=9606 GN=ACBD3 PE=1 SV=4	1053.6	966.8	975.2	2251.1	2263.7	2094.9
Q9BRT9	DNA replication complex GINS protein SLD5 OS=Homo sapiens OX=9606 GN=GINS4 PE=1 SV=1	3263.6	3776.8	3413.2	3635.8	3165.3	3250.5
Q9Y512	Sorting and assembly machinery component 50 homolog OS=Homo sapiens OX=9606 GN=SAMM50 PE=1 SV=3	1598.8	1521.3	1430.2	1624.4	1599.6	1610.1
Q9NW64	Pre-mRNA-splicing factor RBM22 OS=Homo sapiens OX=9606 GN=RBM22 PE=1 SV=1	3178.7	3259.2	2767	3109.9	3592.8	3709.3
Q8IZ83	Aldehyde dehydrogenase family 16 member A1 OS=Homo sapiens OX=9606 GN=ALDH16A1 PE=1 SV=2	3865.9	3421.9	3640.6	3195.4	3284.7	2982.5
P22307	Sterol carrier protein 2 OS=Homo sapiens OX=9606 GN=SCP2 PE=1 SV=2	1269.2	1444	2369.8	2011.3	2225.8	1819.1
Q9BQA1	Methylosome protein 50 OS=Homo sapiens OX=9606 GN=WDR77 PE=1 SV=1	1771.3	1774.8	1706.8	1672.9	1546.3	1495.5
O14647	Chromodomain-helicase-DNA-binding protein 2 OS=Homo sapiens OX=9606 GN=CHD2 PE=1 SV=2	658.5	650.7	612.9	627	543.8	563.6
O75044	SLIT-ROBO Rho GTPase-activating protein 2 OS=Homo sapiens OX=9606 GN=SRGAP2 PE=1 SV=3	665.3	570	607	527.1	570.2	514.5
P46783	40S ribosomal protein S10 OS=Homo sapiens OX=9606 GN=RPS10 PE=1 SV=1	14467.5	12462.7	13693.9	12969.5	13007.6	12143.6
Q05048	Cleavage stimulation factor subunit 1 OS=Homo sapiens OX=9606 GN=CSTF1 PE=1 SV=1	1125	1074.5	1036.7	1421.8	1409	1301.2
Q9NS87	Kinesin-like protein KIF15 OS=Homo sapiens OX=9606 GN=KIF15 PE=1 SV=1	1896.3	1708.6	1706.2	1581.5	1557.1	1457.3
Q9UKX7	Nuclear pore complex protein Nup50 OS=Homo sapiens OX=9606 GN=NUP50 PE=1 SV=2	823.3	853.1	824.5	720.3	834.3	833.7
P52565	Rho GDP-dissociation inhibitor 1 OS=Homo sapiens OX=9606 GN=ARHGDIA PE=1 SV=3	5742.7	6317.1	6342.8	5901.8	6114.1	5460.7
O75396	Vesicle-trafficking protein SEC22b OS=Homo sapiens OX=9606 GN=SEC22B PE=1 SV=4	3590	3387.3	3285.9	3139.2	3088.4	3018.5
P47985	Cytochrome b-c1 complex subunit Rieske, mitochondrial OS=Homo sapiens OX=9606 GN=UQCRFS1 PE=1 SV=2	4402	3989.1	4888.1	4454.7	4531	4148.3
P30837	Aldehyde dehydrogenase X, mitochondrial OS=Homo sapiens OX=9606 GN=ALDH1B1 PE=1 SV=3	1888.1	1506.2	1680.9	1367.5	1527.3	1300.8
Q92547	DNA topoisomerase 2-binding protein 1 OS=Homo sapiens OX=9606 GN=TOPBP1 PE=1 SV=3	274	301.6	252.1	262	233.6	266.1
P04040	Catalase OS=Homo sapiens OX=9606 GN=CAT PE=1 SV=3	1214.5	953.5	1336.7	1275.5	1450.5	1150.4
Q01085	Nucleolysin TIAR OS=Homo sapiens OX=9606 GN=TIAL1 PE=1 SV=1	2557.8	2386	2398	2305.8	2224.4	2107.7
Q9BS26	Endoplasmic reticulum resident protein 44 OS=Homo sapiens OX=9606 GN=ERP44 PE=1 SV=1	1898.7	1841.1	1741.7	1730	1578.2	1585.7
O00566	U3 small nucleolar ribonucleoprotein protein MPP10 OS=Homo sapiens OX=9606 GN=MPHOSPH10 PE=1 SV=2	2518.9	2832.5	2360.5	2646.2	2159	2475.9
Q9UHI6	Probable ATP-dependent RNA helicase DDX20 OS=Homo sapiens OX=9606 GN=DDX20 PE=1 SV=2	1531.4	1626.6	1554.1	2352.8	2228.2	2266.8
P60660	Myosin light polypeptide 6 OS=Homo sapiens OX=9606 GN=MYL6 PE=1 SV=2	9898.5	8616.6	8849.1	8115.8	8107.8	8936
Q13546	Receptor-interacting serine/threonine-protein kinase 1 OS=Homo sapiens OX=9606 GN=RIPK1 PE=1 SV=3	144.5	326.2	313.7	424.2	419.7	407.2
Q5T8P6	RNA-binding protein 26 OS=Homo sapiens OX=9606 GN=RBM26 PE=1 SV=3	413.1	820	813.4	763.5	753.3	708.9
P25788	Proteasome subunit alpha type-3 OS=Homo sapiens OX=9606 GN=PSMA3 PE=1 SV=2	16159.3	15304.9	14594.8	14340.7	13566.5	13364.5
Q32P28	Prolyl 3-hydroxylase 1 OS=Homo sapiens OX=9606 GN=P3H1 PE=1 SV=2	1313.5	1229.8	1284.6	1094.5	2694.6	2318.9
Q96Q89	Kinesin-like protein KIF20B OS=Homo sapiens OX=9606 GN=KIF20B PE=1 SV=3	940.3	929.7	867.7	870.3	802.4	811.8
Q15291	Retinoblastoma-binding protein 5 OS=Homo sapiens OX=9606 GN=RBBP5 PE=1 SV=2	698.4	748.1	736.1	722.8	654.4	647.7
Q06787	Synaptic functional regulator FMR1 OS=Homo sapiens OX=9606 GN=FMR1 PE=1 SV=1	2030.2	2011.6	1913.7	1832.6	2081.1	2123.2
P35240	Merlin OS=Homo sapiens OX=9606 GN=NF2 PE=1 SV=1	1607	1580.2	1522.6	1482.1	1442.8	1343.4
Q9NXH9	tRNA (guanine(26)-N(2))-dimethyltransferase OS=Homo sapiens OX=9606 GN=TRMT1 PE=1 SV=1	1162.5	1225.4	1120.9	1341.7	1180.2	1242
O43765	Small glutamine-rich tetratricopeptide repeat-containing protein alpha OS=Homo sapiens OX=9606 GN=SGTA PE=1 SV=1	731.7	4102	3338.6	3747.6	4900	5392.6
Q96S55	ATPase WRNIP1 OS=Homo sapiens OX=9606 GN=WRNIP1 PE=1 SV=2	660.6	942	1571.6	1799.3	2009	1660.4
P27144	Adenylate kinase 4, mitochondrial OS=Homo sapiens OX=9606 GN=AK4 PE=1 SV=1	3445.5	3351.6	6726.4	6007.3	6086.8	5816.5
P30085	UMP-CMP kinase OS=Homo sapiens OX=9606 GN=CMPK1 PE=1 SV=3	2399.1	2158.3	2301.4	2026.5	1996.7	1848.2
Q6DD88	Atlastin-3 OS=Homo sapiens OX=9606 GN=ATL3 PE=1 SV=1	1380.6	1327.7	1325	1230.4	1188.5	2115.6
P05386	60S acidic ribosomal protein P1 OS=Homo sapiens OX=9606 GN=RPLP1 PE=1 SV=1	1016.5	947.2	1006	928.3	900.5	792
Q9BSJ2	Gamma-tubulin complex component 2 OS=Homo sapiens OX=9606 GN=TUBGCP2 PE=1 SV=2	576.7	429.5	530.1	433.1	484.8	396.9
P84085	ADP-ribosylation factor 5 OS=Homo sapiens OX=9606 GN=ARF5 PE=1 SV=2	588.9	567.3	550.5	521.2	484.2	492.3
P35250	Replication factor C subunit 2 OS=Homo sapiens OX=9606 GN=RFC2 PE=1 SV=3	3695.3	3409.3	3441.7	3263.5	3315.9	3080.8
Q32P41	tRNA (guanine(37)-N1)-methyltransferase OS=Homo sapiens OX=9606 GN=TRMT5 PE=1 SV=2	3341	3434.5	3176	3227.5	2922.9	3016.1
O60318	Germinal-center associated nuclear protein OS=Homo sapiens OX=9606 GN=MCM3AP PE=1 SV=2	262	211.3	216.7	197.8	203.9	188.4
Q9NY93	Probable ATP-dependent RNA helicase DDX56 OS=Homo sapiens OX=9606 GN=DDX56 PE=1 SV=1	5737.8	6139.4	5345.6	5828.2	4922.4	5132.7
Q9BZK7	F-box-like/WD repeat-containing protein TBL1XR1 OS=Homo sapiens OX=9606 GN=TBL1XR1 PE=1 SV=1	895.5	1358	1387.7	1343.9	1232.6	1218.5
Q13242	Serine/arginine-rich splicing factor 9 OS=Homo sapiens OX=9606 GN=SRSF9 PE=1 SV=1	8049.2	11152	11358.3	10491.1	10364.2	9464.1
Q9Y496	Kinesin-like protein KIF3A OS=Homo sapiens OX=9606 GN=KIF3A PE=1 SV=4	1056	980.7	992.5	909	878.2	848.1
P15374	Ubiquitin carboxyl-terminal hydrolase isozyme L3 OS=Homo sapiens OX=9606 GN=UCHL3 PE=1 SV=1	829.4	750.4	793.4	942.7	960.2	859.9
Q9HAU5	Regulator of nonsense transcripts 2 OS=Homo sapiens OX=9606 GN=UPF2 PE=1 SV=1	1012.3	987.1	935.5	905	946.6	948.8
P83916	Chromobox protein homolog 1 OS=Homo sapiens OX=9606 GN=CBX1 PE=1 SV=1	1361.9	1383.6	1156.4	1127.6	1069.6	1477.5
Q6FI81	Anamorsin OS=Homo sapiens OX=9606 GN=CIAPIN1 PE=1 SV=2	3728.2	2882.4	3341	2825.2	3126.8	2628.7
Q5T3J3	Ligand-dependent nuclear receptor-interacting factor 1 OS=Homo sapiens OX=9606 GN=LRIF1 PE=1 SV=1	469.7	577.8	428.6	631.4	487.6	604.8
Q15642	Cdc42-interacting protein 4 OS=Homo sapiens OX=9606 GN=TRIP10 PE=1 SV=3	2780.3	2838.8	2685.8	2632.1	2975.2	2994
P50748	Kinetochore-associated protein 1 OS=Homo sapiens OX=9606 GN=KNTC1 PE=1 SV=1	1455.1	1726.1	1876.9	1704	1781.1	1558.5
Q86V48	Leucine zipper protein 1 OS=Homo sapiens OX=9606 GN=LUZP1 PE=1 SV=2	202.3	220.7	179.2	192.9	158.9	194.2
P49006	MARCKS-related protein OS=Homo sapiens OX=9606 GN=MARCKSL1 PE=1 SV=2	2130.8	2147.6	2077.9	2252.9	1920.9	2092.6
P30048	Thioredoxin-dependent peroxide reductase, mitochondrial OS=Homo sapiens OX=9606 GN=PRDX3 PE=1 SV=3	12146.1	10257.6	11284.9	9699.9	10337	8823.3
Q9BW27	Nuclear pore complex protein Nup85 OS=Homo sapiens OX=9606 GN=NUP85 PE=1 SV=1	1857.8	1685.9	1680.1	1738.3	1661.6	1595.9
Q9NVX2	Notchless protein homolog 1 OS=Homo sapiens OX=9606 GN=NLE1 PE=1 SV=4	497.2	476	409.2	440.8	374.4	444.6
Q01581	Hydroxymethylglutaryl-CoA synthase, cytoplasmic OS=Homo sapiens OX=9606 GN=HMGCS1 PE=1 SV=2	2481.7	3834.3	2344.1	3602.7	2183.3	3292
P34896	Serine hydroxymethyltransferase, cytosolic OS=Homo sapiens OX=9606 GN=SHMT1 PE=1 SV=1	1555.8	1351.5	1406	1260.5	1317.9	1143.4
P82650	28S ribosomal protein S22, mitochondrial OS=Homo sapiens OX=9606 GN=MRPS22 PE=1 SV=1	3715.3	3676.8	3602	3357.5	3375.9	3113.7
Q7Z2K6	Endoplasmic reticulum metallopeptidase 1 OS=Homo sapiens OX=9606 GN=ERMP1 PE=1 SV=2	3172.1	2713	2947.1	2519.3	2682.9	2790.9
P13995	Bifunctional methylenetetrahydrofolate dehydrogenase/cyclohydrolase, mitochondrial OS=Homo sapiens OX=9606 GN=MTHFD2 PE=1 SV=2	3958.6	4201.2	3769.1	3934.9	3484	4021.3
E9PAV3	Nascent polypeptide-associated complex subunit alpha, muscle-specific form OS=Homo sapiens OX=9606 GN=NACA PE=1 SV=1	4254.8	3803.1	3596.9	3493	3446.9	3345.1
Q86VP1	Tax1-binding protein 1 OS=Homo sapiens OX=9606 GN=TAX1BP1 PE=1 SV=2	1702.7	2022.9	1594.8	1967.1	1464	1789.2
Q70E73	Ras-associated and pleckstrin homology domains-containing protein 1 OS=Homo sapiens OX=9606 GN=RAPH1 PE=1 SV=3	486	612.9	873.6	1134.5	843.8	1090.1
Q14202	Zinc finger MYM-type protein 3 OS=Homo sapiens OX=9606 GN=ZMYM3 PE=1 SV=2	513.9	231.2	526.6	305.6	524.7	290.4
Q9UPY3	Endoribonuclease Dicer OS=Homo sapiens OX=9606 GN=DICER1 PE=1 SV=3	396.2	315.7	338.4	294	427.6	390.2
O15511	Actin-related protein 2/3 complex subunit 5 OS=Homo sapiens OX=9606 GN=ARPC5 PE=1 SV=3	3020.1	2621.1	2807.4	2498.7	2579	2275.4
Q86VS8	Protein Hook homolog 3 OS=Homo sapiens OX=9606 GN=HOOK3 PE=1 SV=2	1369.8	1438.2	1263.2	1212.7	1206	1383
Q92879	CUGBP Elav-like family member 1 OS=Homo sapiens OX=9606 GN=CELF1 PE=1 SV=2	3053.9	2973.5	2842.9	2735.5	2670.6	2791.8
P32119	Peroxiredoxin-2 OS=Homo sapiens OX=9606 GN=PRDX2 PE=1 SV=5	10706.4	9261.9	10115.3	8807.5	9445.8	8247.4
P49720	Proteasome subunit beta type-3 OS=Homo sapiens OX=9606 GN=PSMB3 PE=1 SV=2	3035.7	3207.5	2960.5	2999.6	2647	2734.9
Q9P2D1	Chromodomain-helicase-DNA-binding protein 7 OS=Homo sapiens OX=9606 GN=CHD7 PE=1 SV=3	684.9	626.3	634.9	583.5	581	544.4
Q6P158	Putative ATP-dependent RNA helicase DHX57 OS=Homo sapiens OX=9606 GN=DHX57 PE=1 SV=2	1469.3	1362.9	1412.6	1271.3	1262	1159.5
Q9Y6E0	Serine/threonine-protein kinase 24 OS=Homo sapiens OX=9606 GN=STK24 PE=1 SV=1	184.3	189.2	639	641.8	591.5	1301.3
P11310	Medium-chain specific acyl-CoA dehydrogenase, mitochondrial OS=Homo sapiens OX=9606 GN=ACADM PE=1 SV=1	4087.6	4941.6	5464.9	4676.7	5168.6	4277.4
P26583	High mobility group protein B2 OS=Homo sapiens OX=9606 GN=HMGB2 PE=1 SV=2	970.3	960	832.6	839.6	914.8	938.9
Q7Z4H7	HAUS augmin-like complex subunit 6 OS=Homo sapiens OX=9606 GN=HAUS6 PE=1 SV=2	497	441.1	451.8	400.5	450.8	407.2
Q15758	Neutral amino acid transporter B(0) OS=Homo sapiens OX=9606 GN=SLC1A5 PE=1 SV=2	1361.7	1533.1	2629	3028.1	2490.6	3613.2
O75122	CLIP-associating protein 2 OS=Homo sapiens OX=9606 GN=CLASP2 PE=1 SV=3	504.6	476.9	491.1	434.2	462.3	470.8
Q86TI2	Dipeptidyl peptidase 9 OS=Homo sapiens OX=9606 GN=DPP9 PE=1 SV=3	2598.3	2302.4	2342.5	2138.5	2274.1	2048.7
Q01130	Serine/arginine-rich splicing factor 2 OS=Homo sapiens OX=9606 GN=SRSF2 PE=1 SV=4	7484.5	7983.5	7107.9	7512.5	6711.8	7247.5
Q5MIZ7	Serine/threonine-protein phosphatase 4 regulatory subunit 3B OS=Homo sapiens OX=9606 GN=PPP4R3B PE=1 SV=2	166.1	492.7	503.1	467.3	462.9	422.5
Q8IZT6	Abnormal spindle-like microcephaly-associated protein OS=Homo sapiens OX=9606 GN=ASPM PE=1 SV=2	294.3	351.6	261.3	322.9	269.4	315.1
Q7Z2K8	G protein-regulated inducer of neurite outgrowth 1 OS=Homo sapiens OX=9606 GN=GPRIN1 PE=1 SV=2	1220.8	1221.5	1093.7	1084.5	1053.5	1083.1
Q5JSZ5	Protein PRRC2B OS=Homo sapiens OX=9606 GN=PRRC2B PE=1 SV=2	219.7	198.8	174.1	246.3	234.9	249.3
Q9Y3B7	39S ribosomal protein L11, mitochondrial OS=Homo sapiens OX=9606 GN=MRPL11 PE=1 SV=1	4644.8	3518.2	5022.4	3810	4428	3402.2
Q02818	Nucleobindin-1 OS=Homo sapiens OX=9606 GN=NUCB1 PE=1 SV=4	989	842.5	894.5	899.9	919	784.6
Q9H8V3	Protein ECT2 OS=Homo sapiens OX=9606 GN=ECT2 PE=1 SV=4	1273.1	1187.2	1201.8	1139.5	1068.8	1059.5
Q9BXW7	Haloacid dehalogenase-like hydrolase domain-containing 5 OS=Homo sapiens OX=9606 GN=HDHD5 PE=1 SV=1	1144.4	922.3	1592.4	1359	1497.5	1195.2
Q07960	Rho GTPase-activating protein 1 OS=Homo sapiens OX=9606 GN=ARHGAP1 PE=1 SV=1	3609.5	2998.7	2987.6	2744.5	4009.4	3573.8
Q9BV20	Methylthioribose-1-phosphate isomerase OS=Homo sapiens OX=9606 GN=MRI1 PE=1 SV=1	3375	2799.1	2969.8	2707.9	2666.1	2498.2
Q96PU8	Protein quaking OS=Homo sapiens OX=9606 GN=QKI PE=1 SV=1	913.3	847.1	993.1	807.5	909.8	756.9
P57721	Poly(rC)-binding protein 3 OS=Homo sapiens OX=9606 GN=PCBP3 PE=1 SV=2
Q13033	Striatin-3 OS=Homo sapiens OX=9606 GN=STRN3 PE=1 SV=3	186.7	173.9	164.5	179	147.5	150.4
O95801	Tetratricopeptide repeat protein 4 OS=Homo sapiens OX=9606 GN=TTC4 PE=1 SV=3	243.2	506.6	713.9	744.8	1850.3	1830.8
Q92995	Ubiquitin carboxyl-terminal hydrolase 13 OS=Homo sapiens OX=9606 GN=USP13 PE=1 SV=2	597.1	460.6	550.6	691.6	823.5	665.8
Q9NXF1	Testis-expressed protein 10 OS=Homo sapiens OX=9606 GN=TEX10 PE=1 SV=2	532.6	525.3	647.7	629.6	566	554.8
P39019	40S ribosomal protein S19 OS=Homo sapiens OX=9606 GN=RPS19 PE=1 SV=2	20815.5	18667.3	19754.8	19513.6	19807.3	17903.9
Q96D71	RalBP1-associated Eps domain-containing protein 1 OS=Homo sapiens OX=9606 GN=REPS1 PE=1 SV=3	922	897.9	864.6	826.1	1076.2	1044.6
Q12972	Nuclear inhibitor of protein phosphatase 1 OS=Homo sapiens OX=9606 GN=PPP1R8 PE=1 SV=2	553.4	1039.1	873.6	908.2	818.5	831.4
P23786	Carnitine O-palmitoyltransferase 2, mitochondrial OS=Homo sapiens OX=9606 GN=CPT2 PE=1 SV=2	2309.9	2068.8	3246.1	2886.1	2948.6	2682.7
Q09028	Histone-binding protein RBBP4 OS=Homo sapiens OX=9606 GN=RBBP4 PE=1 SV=3	2139.9	2191.1	2033.3	2006.7	1871.1	1856.3
Q9HD26	Golgi-associated PDZ and coiled-coil motif-containing protein OS=Homo sapiens OX=9606 GN=GOPC PE=1 SV=1	3294.5	3063.6	3264.5	3091.8	3359.5	2882.3
Q96SB8	Structural maintenance of chromosomes protein 6 OS=Homo sapiens OX=9606 GN=SMC6 PE=1 SV=2	637.2	553.7	575.1	541.6	645.8	592
Q96BP3	Peptidylprolyl isomerase domain and WD repeat-containing protein 1 OS=Homo sapiens OX=9606 GN=PPWD1 PE=1 SV=1	766	724.2	702.2	741.5	686.7	694.8
P21964	Catechol O-methyltransferase OS=Homo sapiens OX=9606 GN=COMT PE=1 SV=2	2853.6	2608.6	2627.5	2456	2375.8	2283
Q9UIQ6	Leucyl-cystinyl aminopeptidase OS=Homo sapiens OX=9606 GN=LNPEP PE=1 SV=3	423.1	372.7	1031.7	1017.3	1017.8	937.4
P18085	ADP-ribosylation factor 4 OS=Homo sapiens OX=9606 GN=ARF4 PE=1 SV=3	2624.6	2833.3	2516.3	2708.7	2202.4	2723.9
Q92979	Ribosomal RNA small subunit methyltransferase NEP1 OS=Homo sapiens OX=9606 GN=EMG1 PE=1 SV=4	1792.3	2246	2604	3147.4	2561.9	2824.2
P46926	Glucosamine-6-phosphate isomerase 1 OS=Homo sapiens OX=9606 GN=GNPDA1 PE=1 SV=1	1506.5	1599.2	4158.2	4826.7	4757.1	4277.4
P51665	26S proteasome non-ATPase regulatory subunit 7 OS=Homo sapiens OX=9606 GN=PSMD7 PE=1 SV=2	1961.6	1962.6	1725.7	1844.7	1710.6	1838
O60566	Mitotic checkpoint serine/threonine-protein kinase BUB1 beta OS=Homo sapiens OX=9606 GN=BUB1B PE=1 SV=3	155.1	157.1	158.8	143.1	204.4	204.3
Q9UNY4	Transcription termination factor 2 OS=Homo sapiens OX=9606 GN=TTF2 PE=1 SV=2	229.1	382.8	345.4	358	306.7	334.4
Q92552	28S ribosomal protein S27, mitochondrial OS=Homo sapiens OX=9606 GN=MRPS27 PE=1 SV=3	2361.5	2158.9	2176.6	1999.8	2006.9	1911.4
P55735	Protein SEC13 homolog OS=Homo sapiens OX=9606 GN=SEC13 PE=1 SV=3	3119.4	3016.1	2776.9	2844.1	2560.4	2676.8
Q9UBB9	Tuftelin-interacting protein 11 OS=Homo sapiens OX=9606 GN=TFIP11 PE=1 SV=1	677.7	691.7	661.3	680.3	644.1	640.8
P10253	Lysosomal alpha-glucosidase OS=Homo sapiens OX=9606 GN=GAA PE=1 SV=4	437.2	354.5	412.9	322.9	373.1	353.6
Q9H910	Jupiter microtubule associated homolog 2 OS=Homo sapiens OX=9606 GN=JPT2 PE=1 SV=1	77.5	62.3	347.7	350.6	323.7	335.8
Q69YN4	Protein virilizer homolog OS=Homo sapiens OX=9606 GN=VIRMA PE=1 SV=2	580.6	578.3	1151.2	1268.1	1211.4	1395
Q96HC4	PDZ and LIM domain protein 5 OS=Homo sapiens OX=9606 GN=PDLIM5 PE=1 SV=5	1081.1	1089.6	990.3	1042.4	931.1	933
A8CG34	Nuclear envelope pore membrane protein POM 121C OS=Homo sapiens OX=9606 GN=POM121C PE=1 SV=3
Q9Y5P4	Ceramide transfer protein OS=Homo sapiens OX=9606 GN=CERT1 PE=1 SV=1	1883.3	1830	1637	1816.6	1487.6	1673.5
Q16795	NADH dehydrogenase [ubiquinone] 1 alpha subcomplex subunit 9, mitochondrial OS=Homo sapiens OX=9606 GN=NDUFA9 PE=1 SV=2	786.3	624.2	760.1	1254.2	1304.8	1124.2
Q01844	RNA-binding protein EWS OS=Homo sapiens OX=9606 GN=EWSR1 PE=1 SV=1	4068.5	4014.6	3909.2	3763.8	3446.9	3437.4
Q15257	Serine/threonine-protein phosphatase 2A activator OS=Homo sapiens OX=9606 GN=PTPA PE=1 SV=3	3902.3	3358.3	3594	3140	3686.7	3293.1
Q05209	Tyrosine-protein phosphatase non-receptor type 12 OS=Homo sapiens OX=9606 GN=PTPN12 PE=1 SV=3	949.4	957.3	883.6	880.7	848.1	848.1
Q9UFC0	Leucine-rich repeat and WD repeat-containing protein 1 OS=Homo sapiens OX=9606 GN=LRWD1 PE=1 SV=2	291.5	302.9	291.1	276.9	259.5	251
Q9H1A4	Anaphase-promoting complex subunit 1 OS=Homo sapiens OX=9606 GN=ANAPC1 PE=1 SV=1	894.8	782.5	817.2	714.3	806.2	820.7
P37198	Nuclear pore glycoprotein p62 OS=Homo sapiens OX=9606 GN=NUP62 PE=1 SV=3	412.4	388.8	378.4	392.8	355.1	370.3
P06132	Uroporphyrinogen decarboxylase OS=Homo sapiens OX=9606 GN=UROD PE=1 SV=2	945	889.3	904.7	813.7	821.2	738.4
Q5JTZ9	Alanine--tRNA ligase, mitochondrial OS=Homo sapiens OX=9606 GN=AARS2 PE=1 SV=1	293.9	269.8	299.9	261.7	302.3	290.4
Q9BYD6	39S ribosomal protein L1, mitochondrial OS=Homo sapiens OX=9606 GN=MRPL1 PE=1 SV=2	855.2	1191.1	1292.7	1114.4	1208.3	995.5
O95104	SR-related and CTD-associated factor 4 OS=Homo sapiens OX=9606 GN=SCAF4 PE=1 SV=3	1792.3	2045	1434.5	1778.2	1421.2	1968.1
O00291	Huntingtin-interacting protein 1 OS=Homo sapiens OX=9606 GN=HIP1 PE=1 SV=5	876.8	719.6	788	773.2	818.1	708.3
Q9NVN8	Guanine nucleotide-binding protein-like 3-like protein OS=Homo sapiens OX=9606 GN=GNL3L PE=1 SV=1			40.2	42	36.2	36
P16949	Stathmin OS=Homo sapiens OX=9606 GN=STMN1 PE=1 SV=3	12350.3	10778.6	10926.3	15377.8	16519.7	15201.4
P29590	Protein PML OS=Homo sapiens OX=9606 GN=PML PE=1 SV=3	1317.1	1176.5	1182.1	1094.6	1177.7	1050.6
O94915	Protein furry homolog-like OS=Homo sapiens OX=9606 GN=FRYL PE=1 SV=2	406.6	389.1	410.3	449.8	440.6	436.5
Q99541	Perilipin-2 OS=Homo sapiens OX=9606 GN=PLIN2 PE=1 SV=2	960.4	770.1	819.3	915.9	1032.4	844.4
O14737	Programmed cell death protein 5 OS=Homo sapiens OX=9606 GN=PDCD5 PE=1 SV=3	4863	5210.8	4335.5	7258.4	6356.4	6691.7
Q86U44	N6-adenosine-methyltransferase catalytic subunit OS=Homo sapiens OX=9606 GN=METTL3 PE=1 SV=2	499.9	416	449.5	406.6	413	407.1
Q9BVI4	Nucleolar complex protein 4 homolog OS=Homo sapiens OX=9606 GN=NOC4L PE=1 SV=1	1099.2	1080.8	1028.5	993.2	919.3	925.2
O15160	DNA-directed RNA polymerases I and III subunit RPAC1 OS=Homo sapiens OX=9606 GN=POLR1C PE=1 SV=1	1421.1	1380.6	1334	1908.6	1762.3	1741.3
Q01804	OTU domain-containing protein 4 OS=Homo sapiens OX=9606 GN=OTUD4 PE=1 SV=4	117.4	117.4	91.3	102.5	97.9	112.2
P36551	Oxygen-dependent coproporphyrinogen-III oxidase, mitochondrial OS=Homo sapiens OX=9606 GN=CPOX PE=1 SV=3	1026.9	636.3	926.9	579.1	889.7	540.9
Q86UK7	E3 ubiquitin-protein ligase ZNF598 OS=Homo sapiens OX=9606 GN=ZNF598 PE=1 SV=1	415.8	384.1	428.1	397	371.6	395.4
Q13442	28 kDa heat- and acid-stable phosphoprotein OS=Homo sapiens OX=9606 GN=PDAP1 PE=1 SV=1	1407.4	1516.2	1100.4	1619.2	2609.6	2884.2
O00471	Exocyst complex component 5 OS=Homo sapiens OX=9606 GN=EXOC5 PE=1 SV=1	708.4	643.2	655.5	614.6	634.4	556.6
O15397	Importin-8 OS=Homo sapiens OX=9606 GN=IPO8 PE=1 SV=2	1571.8	1467.1	1393.8	1364.9	1314.9	1215.3
Q9P2R7	Succinate--CoA ligase [ADP-forming] subunit beta, mitochondrial OS=Homo sapiens OX=9606 GN=SUCLA2 PE=1 SV=3	3880.6	4285.4	5004.4	5086.8	5180.2	4736.9
Q99436	Proteasome subunit beta type-7 OS=Homo sapiens OX=9606 GN=PSMB7 PE=1 SV=1	10196.5	10860.1	10441.3	10042.1	9672.7	10259
P19838	Nuclear factor NF-kappa-B p105 subunit OS=Homo sapiens OX=9606 GN=NFKB1 PE=1 SV=2	1285.7	1165.5	1197.1	1115.9	1101.1	994.3
Q8TC07	TBC1 domain family member 15 OS=Homo sapiens OX=9606 GN=TBC1D15 PE=1 SV=2	1100.4	1099.6	993.6	1011.6	1126.8	1600.1
Q9NRY4	Rho GTPase-activating protein 35 OS=Homo sapiens OX=9606 GN=ARHGAP35 PE=1 SV=3	316.2	283.4	343.6	314.7	509.9	442.7
P13674	Prolyl 4-hydroxylase subunit alpha-1 OS=Homo sapiens OX=9606 GN=P4HA1 PE=1 SV=2	737.4	663.6	712.9	622.7	623.4	568.7
Q13151	Heterogeneous nuclear ribonucleoprotein A0 OS=Homo sapiens OX=9606 GN=HNRNPA0 PE=1 SV=1	8125.8	7924.4	7248.4	7302.2	6834	7103.7
Q16763	Ubiquitin-conjugating enzyme E2 S OS=Homo sapiens OX=9606 GN=UBE2S PE=1 SV=2	1940.2	3139.7	1740.5	2869.6	1540.2	2403.4
O75351	Vacuolar protein sorting-associated protein 4B OS=Homo sapiens OX=9606 GN=VPS4B PE=1 SV=2	5483.7	5972.9	5478.4	6085.3	5285.8	5715
P48506	Glutamate--cysteine ligase catalytic subunit OS=Homo sapiens OX=9606 GN=GCLC PE=1 SV=2	1495.5	2472.2	1484.9	2336.9	1482.2	2443.1
Q9NZW5	MAGUK p55 subfamily member 6 OS=Homo sapiens OX=9606 GN=MPP6 PE=1 SV=2	2209.4	2148.8	2074.9	2059.9	1941	2904.4
Q9BRX2	Protein pelota homolog OS=Homo sapiens OX=9606 GN=PELO PE=1 SV=2	3080.4	3534.2	2907.7	3283.4	2645.2	3045.8
Q15545	Transcription initiation factor TFIID subunit 7 OS=Homo sapiens OX=9606 GN=TAF7 PE=1 SV=1	163.9	611.8	326.8	1453	1108	1699.7
Q96QC0	Serine/threonine-protein phosphatase 1 regulatory subunit 10 OS=Homo sapiens OX=9606 GN=PPP1R10 PE=1 SV=1	1798.7	2053.4	1743.7	1859.9	2214.9	2491.7
P60510	Serine/threonine-protein phosphatase 4 catalytic subunit OS=Homo sapiens OX=9606 GN=PPP4C PE=1 SV=1	674.7	690.3	591.7	641.4	1025.8	966.1
Q9H6F5	Coiled-coil domain-containing protein 86 OS=Homo sapiens OX=9606 GN=CCDC86 PE=1 SV=1	1669.4	2172.8	2385.8	2691.6	2287.5	2669.4
P21266	Glutathione S-transferase Mu 3 OS=Homo sapiens OX=9606 GN=GSTM3 PE=1 SV=3	5177.1	4899.7	4802.3	4607.4	4517.2	4172.9
Q15036	Sorting nexin-17 OS=Homo sapiens OX=9606 GN=SNX17 PE=1 SV=1	214.5	188.2	184	150.2	187.3	146.5
Q96P11	28S rRNA (cytosine-C(5))-methyltransferase OS=Homo sapiens OX=9606 GN=NSUN5 PE=1 SV=2	1928.3	1638.8	1741	1547.5	1563.7	1428.8
P30405	Peptidyl-prolyl cis-trans isomerase F, mitochondrial OS=Homo sapiens OX=9606 GN=PPIF PE=1 SV=1	5824.8	5879	5330.5	5426.8	5100.1	6963.8
Q13685	Angio-associated migratory cell protein OS=Homo sapiens OX=9606 GN=AAMP PE=1 SV=2	1726.1	1980.9	1581.8	1876	1483.1	1860.7
Q15631	Translin OS=Homo sapiens OX=9606 GN=TSN PE=1 SV=1	5424.1	4981.8	5052.9	4595.4	4500.3	4348.7
Q8IY37	Probable ATP-dependent RNA helicase DHX37 OS=Homo sapiens OX=9606 GN=DHX37 PE=1 SV=1	1369.1	1318.6	1180.1	1187.7	1133.1	1120.4
Q13535	Serine/threonine-protein kinase ATR OS=Homo sapiens OX=9606 GN=ATR PE=1 SV=3	356.7	295.8	309	275.2	283.3	268.2
P78362	SRSF protein kinase 2 OS=Homo sapiens OX=9606 GN=SRPK2 PE=1 SV=3	110.3	97.1	105.7	134.9	623.3	637.2
P24539	ATP synthase F(0) complex subunit B1, mitochondrial OS=Homo sapiens OX=9606 GN=ATP5PB PE=1 SV=2	3673.7	3361.6	3279.5	3064.5	3090.4	2845.1
Q15185	Prostaglandin E synthase 3 OS=Homo sapiens OX=9606 GN=PTGES3 PE=1 SV=1	9177.3	9222.5	8314.8	8354.8	7540.8	7524.1
Q9NZT2	Opioid growth factor receptor OS=Homo sapiens OX=9606 GN=OGFR PE=1 SV=3	816.6	761.6	683.1	759	732	831.8
O14787	Transportin-2 OS=Homo sapiens OX=9606 GN=TNPO2 PE=1 SV=3	601.7	607.4	572	582.5	532.9	533.7
P83731	60S ribosomal protein L24 OS=Homo sapiens OX=9606 GN=RPL24 PE=1 SV=1	18377.9	20205.5	19142.1	18448.2	17973.2	18456.8
Q7L7X3	Serine/threonine-protein kinase TAO1 OS=Homo sapiens OX=9606 GN=TAOK1 PE=1 SV=1	591.4	542.8	597.5	562.2	551.9	557.7
P49821	NADH dehydrogenase [ubiquinone] flavoprotein 1, mitochondrial OS=Homo sapiens OX=9606 GN=NDUFV1 PE=1 SV=4	2008.6	1806.2	2422	2050.9	2290.5	1927
Q9BVG4	Protein PBDC1 OS=Homo sapiens OX=9606 GN=PBDC1 PE=1 SV=1	1734.6	2440.5	2126.9	2166	2337.8	2399.5
Q6I9Y2	THO complex subunit 7 homolog OS=Homo sapiens OX=9606 GN=THOC7 PE=1 SV=3	1412.8	1336.4	1347.2	1273.9	1191.6	1571.4
P60981	Destrin OS=Homo sapiens OX=9606 GN=DSTN PE=1 SV=3	7976.7	7114.4	8659.2	7414.9	7806.9	6928
P14550	Aldo-keto reductase family 1 member A1 OS=Homo sapiens OX=9606 GN=AKR1A1 PE=1 SV=3	2527.9	2301.7	2384.2	2195	2217.1	2003.6
Q14192	Four and a half LIM domains protein 2 OS=Homo sapiens OX=9606 GN=FHL2 PE=1 SV=3	2714.7	3971.7	2608.5	3688.2	2280.3	3327.9
Q15738	Sterol-4-alpha-carboxylate 3-dehydrogenase, decarboxylating OS=Homo sapiens OX=9606 GN=NSDHL PE=1 SV=2	4703.5	5299.5	4575.4	4932.9	4159.9	4671.4
P10644	cAMP-dependent protein kinase type I-alpha regulatory subunit OS=Homo sapiens OX=9606 GN=PRKAR1A PE=1 SV=1	4691.4	4575.5	5251.4	7529.4	7526.3	7594.4
Q96HA1	Nuclear envelope pore membrane protein POM 121 OS=Homo sapiens OX=9606 GN=POM121 PE=1 SV=2	1417.8	1479.7	1375.2	1391.8	1232.5	1274.7
Q7Z3B4	Nucleoporin p54 OS=Homo sapiens OX=9606 GN=NUP54 PE=1 SV=2	3397.5	3396.7	3181.5	3227	3040.7	3559.1
Q96JJ7	Protein disulfide-isomerase TMX3 OS=Homo sapiens OX=9606 GN=TMX3 PE=1 SV=2	1716.2	1723.3	1647.8	1647.3	1687.4	1519.2
O75390	Citrate synthase, mitochondrial OS=Homo sapiens OX=9606 GN=CS PE=1 SV=2	9602.5	7999.5	8781.2	8927.3	9466.5	8861.6
Q8N201	Integrator complex subunit 1 OS=Homo sapiens OX=9606 GN=INTS1 PE=1 SV=2	745.6	654.1	718.5	630.8	671.1	586.2
O75937	DnaJ homolog subfamily C member 8 OS=Homo sapiens OX=9606 GN=DNAJC8 PE=1 SV=2	7145.9	6797.2	6794.3	6922.9	6645	7842.2
P46778	60S ribosomal protein L21 OS=Homo sapiens OX=9606 GN=RPL21 PE=1 SV=2	10462.8	9686.8	9695.5	9070.1	8762.3	8501.9
O95714	E3 ubiquitin-protein ligase HERC2 OS=Homo sapiens OX=9606 GN=HERC2 PE=1 SV=2	1095.5	953.6	1030.5	907	971.5	848
Q02127	Dihydroorotate dehydrogenase (quinone), mitochondrial OS=Homo sapiens OX=9606 GN=DHODH PE=1 SV=3	1229.7	1187.6	1206.5	1078.2	1352.1	1203.6
Q96S59	Ran-binding protein 9 OS=Homo sapiens OX=9606 GN=RANBP9 PE=1 SV=1	95.4	107.7	211.3	197.8	191.6	176.2
Q9P0M6	Core histone macro-H2A.2 OS=Homo sapiens OX=9606 GN=MACROH2A2 PE=1 SV=3	1126.5	976.9	1059.3	929.3	941.3	849.5
P62910	60S ribosomal protein L32 OS=Homo sapiens OX=9606 GN=RPL32 PE=1 SV=2	16686.7	15454.8	14101.5	14761.8	14472.3	14947.5
O60678	Protein arginine N-methyltransferase 3 OS=Homo sapiens OX=9606 GN=PRMT3 PE=1 SV=4	2220.7	2234.9	2817.5	2807.6	2612.7	2594.1
Q5VT52	Regulation of nuclear pre-mRNA domain-containing protein 2 OS=Homo sapiens OX=9606 GN=RPRD2 PE=1 SV=1	256.7	221.3	275.2	251.9	251.4	233
Q8NCA5	Protein FAM98A OS=Homo sapiens OX=9606 GN=FAM98A PE=1 SV=2	1039.2	986.5	975.8	931.2	899.3	853.5
Q5T5Y3	Calmodulin-regulated spectrin-associated protein 1 OS=Homo sapiens OX=9606 GN=CAMSAP1 PE=1 SV=2	745.2	667.3	699.3	656.7	627.5	603.6
Q92890	Ubiquitin recognition factor in ER-associated degradation protein 1 OS=Homo sapiens OX=9606 GN=UFD1 PE=1 SV=3	2644	2810.7	2332.5	3991.5	4207.8	4765.7
Q9H9B1	Histone-lysine N-methyltransferase EHMT1 OS=Homo sapiens OX=9606 GN=EHMT1 PE=1 SV=4	140.5	127.3	112	122	124.7	130.6
P55039	Developmentally-regulated GTP-binding protein 2 OS=Homo sapiens OX=9606 GN=DRG2 PE=1 SV=1	1713.4	1581.7	1627	1497.1	2113.8	2478.2
Q7Z5L9	Interferon regulatory factor 2-binding protein 2 OS=Homo sapiens OX=9606 GN=IRF2BP2 PE=1 SV=2	467.9	440.6	376.9	377.8	506	555
O75947	ATP synthase subunit d, mitochondrial OS=Homo sapiens OX=9606 GN=ATP5PD PE=1 SV=3	6837.5	5968.5	6317.4	5574.2	5861	5065.9
Q15386	Ubiquitin-protein ligase E3C OS=Homo sapiens OX=9606 GN=UBE3C PE=1 SV=3	1663.7	1394.6	1530.8	1266	1470.7	1158
O43149	Zinc finger ZZ-type and EF-hand domain-containing protein 1 OS=Homo sapiens OX=9606 GN=ZZEF1 PE=1 SV=6	270.9	217.3	246.7	411.7	443.5	366.5
P33316	Deoxyuridine 5'-triphosphate nucleotidohydrolase, mitochondrial OS=Homo sapiens OX=9606 GN=DUT PE=1 SV=4	3084.3	2841.7	2843.4	2750.4	2518.6	2534.3
Q96JH7	Deubiquitinating protein VCPIP1 OS=Homo sapiens OX=9606 GN=VCPIP1 PE=1 SV=2	289.7	270.9	272	249.8	235.2	244.8
Q8TDN6	Ribosome biogenesis protein BRX1 homolog OS=Homo sapiens OX=9606 GN=BRIX1 PE=1 SV=2	4856.9	5184	4288.3	4842.1	4058.2	4286.1
Q9Y5A9	YTH domain-containing family protein 2 OS=Homo sapiens OX=9606 GN=YTHDF2 PE=1 SV=2	167.2	153.6	116.6	125.3	122.7	170.6
P48507	Glutamate--cysteine ligase regulatory subunit OS=Homo sapiens OX=9606 GN=GCLM PE=1 SV=1
P18074	General transcription and DNA repair factor IIH helicase subunit XPD OS=Homo sapiens OX=9606 GN=ERCC2 PE=1 SV=1	633.9	650.2	758	584.9	713	571.6
Q9H8H2	Probable ATP-dependent RNA helicase DDX31 OS=Homo sapiens OX=9606 GN=DDX31 PE=1 SV=2	798.4	772.8	764.3	714.4	916.2	858.2
P62750	60S ribosomal protein L23a OS=Homo sapiens OX=9606 GN=RPL23A PE=1 SV=1	10661.1	10623.7	10038.9	9231	9938.9	8709.9
Q8NBF2	NHL repeat-containing protein 2 OS=Homo sapiens OX=9606 GN=NHLRC2 PE=1 SV=1	961.9	917.1	921.5	862.5	1333.7	1173.3
P14678	Small nuclear ribonucleoprotein-associated proteins B and B' OS=Homo sapiens OX=9606 GN=SNRPB PE=1 SV=2	5282.6	4880.1	5003.9	4479.7	4532	4113
Q9Y4C1	Lysine-specific demethylase 3A OS=Homo sapiens OX=9606 GN=KDM3A PE=1 SV=4	501.8	600.5	457.9	539.4	455.4	528.4
O14828	Secretory carrier-associated membrane protein 3 OS=Homo sapiens OX=9606 GN=SCAMP3 PE=1 SV=3	864.1	896.8	795.4	826.4	712.3	815
Q8IXT5	RNA-binding protein 12B OS=Homo sapiens OX=9606 GN=RBM12B PE=1 SV=2	1189.1	1308.5	1084.4	1174.6	959.9	1155.6
Q92667	A-kinase anchor protein 1, mitochondrial OS=Homo sapiens OX=9606 GN=AKAP1 PE=1 SV=1	274.2	208.4	247.7	185.1	225.9	175
Q9H9P8	L-2-hydroxyglutarate dehydrogenase, mitochondrial OS=Homo sapiens OX=9606 GN=L2HGDH PE=1 SV=3	590.8	510.9	579.4	491.1	522.4	443.9
Q96ER3	Protein SAAL1 OS=Homo sapiens OX=9606 GN=SAAL1 PE=1 SV=2	3644.5	3009.5	3369.9	2834.8	3061.3	3321.3
P06400	Retinoblastoma-associated protein OS=Homo sapiens OX=9606 GN=RB1 PE=1 SV=2	1489.1	1390.1	1417.8	1247.1	1296.3	1158.9
Q6YHU6	Thyroid adenoma-associated protein OS=Homo sapiens OX=9606 GN=THADA PE=1 SV=1	197.5	175	181.3	163.4	155.3	148.1
Q13443	Disintegrin and metalloproteinase domain-containing protein 9 OS=Homo sapiens OX=9606 GN=ADAM9 PE=1 SV=1	1284.2	1162	1185.3	1147.2	1085.8	1694.5
P21399	Cytoplasmic aconitate hydratase OS=Homo sapiens OX=9606 GN=ACO1 PE=1 SV=3	1306.8	1130.9	1228.5	1027.1	1548.1	1319.7
P68036	Ubiquitin-conjugating enzyme E2 L3 OS=Homo sapiens OX=9606 GN=UBE2L3 PE=1 SV=1	7792	7553.6	7377.7	7188.7	6537.3	6400.1
P05114	Non-histone chromosomal protein HMG-14 OS=Homo sapiens OX=9606 GN=HMGN1 PE=1 SV=3	523.4	1460.3	1477	1283.1	1445.4	1366.5
O75521	Enoyl-CoA delta isomerase 2 OS=Homo sapiens OX=9606 GN=ECI2 PE=1 SV=4	1060.4	1005.2	1084.7	964.8	1016.4	901.8
O95336	6-phosphogluconolactonase OS=Homo sapiens OX=9606 GN=PGLS PE=1 SV=2	1182.1	1979.8	1985.8	1852.9	1793.3	1607.4
Q96CN9	GRIP and coiled-coil domain-containing protein 1 OS=Homo sapiens OX=9606 GN=GCC1 PE=1 SV=1	459.7	515.2	492.5	472.8	448.4	450.1
Q9Y2L5	Trafficking protein particle complex subunit 8 OS=Homo sapiens OX=9606 GN=TRAPPC8 PE=1 SV=2	562.7	511.4	503.8	460.6	491.9	445.7
Q04323	UBX domain-containing protein 1 OS=Homo sapiens OX=9606 GN=UBXN1 PE=1 SV=2	3894.1	3739.4	3534	3424.9	4120.1	4592.4
Q9Y6K9	NF-kappa-B essential modulator OS=Homo sapiens OX=9606 GN=IKBKG PE=1 SV=2	682.9	734.9	603.9	632.8	569.2	662.3
P21912	Succinate dehydrogenase [ubiquinone] iron-sulfur subunit, mitochondrial OS=Homo sapiens OX=9606 GN=SDHB PE=1 SV=3	3811.6	3273.4	3620.6	3751.6	4118.4	3542.7
Q96G03	Phosphoglucomutase-2 OS=Homo sapiens OX=9606 GN=PGM2 PE=1 SV=4	2325.5	2735.2	2937	2624.7	2646.1	2388
P61224	Ras-related protein Rap-1b OS=Homo sapiens OX=9606 GN=RAP1B PE=1 SV=1	4107.8	4655.9	4513.6	4421.3	4156.2	4284
O75190	DnaJ homolog subfamily B member 6 OS=Homo sapiens OX=9606 GN=DNAJB6 PE=1 SV=2	2450.6	2754.3	2202.5	2513.9	2067.3	2550.3
Q92688	Acidic leucine-rich nuclear phosphoprotein 32 family member B OS=Homo sapiens OX=9606 GN=ANP32B PE=1 SV=1	7821.7	7145.6	7576.3	6723.6	6657.4	6286.9
P48556	26S proteasome non-ATPase regulatory subunit 8 OS=Homo sapiens OX=9606 GN=PSMD8 PE=1 SV=2	4998.2	5202.2	5592	5697.3	7207.5	7400.3
Q99536	Synaptic vesicle membrane protein VAT-1 homolog OS=Homo sapiens OX=9606 GN=VAT1 PE=1 SV=2	240.5	232.3	235.5	216.1	212.2	585.2
Q9BQL6	Fermitin family homolog 1 OS=Homo sapiens OX=9606 GN=FERMT1 PE=1 SV=1	748.9	801.9	699.6	754.8	667.3	674.4
O15357	Phosphatidylinositol 3,4,5-trisphosphate 5-phosphatase 2 OS=Homo sapiens OX=9606 GN=INPPL1 PE=1 SV=2	787.9	691.6	810.4	808.6	841.8	735.2
Q53GQ0	Very-long-chain 3-oxoacyl-CoA reductase OS=Homo sapiens OX=9606 GN=HSD17B12 PE=1 SV=2	4476.9	4428.4	4323.5	4113	4288.2	3950.6
Q14554	Protein disulfide-isomerase A5 OS=Homo sapiens OX=9606 GN=PDIA5 PE=1 SV=1	75.5	627.2	596.5	603.3	570.4	773.2
Q7L2J0	7SK snRNA methylphosphate capping enzyme OS=Homo sapiens OX=9606 GN=MEPCE PE=1 SV=1	1951.1	2468	1886.9	2875.4	2148.5	2641.5
Q8NB90	ATPase family protein 2 homolog OS=Homo sapiens OX=9606 GN=SPATA5 PE=1 SV=3	462.7	445.2	437.1	419.4	393.7	569.1
Q9NVM9	Integrator complex subunit 13 OS=Homo sapiens OX=9606 GN=INTS13 PE=1 SV=2	1809.4	1236.2	1700	1227.4	1559.8	1192.8
P84098	60S ribosomal protein L19 OS=Homo sapiens OX=9606 GN=RPL19 PE=1 SV=1	11356.7	10576	10649.2	9675	9573.5	9213.1
Q12907	Vesicular integral-membrane protein VIP36 OS=Homo sapiens OX=9606 GN=LMAN2 PE=1 SV=1	1879.1	1714.1	2724	2466	2350.6	2216
P33121	Long-chain-fatty-acid--CoA ligase 1 OS=Homo sapiens OX=9606 GN=ACSL1 PE=1 SV=1	418.7	365.3	367.6	365.8	353.2	315.9
Q9H814	Phosphorylated adapter RNA export protein OS=Homo sapiens OX=9606 GN=PHAX PE=1 SV=1	825	826.5	787.9	770.4	738.9	742
P36543	V-type proton ATPase subunit E 1 OS=Homo sapiens OX=9606 GN=ATP6V1E1 PE=1 SV=1	2259.9	2217.4	2002.6	2741	2534.5	2686.8
Q9ULX6	A-kinase anchor protein 8-like OS=Homo sapiens OX=9606 GN=AKAP8L PE=1 SV=4	1309	1174.9	1146.1	1097.9	1080.6	1026.3
Q7Z2T5	TRMT1-like protein OS=Homo sapiens OX=9606 GN=TRMT1L PE=1 SV=2	763.8	592.2	698.3	547.7	678.7	532.1
P23258	Tubulin gamma-1 chain OS=Homo sapiens OX=9606 GN=TUBG1 PE=1 SV=2	2476.1	2365.1	2446.3	2451	2399.3	2253.9
Q70CQ2	Ubiquitin carboxyl-terminal hydrolase 34 OS=Homo sapiens OX=9606 GN=USP34 PE=1 SV=2	314	281.3	262.9	285.3	287.9	267.6
Q08AM6	Protein VAC14 homolog OS=Homo sapiens OX=9606 GN=VAC14 PE=1 SV=1	1075.3	957.2	1062.6	881.3	961.6	821.6
P13929	Beta-enolase OS=Homo sapiens OX=9606 GN=ENO3 PE=1 SV=5
O75688	Protein phosphatase 1B OS=Homo sapiens OX=9606 GN=PPM1B PE=1 SV=1	1532.1	1664.1	1608	1531.6	1529.6	1469
P50213	Isocitrate dehydrogenase [NAD] subunit alpha, mitochondrial OS=Homo sapiens OX=9606 GN=IDH3A PE=1 SV=1	1159.1	2437	2524.2	2274.9	2897.7	2642
P62249	40S ribosomal protein S16 OS=Homo sapiens OX=9606 GN=RPS16 PE=1 SV=2	27126.6	24834.6	23684.4	22828.7	27953.1	23259.6
P35270	Sepiapterin reductase OS=Homo sapiens OX=9606 GN=SPR PE=1 SV=1	3123.6	2925.2	2993.4	2743.2	2643.8	2448.4
Q9NQS7	Inner centromere protein OS=Homo sapiens OX=9606 GN=INCENP PE=1 SV=3	855.2	1159.4	895.9	1103.5	856.3	1039.1
Q14318	Peptidyl-prolyl cis-trans isomerase FKBP8 OS=Homo sapiens OX=9606 GN=FKBP8 PE=1 SV=2	2450.7	1991.9	2259.5	1704.5	2092.5	1676.2
A1L0T0	2-hydroxyacyl-CoA lyase 2 OS=Homo sapiens OX=9606 GN=ILVBL PE=1 SV=2	1310	1078.7	1187.8	1038.1	1067.7	965.8
O95487	Protein transport protein Sec24B OS=Homo sapiens OX=9606 GN=SEC24B PE=1 SV=2	440.6	504.5	666.3	752.8	651.1	1161.9
P61313	60S ribosomal protein L15 OS=Homo sapiens OX=9606 GN=RPL15 PE=1 SV=2	10168.1	9077.4	9099.6	8491.9	8386.7	8080.6
Q9BWU0	Kanadaptin OS=Homo sapiens OX=9606 GN=SLC4A1AP PE=1 SV=1	641.4	628	555.7	562.6	545.2	562.3
Q14997	Proteasome activator complex subunit 4 OS=Homo sapiens OX=9606 GN=PSME4 PE=1 SV=2	242	234.3	214.7	215.9	193.4	197.5
P82933	28S ribosomal protein S9, mitochondrial OS=Homo sapiens OX=9606 GN=MRPS9 PE=1 SV=2	1917.1	1696.8	1720.5	2274.4	2329.1	2239
Q96B26	Exosome complex component RRP43 OS=Homo sapiens OX=9606 GN=EXOSC8 PE=1 SV=1	2993	2874.8	2657.8	2661.7	2448	2550.1
Q9Y697	Cysteine desulfurase, mitochondrial OS=Homo sapiens OX=9606 GN=NFS1 PE=1 SV=3	812.5	1052	1168.3	994.2	1054.5	940.6
Q9Y4B6	DDB1- and CUL4-associated factor 1 OS=Homo sapiens OX=9606 GN=DCAF1 PE=1 SV=3	849	671.9	1133.3	935.3	1086.7	964.7
Q8NCW5	NAD(P)H-hydrate epimerase OS=Homo sapiens OX=9606 GN=NAXE PE=1 SV=2	1334.3	1129	1189.3	1026.3	1157.5	1037.4
O95292	Vesicle-associated membrane protein-associated protein B/C OS=Homo sapiens OX=9606 GN=VAPB PE=1 SV=3	615.9	607.2	592.5	586.7	538.9	573.6
Q96RE7	Nucleus accumbens-associated protein 1 OS=Homo sapiens OX=9606 GN=NACC1 PE=1 SV=1	411.5	396.7	436.5	389.4	397.9	346.6
Q06481	Amyloid-like protein 2 OS=Homo sapiens OX=9606 GN=APLP2 PE=1 SV=2	1567.2	1276.7	1471.9	1199.3	1330.5	1145.3
P30626	Sorcin OS=Homo sapiens OX=9606 GN=SRI PE=1 SV=1	2783	3484.2	3452.7	3168.7	3090.2	2895.2
Q96CT7	Coiled-coil domain-containing protein 124 OS=Homo sapiens OX=9606 GN=CCDC124 PE=1 SV=1	3524.5	3532.7	3300.4	3357.6	3018	3176.4
O75683	Surfeit locus protein 6 OS=Homo sapiens OX=9606 GN=SURF6 PE=1 SV=3	2122.2	2478.9	1871.3	2496.9	1902.1	2430.7
Q9Y4B5	Microtubule cross-linking factor 1 OS=Homo sapiens OX=9606 GN=MTCL1 PE=1 SV=5	261.7	223.9	279.7	312.5	319.2	291.5
Q8IWS0	PHD finger protein 6 OS=Homo sapiens OX=9606 GN=PHF6 PE=1 SV=1	2570.5	3805.6	4209.2	3612.1	3916.3	3315.8
Q9H9J2	39S ribosomal protein L44, mitochondrial OS=Homo sapiens OX=9606 GN=MRPL44 PE=1 SV=1	3784.5	3447.5	3510.8	3180.3	3197.7	2929.9
P60953	Cell division control protein 42 homolog OS=Homo sapiens OX=9606 GN=CDC42 PE=1 SV=2	2059.6	1918.4	1824.6	1840.1	1748.8	1813.3
Q9UKL0	REST corepressor 1 OS=Homo sapiens OX=9606 GN=RCOR1 PE=1 SV=2	1039.4	1899.2	1791.8	1793.2	1649.5	1606.9
P58004	Sestrin-2 OS=Homo sapiens OX=9606 GN=SESN2 PE=1 SV=1	579.2	1844	567.8	1786.3	549.3	1551.9
Q9BRX5	DNA replication complex GINS protein PSF3 OS=Homo sapiens OX=9606 GN=GINS3 PE=1 SV=1	478.3	501.1	446.2	467.7	1181.5	1078.2
Q8N884	Cyclic GMP-AMP synthase OS=Homo sapiens OX=9606 GN=CGAS PE=1 SV=2	1555.3	1786.3	1456.8	1676.2	1361.3	1526.2
Q96I51	RCC1-like G exchanging factor-like protein OS=Homo sapiens OX=9606 GN=RCC1L PE=1 SV=2	901.2	822.8	811.7	777.4	770.9	736.7
Q6L8Q7	2',5'-phosphodiesterase 12 OS=Homo sapiens OX=9606 GN=PDE12 PE=1 SV=2	520.9	500.9	834	1760.5	1658.4	1592.9
Q5TFE4	5'-nucleotidase domain-containing protein 1 OS=Homo sapiens OX=9606 GN=NT5DC1 PE=1 SV=1	555.8	470.5	514	579.3	617.5	527
O75347	Tubulin-specific chaperone A OS=Homo sapiens OX=9606 GN=TBCA PE=1 SV=3	7230.2	6966.3	6965	6406.9	6478.8	6061.8
Q8N6R0	eEF1A lysine and N-terminal methyltransferase OS=Homo sapiens OX=9606 GN=EEF1AKNMT PE=1 SV=1	536.9	529.6	485	475.9	459.8	455
Q9Y5Q8	General transcription factor 3C polypeptide 5 OS=Homo sapiens OX=9606 GN=GTF3C5 PE=1 SV=2	2893.4	2712.7	2739.3	2845.7	2757.6	2601.7
Q9C0B7	Transport and Golgi organization protein 6 homolog OS=Homo sapiens OX=9606 GN=TANGO6 PE=1 SV=2	1068.1	944.1	1002.4	876.7	913.8	805.5
P22570	NADPH:adrenodoxin oxidoreductase, mitochondrial OS=Homo sapiens OX=9606 GN=FDXR PE=1 SV=3	1661.9	1459.6	1705.9	1450.1	2225.4	1922.8
O43379	WD repeat-containing protein 62 OS=Homo sapiens OX=9606 GN=WDR62 PE=1 SV=4	185.7	156.3	201.6	194	302.8	259.2
P32929	Cystathionine gamma-lyase OS=Homo sapiens OX=9606 GN=CTH PE=1 SV=3	720.3	1023.4	678.1	865.4	616.3	787.5
Q9UPN4	Centrosomal protein of 131 kDa OS=Homo sapiens OX=9606 GN=CEP131 PE=1 SV=3	1116.4	1034.7	1118.1	929.9	1021.3	930.3
Q7Z3K3	Pogo transposable element with ZNF domain OS=Homo sapiens OX=9606 GN=POGZ PE=1 SV=2	273.6	249.2	250.7	225.9	335.7	327.1
Q9NX46	ADP-ribose glycohydrolase ARH3 OS=Homo sapiens OX=9606 GN=ADPRS PE=1 SV=1	396.4	380.1	376	629.9	609.5	1082.3
Q96PC5	Melanoma inhibitory activity protein 2 OS=Homo sapiens OX=9606 GN=MIA2 PE=1 SV=4	547.3	542.3	506.7	503.6	450.3	466.9
Q15369	Elongin-C OS=Homo sapiens OX=9606 GN=ELOC PE=1 SV=1	519.8	528.7	525.4	484.6	453.8	470.4
Q9HCE1	Helicase MOV-10 OS=Homo sapiens OX=9606 GN=MOV10 PE=1 SV=2	1200.2	1031.4	1103.4	971.9	1017.1	892
Q12834	Cell division cycle protein 20 homolog OS=Homo sapiens OX=9606 GN=CDC20 PE=1 SV=2	1259.5	1196.6	1209.4	1147.9	1032	1018.4
Q5VZE5	N-alpha-acetyltransferase 35, NatC auxiliary subunit OS=Homo sapiens OX=9606 GN=NAA35 PE=1 SV=1	1280.7	1224.5	1192	1176.3	1114.6	1089.8
O95394	Phosphoacetylglucosamine mutase OS=Homo sapiens OX=9606 GN=PGM3 PE=1 SV=1	2015.4	2087.4	2020.2	2806.9	2474.7	2642.5
Q9NZ63	Telomere length and silencing protein 1 homolog OS=Homo sapiens OX=9606 GN=C9orf78 PE=1 SV=1	982.3	949.7	952.8	1428.7	1381.1	1365.6
O94888	UBX domain-containing protein 7 OS=Homo sapiens OX=9606 GN=UBXN7 PE=1 SV=2	1212	1193.4	1621.9	1535.4	1474.5	1421.5
P78318	Immunoglobulin-binding protein 1 OS=Homo sapiens OX=9606 GN=IGBP1 PE=1 SV=1	1963	2568.4	2498.5	2419.2	2304.4	2210
Q00534	Cyclin-dependent kinase 6 OS=Homo sapiens OX=9606 GN=CDK6 PE=1 SV=1	1345.6	1290.8	1176.2	1216.8	1081.7	1168.4
P20340	Ras-related protein Rab-6A OS=Homo sapiens OX=9606 GN=RAB6A PE=1 SV=3	808.5	800.2	763.3	749.9	692.2	1389.1
Q9Y3Y2	Chromatin target of PRMT1 protein OS=Homo sapiens OX=9606 GN=CHTOP PE=1 SV=2	90.4	101	76	87	73.1	76.9
Q96RS6	NudC domain-containing protein 1 OS=Homo sapiens OX=9606 GN=NUDCD1 PE=1 SV=2	1625.1	1492.2	1492.3	1464	1410.7	1362.9
Q8N1G2	Cap-specific mRNA (nucleoside-2'-O-)-methyltransferase 1 OS=Homo sapiens OX=9606 GN=CMTR1 PE=1 SV=1	858.5	793.7	841.8	726	767.2	693.3
Q96F86	Enhancer of mRNA-decapping protein 3 OS=Homo sapiens OX=9606 GN=EDC3 PE=1 SV=1	576.4	557.3	528.7	670.3	604.4	619.3
Q6IA86	Elongator complex protein 2 OS=Homo sapiens OX=9606 GN=ELP2 PE=1 SV=2	941.5	949	857	860.4	825.7	823.2
Q96C36	Pyrroline-5-carboxylate reductase 2 OS=Homo sapiens OX=9606 GN=PYCR2 PE=1 SV=1	2072.3	1730.6	1934.6	1606.3	1888.1	1535.1
P36915	Guanine nucleotide-binding protein-like 1 OS=Homo sapiens OX=9606 GN=GNL1 PE=1 SV=2	1913.4	1989.8	1788.5	1883.7	1637.7	1777.4
Q9H6S3	Epidermal growth factor receptor kinase substrate 8-like protein 2 OS=Homo sapiens OX=9606 GN=EPS8L2 PE=1 SV=2	1188.8	1050.7	1194.9	1040.5	1065.2	1238.1
Q9NYK5	39S ribosomal protein L39, mitochondrial OS=Homo sapiens OX=9606 GN=MRPL39 PE=1 SV=3	2144.7	2326.6	2325.1	2119.5	2120.6	2055.1
P23919	Thymidylate kinase OS=Homo sapiens OX=9606 GN=DTYMK PE=1 SV=4	7124.4	6531.2	6624	6387.5	6253.4	5889.9
Q14651	Plastin-1 OS=Homo sapiens OX=9606 GN=PLS1 PE=1 SV=2	545.4	476	546.4	563.4	650.2	530.4
O14976	Cyclin-G-associated kinase OS=Homo sapiens OX=9606 GN=GAK PE=1 SV=2	528.1	570.1	556.6	525.7	796.4	720.8
Q9NP79	Vacuolar protein sorting-associated protein VTA1 homolog OS=Homo sapiens OX=9606 GN=VTA1 PE=1 SV=1	555.2	2309.2	3615	3537.3	3520.5	3282.2
Q96EB6	NAD-dependent protein deacetylase sirtuin-1 OS=Homo sapiens OX=9606 GN=SIRT1 PE=1 SV=2	979.1	1005.1	887.3	920.3	807.4	909.4
Q14320	Protein FAM50A OS=Homo sapiens OX=9606 GN=FAM50A PE=1 SV=2	1129.6	934.9	1010.8	1222.9	1412.1	1207.8
P0CG38	POTE ankyrin domain family member I OS=Homo sapiens OX=9606 GN=POTEI PE=3 SV=1
Q00688	Peptidyl-prolyl cis-trans isomerase FKBP3 OS=Homo sapiens OX=9606 GN=FKBP3 PE=1 SV=1	3567.5	3221.7	3155.3	3421.7	3521.1	3742.8
Q16629	Serine/arginine-rich splicing factor 7 OS=Homo sapiens OX=9606 GN=SRSF7 PE=1 SV=1	7322.6	8008.5	7131.2	7438.6	6738.9	7020
P53701	Holocytochrome c-type synthase OS=Homo sapiens OX=9606 GN=HCCS PE=1 SV=1	2127	1671.7	1982.4	2628.7	3127.1	2464.8
P63167	Dynein light chain 1, cytoplasmic OS=Homo sapiens OX=9606 GN=DYNLL1 PE=1 SV=1	2176.1	2140.7	2106.9	1970	1915.7	1816.4
P62269	40S ribosomal protein S18 OS=Homo sapiens OX=9606 GN=RPS18 PE=1 SV=3	16576.1	15370.6	14102.9	13776.6	14736.7	12333.8
O94913	Pre-mRNA cleavage complex 2 protein Pcf11 OS=Homo sapiens OX=9606 GN=PCF11 PE=1 SV=3	704	754.5	685.6	743.5	629.3	677
P02794	Ferritin heavy chain OS=Homo sapiens OX=9606 GN=FTH1 PE=1 SV=2	1841.3	1793.3	1648.2	1615.6	1495.5	1555.2
P37235	Hippocalcin-like protein 1 OS=Homo sapiens OX=9606 GN=HPCAL1 PE=1 SV=3	5685.3	4937.2	5431.9	4771.5	5011.1	4308.1
Q9BTV4	Transmembrane protein 43 OS=Homo sapiens OX=9606 GN=TMEM43 PE=1 SV=1	2997.5	3014.2	2764.6	2912.5	2694.5	2769.2
Q9GZZ1	N-alpha-acetyltransferase 50 OS=Homo sapiens OX=9606 GN=NAA50 PE=1 SV=1	102.4	168.7	97	1558.9	1284.8	1535.4
P13073	Cytochrome c oxidase subunit 4 isoform 1, mitochondrial OS=Homo sapiens OX=9606 GN=COX4I1 PE=1 SV=1	5218.9	4067.3	4818.8	3709.7	4370.8	3594.2
Q9H444	Charged multivesicular body protein 4b OS=Homo sapiens OX=9606 GN=CHMP4B PE=1 SV=1	3589.1	3649.1	3334.6	3516.2	3197.3	3379.2
Q53F19	Nuclear cap-binding protein subunit 3 OS=Homo sapiens OX=9606 GN=NCBP3 PE=1 SV=2	463	468.9	410.8	427.5	389.1	403.7
Q96EK6	Glucosamine 6-phosphate N-acetyltransferase OS=Homo sapiens OX=9606 GN=GNPNAT1 PE=1 SV=1	171.5	183.1	152.4	1448.6	1364.8	1345.3
P19404	NADH dehydrogenase [ubiquinone] flavoprotein 2, mitochondrial OS=Homo sapiens OX=9606 GN=NDUFV2 PE=1 SV=2	2295.6	1786.5	2073.2	1747.8	1897.9	2361.7
O43818	U3 small nucleolar RNA-interacting protein 2 OS=Homo sapiens OX=9606 GN=RRP9 PE=1 SV=1	2836.9	2989.9	2581.5	2794.8	2399.8	2588.5
Q5T6F2	Ubiquitin-associated protein 2 OS=Homo sapiens OX=9606 GN=UBAP2 PE=1 SV=1	1331.3	1431.3	1295.8	1326.8	1213.5	1226.4
P61970	Nuclear transport factor 2 OS=Homo sapiens OX=9606 GN=NUTF2 PE=1 SV=1	2258.6	2160.7	2256.1	2067.9	2085.1	1905.6
Q6PCB5	Lysine-specific demethylase RSBN1L OS=Homo sapiens OX=9606 GN=RSBN1L PE=1 SV=2	359.1	321.5	335.1	530.9	541.7	493.9
P22090	40S ribosomal protein S4, Y isoform 1 OS=Homo sapiens OX=9606 GN=RPS4Y1 PE=1 SV=2
Q9UKJ3	G patch domain-containing protein 8 OS=Homo sapiens OX=9606 GN=GPATCH8 PE=1 SV=2	1225.5	1086	1183.2	1086.6	1089.4	1025.2
Q9BV38	WD repeat-containing protein 18 OS=Homo sapiens OX=9606 GN=WDR18 PE=1 SV=2	3156.7	2927.6	2999	2729.4	2707.6	2658.4
P24844	Myosin regulatory light polypeptide 9 OS=Homo sapiens OX=9606 GN=MYL9 PE=1 SV=4
Q14568	Heat shock protein HSP 90-alpha A2 OS=Homo sapiens OX=9606 GN=HSP90AA2P PE=1 SV=2
P27361	Mitogen-activated protein kinase 3 OS=Homo sapiens OX=9606 GN=MAPK3 PE=1 SV=4	2328.4	1931.7	2236.5	1877.2	2051.5	1703.8
Q96GX9	Methylthioribulose-1-phosphate dehydratase OS=Homo sapiens OX=9606 GN=APIP PE=1 SV=1	279.8	1767.9	1862.6	2165.9	2059.1	2000.6
Q15024	Exosome complex component RRP42 OS=Homo sapiens OX=9606 GN=EXOSC7 PE=1 SV=3	589.8	632.4	542.6	570.9	510.6	543.5
Q04206	Transcription factor p65 OS=Homo sapiens OX=9606 GN=RELA PE=1 SV=2	2275.6	2201.7	2078.2	2068.6	1939	1940.4
P53582	Methionine aminopeptidase 1 OS=Homo sapiens OX=9606 GN=METAP1 PE=1 SV=2	2000.4	1888.4	2140.4	2025.7	1953.8	1812.8
P62070	Ras-related protein R-Ras2 OS=Homo sapiens OX=9606 GN=RRAS2 PE=1 SV=1	3936.6	3858	3540	3570.6	3314.8	3216.9
O14530	Thioredoxin domain-containing protein 9 OS=Homo sapiens OX=9606 GN=TXNDC9 PE=1 SV=2	2480.6	2937.1	2363.8	2723.4	2069.1	2454.9
Q9H6S0	3'-5' RNA helicase YTHDC2 OS=Homo sapiens OX=9606 GN=YTHDC2 PE=1 SV=2	1132.4	944.3	1062.7	911.9	966.3	852.6
Q68CQ4	Digestive organ expansion factor homolog OS=Homo sapiens OX=9606 GN=DIEXF PE=1 SV=2	1639	1763.2	1496	1592	1414.3	1495.3
Q96G46	tRNA-dihydrouridine(47) synthase [NAD(P)(+)]-like OS=Homo sapiens OX=9606 GN=DUS3L PE=1 SV=2	222.1	215.7	226.3	204	192.5	195.6
Q96SU4	Oxysterol-binding protein-related protein 9 OS=Homo sapiens OX=9606 GN=OSBPL9 PE=1 SV=2	1437.7	1436.5	1494	1473.8	1366.1	1303.4
Q9NRW7	Vacuolar protein sorting-associated protein 45 OS=Homo sapiens OX=9606 GN=VPS45 PE=1 SV=1	2855	2558.7	2670.3	2429	2417.5	2215.2
Q02750	Dual specificity mitogen-activated protein kinase kinase 1 OS=Homo sapiens OX=9606 GN=MAP2K1 PE=1 SV=2	1139.8	1167.3	1066.2	1091.8	981.8	928.1
P62826	GTP-binding nuclear protein Ran OS=Homo sapiens OX=9606 GN=RAN PE=1 SV=3	4874.4	4743.9	4573.1	4227.1	4368.8	3987.6
P39656	Dolichyl-diphosphooligosaccharide--protein glycosyltransferase 48 kDa subunit OS=Homo sapiens OX=9606 GN=DDOST PE=1 SV=4	6534.6	7906	7586.4	7502.8	7030.3	8090.4
O75489	NADH dehydrogenase [ubiquinone] iron-sulfur protein 3, mitochondrial OS=Homo sapiens OX=9606 GN=NDUFS3 PE=1 SV=1	252	206.1	209.5	762	815.9	719.7
Q5RKV6	Exosome complex component MTR3 OS=Homo sapiens OX=9606 GN=EXOSC6 PE=1 SV=1	772.9	702.7	2108.1	2500.9	2859.9	2964.7
Q9UM54	Unconventional myosin-VI OS=Homo sapiens OX=9606 GN=MYO6 PE=1 SV=4	983.3	966.5	945.8	905.3	871.4	835.1
Q8NCN5	Pyruvate dehydrogenase phosphatase regulatory subunit, mitochondrial OS=Homo sapiens OX=9606 GN=PDPR PE=1 SV=2	2190.5	2301.6	2127.6	2181.3	2003.3	2016.7
Q9BU89	Deoxyhypusine hydroxylase OS=Homo sapiens OX=9606 GN=DOHH PE=1 SV=1	73.5	76.3	73.2	80.2	59.2	61.4
O00764	Pyridoxal kinase OS=Homo sapiens OX=9606 GN=PDXK PE=1 SV=1	1552.7	1511	1427.9	1599.1	1544.7	1556.1
P82673	28S ribosomal protein S35, mitochondrial OS=Homo sapiens OX=9606 GN=MRPS35 PE=1 SV=1	3118.4	2816	2946	2491.2	2908.7	2473.5
Q5TZA2	Rootletin OS=Homo sapiens OX=9606 GN=CROCC PE=1 SV=1	706.9	684.9	635.4	621.4	599.8	586.3
Q9UNF0	Protein kinase C and casein kinase substrate in neurons protein 2 OS=Homo sapiens OX=9606 GN=PACSIN2 PE=1 SV=2	1125.6	1102.7	1486.6	1526	1437.6	1413.6
P52815	39S ribosomal protein L12, mitochondrial OS=Homo sapiens OX=9606 GN=MRPL12 PE=1 SV=2	661.1	629.5	640.2	561.3	627.5	508.1
Q9UNN5	FAS-associated factor 1 OS=Homo sapiens OX=9606 GN=FAF1 PE=1 SV=2	3023.3	3124.4	2977.9	3148.5	2806.3	3055.1
Q96GA3	Protein LTV1 homolog OS=Homo sapiens OX=9606 GN=LTV1 PE=1 SV=1	578.5	649.5	925.2	1026.4	854.6	965.7
O60551	Glycylpeptide N-tetradecanoyltransferase 2 OS=Homo sapiens OX=9606 GN=NMT2 PE=1 SV=1	2538.5	2187.6	2354.6	2154.6	2228.7	1982.6
Q8IXH7	Negative elongation factor C/D OS=Homo sapiens OX=9606 GN=NELFCD PE=1 SV=2	606.3	505.5	764.1	667.4	642.6	599.8
P29992	Guanine nucleotide-binding protein subunit alpha-11 OS=Homo sapiens OX=9606 GN=GNA11 PE=1 SV=2	1531.3	1776.8	2081.4	2111	2532.1	2473.5
Q66K14	TBC1 domain family member 9B OS=Homo sapiens OX=9606 GN=TBC1D9B PE=1 SV=3	1075.8	929.6	1091	914.9	966.7	845.7
Q96JM3	Chromosome alignment-maintaining phosphoprotein 1 OS=Homo sapiens OX=9606 GN=CHAMP1 PE=1 SV=2	558.6	537.5	524.7	542.7	494.7	477
Q9BW92	Threonine--tRNA ligase, mitochondrial OS=Homo sapiens OX=9606 GN=TARS2 PE=1 SV=1	450.8	339.3	376.5	317.1	358.3	306.5
Q4G0J3	La-related protein 7 OS=Homo sapiens OX=9606 GN=LARP7 PE=1 SV=1	671.7	706.2	647.1	709	921.9	950.3
O60493	Sorting nexin-3 OS=Homo sapiens OX=9606 GN=SNX3 PE=1 SV=3	3161.6	2918.5	3032.3	4156.6	4270.6	3786.7
O15269	Serine palmitoyltransferase 1 OS=Homo sapiens OX=9606 GN=SPTLC1 PE=1 SV=1	2846.7	2528.6	2662.6	2331.7	2368.6	2172.9
Q7Z333	Probable helicase senataxin OS=Homo sapiens OX=9606 GN=SETX PE=1 SV=4	680.4	608.3	650.5	552.2	577.7	533.5
P46736	Lys-63-specific deubiquitinase BRCC36 OS=Homo sapiens OX=9606 GN=BRCC3 PE=1 SV=2	180.6	155.8	186.6	724.6	803.9	708.5
P29353	SHC-transforming protein 1 OS=Homo sapiens OX=9606 GN=SHC1 PE=1 SV=4	343.7	324.8	314.1	287.4	284	267.6
P49590	Histidine--tRNA ligase, mitochondrial OS=Homo sapiens OX=9606 GN=HARS2 PE=1 SV=1	197.9	200.7	166.5	213.9	208.2	391.3
Q13043	Serine/threonine-protein kinase 4 OS=Homo sapiens OX=9606 GN=STK4 PE=1 SV=2	141.8	144.6	143	143	135.7	123.8
Q9UK76	Jupiter microtubule associated homolog 1 OS=Homo sapiens OX=9606 GN=JPT1 PE=1 SV=3	5728.3	4333.4	4543.2	3918.2	4401.9	4211
Q00325	Phosphate carrier protein, mitochondrial OS=Homo sapiens OX=9606 GN=SLC25A3 PE=1 SV=2	15515.4	14061.3	14605.6	13369.6	13683.6	11939.3
Q9UPN9	E3 ubiquitin-protein ligase TRIM33 OS=Homo sapiens OX=9606 GN=TRIM33 PE=1 SV=3	757.2	881.4	920.1	828.1	836	780
Q9H2U2	Inorganic pyrophosphatase 2, mitochondrial OS=Homo sapiens OX=9606 GN=PPA2 PE=1 SV=2	774.3	662.4	705.2	611.8	649.8	574.4
P49593	Protein phosphatase 1F OS=Homo sapiens OX=9606 GN=PPM1F PE=1 SV=3	822.6	759.3	742.1	720.8	722.2	649.6
O95486	Protein transport protein Sec24A OS=Homo sapiens OX=9606 GN=SEC24A PE=1 SV=2	2456.3	2327.4	2209.1	2131.2	2025.6	1911.5
Q5T200	Zinc finger CCCH domain-containing protein 13 OS=Homo sapiens OX=9606 GN=ZC3H13 PE=1 SV=1	1384.6	1386.4	1319.3	1345.7	1202.6	1324.1
O43252	Bifunctional 3'-phosphoadenosine 5'-phosphosulfate synthase 1 OS=Homo sapiens OX=9606 GN=PAPSS1 PE=1 SV=2	513.6	447.1	724.3	622.1	647.3	605.1
Q15907	Ras-related protein Rab-11B OS=Homo sapiens OX=9606 GN=RAB11B PE=1 SV=4	7851.1	10932.3	12364.8	11613.1	11467.5	10706.7
P18887	DNA repair protein XRCC1 OS=Homo sapiens OX=9606 GN=XRCC1 PE=1 SV=2	1331.6	1146.5	1244.5	1097.9	1284	1100.5
P62995	Transformer-2 protein homolog beta OS=Homo sapiens OX=9606 GN=TRA2B PE=1 SV=1	1112.8	1038.4	1026.2	912.2	2081.2	2046.4
P67870	Casein kinase II subunit beta OS=Homo sapiens OX=9606 GN=CSNK2B PE=1 SV=1	3732.2	3871.7	3622.3	3585.5	3323.3	3375.2
Q9NR31	GTP-binding protein SAR1a OS=Homo sapiens OX=9606 GN=SAR1A PE=1 SV=1	5072.9	5236.9	4580.3	5006.7	4096.3	4757
Q14165	Malectin OS=Homo sapiens OX=9606 GN=MLEC PE=1 SV=1	4655.6	4262.5	4340.5	4069.1	3989.8	3667.3
Q7Z4H8	Protein O-glucosyltransferase 3 OS=Homo sapiens OX=9606 GN=POGLUT3 PE=1 SV=2	1615.1	1367.9	1524	1382.9	1654	1466.7
Q08170	Serine/arginine-rich splicing factor 4 OS=Homo sapiens OX=9606 GN=SRSF4 PE=1 SV=2	1428.2	1367.8	1245.1	1216.9	1168.4	1172.6
O43681	ATPase GET3 OS=Homo sapiens OX=9606 GN=GET3 PE=1 SV=2	1798.4	1703.1	1784.4	1564.2	1730.6	1522.1
Q8ND82	Zinc finger protein 280C OS=Homo sapiens OX=9606 GN=ZNF280C PE=1 SV=1	803	841	750.5	811.5	684.9	746.2
Q86SQ4	Adhesion G-protein coupled receptor G6 OS=Homo sapiens OX=9606 GN=ADGRG6 PE=1 SV=3	433.8	515	903.2	478.4	844.6	441.1
P35573	Glycogen debranching enzyme OS=Homo sapiens OX=9606 GN=AGL PE=1 SV=3	412	350.6	395.2	330.2	362	309.6
Q13362	Serine/threonine-protein phosphatase 2A 56 kDa regulatory subunit gamma isoform OS=Homo sapiens OX=9606 GN=PPP2R5C PE=1 SV=3	176.4	171.4	332.5	328.8	298.5	296.9
Q8IYI6	Exocyst complex component 8 OS=Homo sapiens OX=9606 GN=EXOC8 PE=1 SV=2	1169	1123.8	1088.1	1085.2	1020.7	1024.2
Q15286	Ras-related protein Rab-35 OS=Homo sapiens OX=9606 GN=RAB35 PE=1 SV=1	3466	3630	4584.1	5003.7	4327.7	4554.8
Q3ZCQ8	Mitochondrial import inner membrane translocase subunit TIM50 OS=Homo sapiens OX=9606 GN=TIMM50 PE=1 SV=2	2964.7	3224.4	3118.8	3061.7	2934.3	2864.1
Q9NY61	Protein AATF OS=Homo sapiens OX=9606 GN=AATF PE=1 SV=1	822.2	840.2	763	828.2	722.7	747.3
P28288	ATP-binding cassette sub-family D member 3 OS=Homo sapiens OX=9606 GN=ABCD3 PE=1 SV=1	2835.8	2649	2615.8	3301.6	3156.2	2939.2
Q9UL25	Ras-related protein Rab-21 OS=Homo sapiens OX=9606 GN=RAB21 PE=1 SV=3	216.9	239.9	178.6	198.7	183.1	211.1
Q96J01	THO complex subunit 3 OS=Homo sapiens OX=9606 GN=THOC3 PE=1 SV=1	4077.7	3592.3	4090.7	3641.8	3727.6	3348.4
Q8TC12	Retinol dehydrogenase 11 OS=Homo sapiens OX=9606 GN=RDH11 PE=1 SV=2	560.3	615.3	516	588.2	477.1	506.8
Q969Z0	FAST kinase domain-containing protein 4 OS=Homo sapiens OX=9606 GN=TBRG4 PE=1 SV=1	7571.8	6764.4	6920.5	6283.4	6323.3	5668.2
Q9NP81	Serine--tRNA ligase, mitochondrial OS=Homo sapiens OX=9606 GN=SARS2 PE=1 SV=1	494.8	468.2	430.4	378.5	416.7	404.1
O15347	High mobility group protein B3 OS=Homo sapiens OX=9606 GN=HMGB3 PE=1 SV=4
Q6UWE0	E3 ubiquitin-protein ligase LRSAM1 OS=Homo sapiens OX=9606 GN=LRSAM1 PE=1 SV=1	279.6	238.2	418.9	330.2	393.4	311.3
Q92503	SEC14-like protein 1 OS=Homo sapiens OX=9606 GN=SEC14L1 PE=1 SV=2	1337.8	1046.1	1327.6	1424.8	1740	1269.8
P30260	Cell division cycle protein 27 homolog OS=Homo sapiens OX=9606 GN=CDC27 PE=1 SV=2	929.1	888.1	1006.9	959.1	1114.1	1133.3
P50402	Emerin OS=Homo sapiens OX=9606 GN=EMD PE=1 SV=1	2460.3	2263.4	2369.9	2054.8	2268.2	1996.3
P43897	Elongation factor Ts, mitochondrial OS=Homo sapiens OX=9606 GN=TSFM PE=1 SV=2	1245.4	1157	1109.5	1468.2	1513	1354.6
Q9BXB4	Oxysterol-binding protein-related protein 11 OS=Homo sapiens OX=9606 GN=OSBPL11 PE=1 SV=2	273.4	233.2	245.7	208.2	225.2	213
Q9H078	Caseinolytic peptidase B protein homolog OS=Homo sapiens OX=9606 GN=CLPB PE=1 SV=1	929.1	779.6	984.6	781.5	951.4	715
P21291	Cysteine and glycine-rich protein 1 OS=Homo sapiens OX=9606 GN=CSRP1 PE=1 SV=3	639.4	984	1017.7	847.8	1021.8	864
P61086	Ubiquitin-conjugating enzyme E2 K OS=Homo sapiens OX=9606 GN=UBE2K PE=1 SV=3	2637.1	2673.7	2563.4	2510.4	2342.4	2244.4
Q86W56	Poly(ADP-ribose) glycohydrolase OS=Homo sapiens OX=9606 GN=PARG PE=1 SV=1	243.8	221.3	218.5	380	382.7	362.1
Q96SN8	CDK5 regulatory subunit-associated protein 2 OS=Homo sapiens OX=9606 GN=CDK5RAP2 PE=1 SV=5	411.7	389.1	393.4	354.5	375.4	315
Q00577	Transcriptional activator protein Pur-alpha OS=Homo sapiens OX=9606 GN=PURA PE=1 SV=2	1886.9	1990.3	1804.3	1965	1809.5	1851.1
P49247	Ribose-5-phosphate isomerase OS=Homo sapiens OX=9606 GN=RPIA PE=1 SV=3	2183.2	2389.7	2539.1	2761.1	2280.3	2529.7
Q8N9T8	Protein KRI1 homolog OS=Homo sapiens OX=9606 GN=KRI1 PE=1 SV=3	734.4	738.7	670.3	669.2	599.5	643.3
Q9Y315	Deoxyribose-phosphate aldolase OS=Homo sapiens OX=9606 GN=DERA PE=1 SV=2	734.6	648.3	854.2	772.5	800.7	733.6
Q9GZU8	PSME3-interacting protein OS=Homo sapiens OX=9606 GN=PSME3IP1 PE=1 SV=1	3314.7	2982.2	3120.4	2794	2919.1	2613.5
O00178	GTP-binding protein 1 OS=Homo sapiens OX=9606 GN=GTPBP1 PE=1 SV=3	502.3	1490	1329.9	1394.6	1214	1397.8
Q9NS86	LanC-like protein 2 OS=Homo sapiens OX=9606 GN=LANCL2 PE=1 SV=1
[truncated: 5,677 more rows]

## Sheet: Significantly DEPs
Sheet 4. Significantly DEPs in MIA PaCa-2 cells quantitative proteomic data
Accession	Description	Coverage [%]	# Peptides	# PSMs	# Unique Peptides	Ctrl_1	Ctrl_2	Ctrl_3	JB_1	JB_2	JB_3	logFC	Pvalue	FDR	sig
Q15102	Platelet-activating factor acetylhydrolase IB subunit alpha1 OS=Homo sapiens OX=9606 GN=PAFAH1B3 PE=1 SV=1	30	7	44	7	2560.1	2210	2024.4	809.3	711.2	666.3	-1.58391	1.5e-32	1.66e-29	down
Q9NRP4	Succinate dehydrogenase assembly factor 3, mitochondrial OS=Homo sapiens OX=9606 GN=SDHAF3 PE=1 SV=1	31	4	6	4	337.3	262.8	268.5	129.7	117	105.2	-1.25121	8.67e-15	2.67e-12	down
Q8N5J2	Ubiquitin carboxyl-terminal hydrolase MINDY-1 OS=Homo sapiens OX=9606 GN=MINDY1 PE=1 SV=2	4	2	2	2	71.7	55.1	52.1	26.8	22.1	24	-1.23949	2.48e-09	3.61e-07	down
P38571	Lysosomal acid lipase/cholesteryl ester hydrolase OS=Homo sapiens OX=9606 GN=LIPA PE=1 SV=2	13	4	32	4	1824.2	1760.6	1523.9	898	781.8	697.1	-1.05487	3.11e-14	8.61e-12	down
Q9NYJ1	Cytochrome c oxidase assembly factor 4 homolog, mitochondrial OS=Homo sapiens OX=9606 GN=COA4 PE=1 SV=2	66	6	30	6	504.2	435.9	398.5	227.9	215.6	195	-1.01545	2.87e-12	6.92e-10	down
Q03167	Transforming growth factor beta receptor type 3 OS=Homo sapiens OX=9606 GN=TGFBR3 PE=1 SV=3	6	4	5	4	29	33.2	25.7	16.3	10.7	15.2	-1.00219	0.000251897	0.00989364	down
O95081	Arf-GAP domain and FG repeat-containing protein 2 OS=Homo sapiens OX=9606 GN=AGFG2 PE=1 SV=2	10	4	4	4	47.2	30.9	30.5	17.3	18.8	16.5	-0.988068	0.000142405	0.0064117	down
O76003	Glutaredoxin-3 OS=Homo sapiens OX=9606 GN=GLRX3 PE=1 SV=2	42	13	134	13	5847.4	7113.2	6488.2	2729.6	3189.6	4130.6	-0.90017	5.56e-05	0.00308174	down
Q14249	Endonuclease G, mitochondrial OS=Homo sapiens OX=9606 GN=ENDOG PE=1 SV=4	28	8	25	8	809.1	844.7	954.2	346.2	528.8	497.2	-0.877053	0.000348162	0.01307	down
Q14202	Zinc finger MYM-type protein 3 OS=Homo sapiens OX=9606 GN=ZMYM3 PE=1 SV=2	21	21	40	20	513.9	526.6	524.7	231.2	305.6	290.4	-0.86865	3.69e-06	0.000283626	down
Q96FZ2	Abasic site processing protein HMCES OS=Homo sapiens OX=9606 GN=HMCES PE=1 SV=1	36	12	37	12	1063.3	1015.5	914.4	549.5	517.4	530.7	-0.854134	8.15e-11	1.67e-08	down
P30307	M-phase inducer phosphatase 3 OS=Homo sapiens OX=9606 GN=CDC25C PE=1 SV=2	19	7	14	7	45.7	38.1	32.7	20.7	18	24.4	-0.829348	0.000406918	0.0146332	down
P68402	Platelet-activating factor acetylhydrolase IB subunit alpha2 OS=Homo sapiens OX=9606 GN=PAFAH1B2 PE=1 SV=1	17	3	15	3	237.5	244.6	243	147.1	130.8	123.8	-0.805325	5.03e-08	5.47e-06	down
Q96BR5	Cytochrome c oxidase assembly factor 7 OS=Homo sapiens OX=9606 GN=COA7 PE=1 SV=2	42	8	14	8	461.5	418.9	371.5	264.8	223.3	207.2	-0.797918	1.27e-07	1.25e-05	down
Q9BWT1	Cell division cycle-associated protein 7 OS=Homo sapiens OX=9606 GN=CDCA7 PE=1 SV=1	18	4	19	4	138.4	130.5	98.7	74.2	70.1	60.1	-0.793131	1.87e-06	0.00016165	down
P78549	Endonuclease III-like protein 1 OS=Homo sapiens OX=9606 GN=NTHL1 PE=1 SV=2	12	3	3	3	91.3	78.5	88.8	55.2	49.4	39.6	-0.792654	3.81e-06	0.000288929	down
O95372	Acyl-protein thioesterase 2 OS=Homo sapiens OX=9606 GN=LYPLA2 PE=1 SV=1	31	6	22	6	660.7	647.3	597.2	379.6	357.2	347.7	-0.763244	8.69e-09	1.12e-06	down
Q92743	Serine protease HTRA1 OS=Homo sapiens OX=9606 GN=HTRA1 PE=1 SV=1	3	2	2	2	81.9	76.5	61.6	40.1	44	41.1	-0.76007	1.2e-05	0.000790612	down
Q9UHF1	Epidermal growth factor-like protein 7 OS=Homo sapiens OX=9606 GN=EGFL7 PE=1 SV=3	7	2	3	2	136.2	127.3	116	83.3	73.3	68.2	-0.704474	6.98e-07	6.34e-05	down
O15091	Mitochondrial ribonuclease P catalytic subunit OS=Homo sapiens OX=9606 GN=PRORP PE=1 SV=2	26	10	20	10	74	58.7	56.6	33.3	40.4	38.3	-0.703455	0.000174346	0.00754318	down
Q9BWW4	Single-stranded DNA-binding protein 3 OS=Homo sapiens OX=9606 GN=SSBP3 PE=1 SV=1	10	3	4	2	55.7	57.5	54.3	34.1	34.1	32.1	-0.687861	0.000231319	0.00935068	down
Q8IVB5	LIX1-like protein OS=Homo sapiens OX=9606 GN=LIX1L PE=2 SV=1	11	5	8	5	131.6	113.2	103.4	72.5	68.2	68.4	-0.6833	2.96e-06	0.000241172	down
Q15070	Mitochondrial inner membrane protein OXA1L OS=Homo sapiens OX=9606 GN=OXA1L PE=1 SV=3	20	10	28	10	2557.4	2500.5	2471.5	1601.6	1514.7	1422.6	-0.683099	1.21e-09	1.91e-07	down
P17482	Homeobox protein Hox-B9 OS=Homo sapiens OX=9606 GN=HOXB9 PE=1 SV=2	22	5	11	4	136.2	124.1	108.1	80	72.8	71.1	-0.666417	3.45e-06	0.000273194	down
P55061	Bax inhibitor 1 OS=Homo sapiens OX=9606 GN=TMBIM6 PE=1 SV=2	3	1	2	1	95.6	93.8	76.3	62.3	49.5	51.1	-0.654125	4.07e-05	0.00239647	down
Q14527	Helicase-like transcription factor OS=Homo sapiens OX=9606 GN=HLTF PE=1 SV=2	32	29	57	29	1894.7	1662.3	1768.7	1019.3	1138.6	1121.2	-0.647974	3.95e-06	0.000291868	down
P36551	Oxygen-dependent coproporphyrinogen-III oxidase, mitochondrial OS=Homo sapiens OX=9606 GN=CPOX PE=1 SV=3	42	15	61	15	1026.9	926.9	889.7	636.3	579.1	540.9	-0.645575	1.2e-06	0.000105905	down
Q9H0B8	Cysteine-rich secretory protein LCCL domain-containing 2 OS=Homo sapiens OX=9606 GN=CRISPLD2 PE=2 SV=1	16	7	11	7	121.5	137.8	121.3	86.4	68.5	82.3	-0.633057	0.000100113	0.00504022	down
Q1MSJ5	Centrosome and spindle pole-associated protein 1 OS=Homo sapiens OX=9606 GN=CSPP1 PE=1 SV=4	2	2	2	2	61.9	48.4	47.6	33.6	37.2	28	-0.623632	0.00161027	0.0448123	down
Q9UHY8	Fasciculation and elongation protein zeta-2 OS=Homo sapiens OX=9606 GN=FEZ2 PE=1 SV=2	18	6	9	6	120.3	97.6	96.7	69.7	62.7	65.3	-0.618083	4.22e-05	0.00243656	down
Q9Y6H3	Mitochondrial inner membrane protease ATP23 homolog OS=Homo sapiens OX=9606 GN=ATP23 PE=1 SV=3	10	2	4	2	172.7	138.2	127.5	98.8	86.1	90.4	-0.617561	5.48e-05	0.00306766	down
P50897	Palmitoyl-protein thioesterase 1 OS=Homo sapiens OX=9606 GN=PPT1 PE=1 SV=1	30	6	35	6	596.1	576.6	526	385.7	361.6	326.2	-0.612904	7.5e-06	0.000526	down
Q6P3S6	F-box only protein 42 OS=Homo sapiens OX=9606 GN=FBXO42 PE=1 SV=1	7	4	4	4	81.4	85.9	69.6	49.8	56.6	43.3	-0.610606	0.000308722	0.011956	down
Q9Y4K0	Lysyl oxidase homolog 2 OS=Homo sapiens OX=9606 GN=LOXL2 PE=1 SV=1	20	14	18	14	646.6	581.4	520.6	395.3	370.1	342	-0.60719	1.19e-05	0.000790612	down
Q9UKA4	A-kinase anchor protein 11 OS=Homo sapiens OX=9606 GN=AKAP11 PE=1 SV=1	3	5	5	5	115	98.9	97	68.7	66.4	62.4	-0.603119	3.32e-05	0.00204529	down
Q96A26	Protein FAM162A OS=Homo sapiens OX=9606 GN=FAM162A PE=1 SV=2	37	7	42	7	166.8	152.8	132.3	110.9	97.8	79.4	-0.598799	0.000125933	0.00591031	down
P10586	Receptor-type tyrosine-protein phosphatase F OS=Homo sapiens OX=9606 GN=PTPRF PE=1 SV=2	12	16	21	15	435.2	404.5	397.1	280.6	269.9	239.8	-0.597373	1.46e-05	0.000940655	down
P14854	Cytochrome c oxidase subunit 6B1 OS=Homo sapiens OX=9606 GN=COX6B1 PE=1 SV=2	76	8	48	8	3213.3	2960.2	2628	1998.4	1877.5	1789.6	-0.583686	4.39e-08	4.97e-06	down
P30305	M-phase inducer phosphatase 2 OS=Homo sapiens OX=9606 GN=CDC25B PE=1 SV=2	7	4	5	4	75.5	70	67	42.9	50.8	43.3	-0.581554	0.000516794	0.0177764	down
Q9Y4E6	WD repeat-containing protein 7 OS=Homo sapiens OX=9606 GN=WDR7 PE=1 SV=2	5	5	7	5	179.5	183	158.2	272	260.5	228.6	0.596399	2.98e-05	0.00187717	up
Q6KCM7	Calcium-binding mitochondrial carrier protein SCaMC-2 OS=Homo sapiens OX=9606 GN=SLC25A25 PE=1 SV=1	15	8	10	8	73.5	62.6	62.6	103.6	89.8	97.1	0.597453	5.86e-05	0.0032111	up
Q7LBR1	Charged multivesicular body protein 1b OS=Homo sapiens OX=9606 GN=CHMP1B PE=1 SV=1	33	9	43	9	5191.4	4670.9	4402.9	7581.6	6834.8	6624.8	0.611022	1.16e-10	2.3e-08	up
Q5BJD5	Transmembrane protein 41B OS=Homo sapiens OX=9606 GN=TMEM41B PE=1 SV=1	5	2	3	2	166.5	146	138.1	241.5	224.3	200.1	0.613114	1.38e-05	0.00089936	up
P62979	Ubiquitin-40S ribosomal protein S27a OS=Homo sapiens OX=9606 GN=RPS27A PE=1 SV=2	63	12	707	3	44629.3	40139.5	47765.2	64949.3	61714.7	70410.5	0.619407	4.22e-06	0.000307423	up
O00762	Ubiquitin-conjugating enzyme E2 C OS=Homo sapiens OX=9606 GN=UBE2C PE=1 SV=1	47	8	44	8	883.9	1074.5	997.7	1586.6	1495.7	1331.2	0.620247	0.000114502	0.00557372	up
Q96CW6	Probable RNA polymerase II nuclear localization protein SLC7A6OS OS=Homo sapiens OX=9606 GN=SLC7A6OS PE=1 SV=2	21	5	7	5	81	78.4	69.8	134.8	117.4	94.9	0.645974	0.000104054	0.00518752	up
Q9NX01	Thioredoxin-like protein 4B OS=Homo sapiens OX=9606 GN=TXNL4B PE=1 SV=1	36	6	28	6	514.5	461.3	429.4	752	658.2	711.4	0.646014	2.95e-06	0.000241172	up
Q92598	Heat shock protein 105 kDa OS=Homo sapiens OX=9606 GN=HSPH1 PE=1 SV=1	66	54	755	50	15568.6	14297.5	14480.1	22879.4	22622.4	21988.6	0.655294	1.42e-14	4.15e-12	up
Q8WW22	DnaJ homolog subfamily A member 4 OS=Homo sapiens OX=9606 GN=DNAJA4 PE=1 SV=1	21	9	12	9	124.4	112.3	100.5	181.4	156.7	175.9	0.659268	3.86e-06	0.000288949	up
P17535	Transcription factor jun-D OS=Homo sapiens OX=9606 GN=JUND PE=1 SV=3	31	7	21	6	296.8	301.4	274.3	485.1	453.4	396.5	0.660816	4.77e-06	0.000343136	up
Q01581	Hydroxymethylglutaryl-CoA synthase, cytoplasmic OS=Homo sapiens OX=9606 GN=HMGCS1 PE=1 SV=2	32	17	68	17	2481.7	2344.1	2183.3	3834.3	3602.7	3292	0.663302	1.21e-10	2.32e-08	up
P31689	DnaJ homolog subfamily A member 1 OS=Homo sapiens OX=9606 GN=DNAJA1 PE=1 SV=2	66	23	253	22	7252.4	6649.3	6160.3	11237.7	10015.1	9776.3	0.679302	8.95e-14	2.36e-11	up
Q8NEP3	Dynein assembly factor 1, axonemal OS=Homo sapiens OX=9606 GN=DNAAF1 PE=2 SV=5	1	1	5	1	122.7	116.9	113.9	207.5	191	153.8	0.690136	1.11e-05	0.000750508	up
Q9Y6A5	Transforming acidic coiled-coil-containing protein 3 OS=Homo sapiens OX=9606 GN=TACC3 PE=1 SV=1	34	26	61	26	781.3	983.8	920.3	1513.9	1402.3	1307.7	0.694739	3.75e-05	0.00225717	up
Q9NS23	Ras association domain-containing protein 1 OS=Homo sapiens OX=9606 GN=RASSF1 PE=1 SV=1	9	4	5	4	129.1	121.6	113.1	204.6	203	168.6	0.71213	7.31e-07	6.53e-05	up
P47974	mRNA decay activator protein ZFP36L2 OS=Homo sapiens OX=9606 GN=ZFP36L2 PE=1 SV=3	14	5	8	4	54.5	47.4	43.8	79	86.1	65.7	0.712635	3.66e-05	0.00222804	up
P49798	Regulator of G-protein signaling 4 OS=Homo sapiens OX=9606 GN=RGS4 PE=1 SV=1	20	4	8	4	372.9	341.5	322.8	585.3	561.9	509.9	0.725639	9.17e-08	9.41e-06	up
Q9C004	Protein sprouty homolog 4 OS=Homo sapiens OX=9606 GN=SPRY4 PE=1 SV=2	34	8	35	8	779.5	654.2	605.7	1164.5	1068.9	1020.8	0.726786	1.14e-07	1.15e-05	up
P07711	Procathepsin L OS=Homo sapiens OX=9606 GN=CTSL PE=1 SV=2	16	5	15	4	423.9	429.7	394.1	704.5	660.4	635.8	0.729635	4.84e-08	5.36e-06	up
Q16763	Ubiquitin-conjugating enzyme E2 S OS=Homo sapiens OX=9606 GN=UBE2S PE=1 SV=2	50	8	74	8	1940.2	1740.5	1540.2	3139.7	2869.6	2403.4	0.738359	2.19e-08	2.53e-06	up
P49759	Dual specificity protein kinase CLK1 OS=Homo sapiens OX=9606 GN=CLK1 PE=1 SV=2	34	15	35	13	459.7	705.8	631.1	958.3	1037.8	926.4	0.741695	0.00120617	0.0353426	up
P48506	Glutamate--cysteine ligase catalytic subunit OS=Homo sapiens OX=9606 GN=GCLC PE=1 SV=2	31	18	57	18	1495.5	1484.9	1482.2	2472.2	2336.9	2443.1	0.748559	2.19e-10	3.91e-08	up
O15240	Neurosecretory protein VGF OS=Homo sapiens OX=9606 GN=VGF PE=1 SV=2	4	2	2	2	33.5	32.4	20.3	51.6	50.8	40.1	0.773727	0.000329979	0.0126679	up
P12259	Coagulation factor V OS=Homo sapiens OX=9606 GN=F5 PE=1 SV=4	3	8	24	8	969.9	1027.9	972	1748.9	1753.6	1468	0.788418	1.38e-08	1.69e-06	up
A6ND36	Protein FAM83G OS=Homo sapiens OX=9606 GN=FAM83G PE=1 SV=2	16	11	15	11	117.7	94.3	91.4	191.9	166	149.1	0.79024	3.16e-07	2.97e-05	up
Q9UJM3	ERBB receptor feedback inhibitor 1 OS=Homo sapiens OX=9606 GN=ERRFI1 PE=1 SV=1	39	11	46	11	1525.4	1402.3	1281.8	2496.6	2293.4	2246.6	0.792205	8.5e-13	2.14e-10	up
Q96FF9	Sororin OS=Homo sapiens OX=9606 GN=CDCA5 PE=1 SV=1	30	5	6	5	119.1	108.1	103.6	205.7	185	174.4	0.821371	1.87e-09	2.88e-07	up
O43597	Protein sprouty homolog 2 OS=Homo sapiens OX=9606 GN=SPRY2 PE=1 SV=1	25	7	26	7	320.4	269.7	272	531.9	501.8	481.2	0.863854	5.63e-10	9.45e-08	up
Q9Y2J4	Angiomotin-like protein 2 OS=Homo sapiens OX=9606 GN=AMOTL2 PE=1 SV=3	40	25	45	24	978.3	966.5	956.5	1857.4	1758.1	1545	0.876551	1.72e-11	3.8e-09	up
Q14669	E3 ubiquitin-protein ligase TRIP12 OS=Homo sapiens OX=9606 GN=TRIP12 PE=1 SV=1	41	71	436	70	8081.8	8045.4	10284.6	13110.7	14951.3	19282.8	0.889249	0.000166069	0.00724166	up
Q8TB52	F-box only protein 30 OS=Homo sapiens OX=9606 GN=FBXO30 PE=1 SV=3	23	15	56	15	1358.5	1249.1	1456.3	2317.5	2485	2494.8	0.891747	1.93e-09	2.89e-07	up
O95817	BAG family molecular chaperone regulator 3 OS=Homo sapiens OX=9606 GN=BAG3 PE=1 SV=3	59	25	123	25	4801.1	4743.9	4393.8	8406.8	8786.6	7974.2	0.902285	1.03e-20	4.75e-18	up
P17066	Heat shock 70 kDa protein 6 OS=Homo sapiens OX=9606 GN=HSPA6 PE=1 SV=2	33	18	361	7	113.6	116.3	94.7	205.8	218.2	170.4	0.922067	9.59e-09	1.21e-06	up
Q16881	Thioredoxin reductase 1, cytoplasmic OS=Homo sapiens OX=9606 GN=TXNRD1 PE=1 SV=3	49	27	233	26	7494.3	7097.4	6597.8	14044.4	12687.6	12250.9	0.928681	4.55e-26	3.15e-23	up
A0A2Z4LIS9	Forkhead box protein O3B OS=Homo sapiens OX=9606 GN=FOXO3B PE=1 SV=1	9	2	2	2	19.1	15.3	16.4	32.4	30.5	31.2	0.934557	0.000211744	0.00875102	up
Q8WTP8	Apoptosis-enhancing nuclease OS=Homo sapiens OX=9606 GN=AEN PE=1 SV=2	6	2	2	2	19.7	23.6	20.7	41.8	45.2	33.3	0.955752	4.06e-05	0.00239647	up
P31947	14-3-3 protein sigma OS=Homo sapiens OX=9606 GN=SFN PE=1 SV=1	29	7	227	3	124.8	107.4	104	220.6	202	214.8	0.973577	3.74e-12	8.62e-10	up
Q96G74	OTU domain-containing protein 5 OS=Homo sapiens OX=9606 GN=OTUD5 PE=1 SV=1	30	12	24	12	105.9	99.5	76.2	186.9	188.4	159	0.975212	3.48e-10	6.02e-08	up
Q96B67	Arrestin domain-containing protein 3 OS=Homo sapiens OX=9606 GN=ARRDC3 PE=1 SV=1	13	4	5	4	116.1	88.2	84.4	193.3	178.6	189.1	1.01104	3.53e-11	7.52e-09	up
O00458	Interferon-related developmental regulator 1 OS=Homo sapiens OX=9606 GN=IFRD1 PE=1 SV=4	25	11	29	11	1403.4	1405.1	1375.6	2814.5	2931.3	2471.1	1.02041	1.81e-16	7.14e-14	up
P01106	Myc proto-oncogene protein OS=Homo sapiens OX=9606 GN=MYC PE=1 SV=1	8	5	9	5	267.4	222.9	192.3	486.5	459.1	396.5	1.0281	1.82e-10	3.36e-08	up
O00622	CCN family member 1 OS=Homo sapiens OX=9606 GN=CCN1 PE=1 SV=1	63	22	88	22	2257.2	2154.7	2266	4178.5	4718.6	4579.5	1.06259	2.02e-16	7.47e-14	up
Q13501	Sequestosome-1 OS=Homo sapiens OX=9606 GN=SQSTM1 PE=1 SV=1	56	12	65	12	262.6	243.1	227	553.9	533.2	459.7	1.12681	6.77e-15	2.21e-12	up
A6NCE7	Microtubule-associated proteins 1A/1B light chain 3 beta 2 OS=Homo sapiens OX=9606 GN=MAP1LC3B2 PE=2 SV=1	22	3	18	3	1084.4	1010.1	898.2	2389.9	2284.6	1869.7	1.17805	8.84e-18	3.77e-15	up
Q03405	Urokinase plasminogen activator surface receptor OS=Homo sapiens OX=9606 GN=PLAUR PE=1 SV=1	37	8	32	8	9.1	7.8	9.4	17.3	19.9	20.8	1.17981	0.000403337	0.0145992	up
Q9BYN0	Sulfiredoxin-1 OS=Homo sapiens OX=9606 GN=SRXN1 PE=1 SV=2	89	9	44	9	817.8	734.4	676.8	1828.5	1745	1560.9	1.25436	9.64e-23	4.85e-20	up
P17275	Transcription factor jun-B OS=Homo sapiens OX=9606 GN=JUNB PE=1 SV=1	39	9	19	8	546.5	530.8	461.7	1386.7	1231.4	1179.7	1.35275	1.71e-23	9.44e-21	up
P30408	Transmembrane 4 L6 family member 1 OS=Homo sapiens OX=9606 GN=TM4SF1 PE=1 SV=1	4	1	9	1	610.9	541.9	488.8	1465.3	1329.1	1308.8	1.37349	3.72e-25	2.29e-22	up
P15407	Fos-related antigen 1 OS=Homo sapiens OX=9606 GN=FOSL1 PE=1 SV=1	34	7	29	7	950.7	893	815.1	2369.1	2236.3	2094.9	1.38358	3.97e-32	3.67e-29	up
Q9NYY3	Serine/threonine-protein kinase PLK2 OS=Homo sapiens OX=9606 GN=PLK2 PE=1 SV=3	34	20	49	20	478.1	416.1	369.2	1258.9	1265.7	907.6	1.49181	3.71e-16	1.28e-13	up
Q96RU7	Tribbles homolog 3 OS=Homo sapiens OX=9606 GN=TRIB3 PE=1 SV=2	8	2	3	2	15	19.6	18.4	55.1	51.7	38.4	1.49516	6.33e-10	1.03e-07	up
P17676	CCAAT/enhancer-binding protein beta OS=Homo sapiens OX=9606 GN=CEBPB PE=1 SV=2	21	6	16	6	356.7	326.6	336.9	1044.8	974.4	922.9	1.57552	8.2e-30	6.49e-27	up
P0DMV9	Heat shock 70 kDa protein 1B OS=Homo sapiens OX=9606 GN=HSPA1B PE=1 SV=1	72	41	901	29	10575.7	9892.3	10220.5	31316.7	29316.4	29095.8	1.59547	3.43e-70	1.9e-66	up
P58004	Sestrin-2 OS=Homo sapiens OX=9606 GN=SESN2 PE=1 SV=1	32	13	46	13	579.2	567.8	549.3	1844	1786.3	1551.9	1.65796	5.35e-35	7.41e-32	up
P09601	Heme oxygenase 1 OS=Homo sapiens OX=9606 GN=HMOX1 PE=1 SV=1	50	13	117	13	1163.2	1296.6	1198.9	4153.5	3955.9	3594.6	1.72252	1.98e-42	3.65e-39	up
Q07352	mRNA decay activator protein ZFP36L1 OS=Homo sapiens OX=9606 GN=ZFP36L1 PE=1 SV=1	41	13	43	12	1284.7	1134.1	1045.3	4248.4	4247.8	3529.9	1.84644	4.65e-50	1.29e-46	up
P28562	Dual specificity protein phosphatase 1 OS=Homo sapiens OX=9606 GN=DUSP1 PE=1 SV=3	8	3	3	3	15.3	38.1	36.1	125	110.9	95.9	1.91768	1.91e-08	2.3e-06	up
Q8N6M9	AN1-type zinc finger protein 2A OS=Homo sapiens OX=9606 GN=ZFAND2A PE=1 SV=2	39	5	6	5	17.3	18.1	56.3	201.1	205.8	213.5	2.77109	2.61e-07	2.49e-05	up
