# Supplementary material for: Jolkinolide B Activates Mitophagy to Exhibit Antipancreatic Cancer Activity and Alleviate Cognitive Deficits in Alzheimer's Disease
Source: Mol Cell Proteomics. 2025 Aug 25;24(10):101060. doi: 10.1016/j.mcpro.2025.101060 (PMC12509750; doi:10.1016/j.mcpro.2025.101060)
Supplement: Supplemental Table 3 [file mmc3.xlsx]

## Sheet: Sheet1
Supplemental Table S3. Cellular assay data
Origin	Cell Line	Cell Viability (EC50)
Pancreatic cancer	MIA PaCa-2	21.36 μM (n=3)
	BxPC-3	24.06 μM (n=3)
Colon cancer	HCT 116	43.64 μM (n=3)
	LoVo	33.12 μM (n=3)
Breast cancer	MDA-MB-231	38.93 μM (n=3)
	MCF-7	38.87 μM (n=3)
EC50 for cell viability assays were obtained from the number of experiments indicated.
