# Supplementary material for: Jolkinolide B Activates Mitophagy to Exhibit Antipancreatic Cancer Activity and Alleviate Cognitive Deficits in Alzheimer's Disease
Source: Mol Cell Proteomics. 2025 Aug 25;24(10):101060. doi: 10.1016/j.mcpro.2025.101060 (PMC12509750; doi:10.1016/j.mcpro.2025.101060)
Supplement: Supplemental Table 4 [file mmc4.xlsx]

## Sheet: Summary
Supplemental Table S4. The m/z and intensity of b ions and y ions from modified peptide of TOM40
Sheet 1	Summary
Sheet 2	The m/z of b ions and y ions from modified peptide of TOM40 in DMSO
Sheet 3	The intensity of b ions and y ions from modified peptide of TOM40 in DMSO
Sheet 4	The m/z of b ions and y ions from modified peptide of TOM40 in JB
Sheet 5	The intensity of b ions and y ions from modified peptide of TOM40 in JB

## Sheet: m-z in DMSO
Sheet 2. The m/z of b ions and y ions from modified peptide of TOM40 in DMSO
#1	b⁺	b²⁺	b³⁺	Seq.	y⁺	y²⁺	y³⁺	#2
1	102.05496	51.53112	34.68984	T				32
2	199.10772	100.05750	67.04076	P	3118.30476	1559.65602	1040.10644	31
3	256.12918	128.56823	86.04791	G	3021.25199	1511.12963	1007.75552	30
4	327.16630	164.08679	109.72695	A	2964.23053	1482.61890	988.74836	29
5	398.20341	199.60534	133.40599	A	2893.19341	1447.10035	965.06932	28
6	499.25109	250.12918	167.08855	T	2822.15630	1411.58179	941.39028	27
7	570.28820	285.64774	190.76759	A	2721.10862	1361.05795	907.70773	26
8	657.32023	329.16375	219.77826	S	2650.07151	1325.53939	884.02869	25
9	728.35734	364.68231	243.45730	A	2563.03948	1282.02338	855.01801	24
10	815.38937	408.19832	272.46798	S	2492.00237	1246.50482	831.33897	23
11	872.41084	436.70906	291.47513	G	2404.97034	1202.98881	802.32830	22
12	943.44795	472.22761	315.15417	A	2347.94887	1174.47808	783.32114	21
13	1014.48506	507.74617	338.83321	A	2276.91176	1138.95952	759.64210	20
14	1143.52766	572.26747	381.84740	E	2205.87465	1103.44096	735.96307	19
15	1258.55460	629.78094	420.18972	D	2076.83205	1038.91967	692.94887	18
16	1315.57606	658.29167	439.19687	G	1961.80511	981.40619	654.60655	17
17	1386.61318	693.81023	462.87591	A	1904.78365	952.89546	635.59940	16
18	1546.64383	773.82555	516.21946	C-Carbamidomethyl	1833.74653	917.37691	611.92036	15
19	1603.66529	802.33628	535.22661	G	1673.71589	837.36158	558.57681	14
20	1763.69594	882.35161	588.57016	C-Carbamidomethyl	1616.69442	808.85085	539.56966	13
21	1876.78000	938.89364	626.26485	L	1456.66377	728.83553	486.22611	12
22	1973.83277	987.42002	658.61577	P	1343.57971	672.29349	448.53142	11
23	2087.87569	1044.44148	696.63008	N	1246.52695	623.76711	416.18050	10
24	2184.92846	1092.96787	728.98100	P	1132.48402	566.74565	378.16619	9
25	2241.94992	1121.47860	747.98816	G	1035.43125	518.21927	345.81527	8
26	2342.99760	1172.00244	781.67072	T	978.40979	489.70853	326.80811	7
27	2490.06601	1245.53664	830.69352	F	877.36211	439.18469	293.12556	6
28	2619.10861	1310.05794	873.70772	E	730.29370	365.65049	244.10275	5
29	2748.15120	1374.57924	916.72192	E	601.25111	301.12919	201.08855	4
30	2908.18185	1454.59456	970.06547	C-Carbamidomethyl	472.20851	236.60789	158.07436	3
31	3045.24076	1523.12402	1015.75177	H	312.17786	156.59257	104.73081	2
32				R	175.11895	88.06311	59.04450	1

## Sheet: Intensity in DMSO
Sheet 3. The intensity of b ions and y ions from modified peptide of TOM40 in DMSO
#1	b⁺	b²⁺	b³⁺	Seq.	y⁺	y²⁺	y³⁺	#2
1	-	-	-	T				32
2	81178.7	-	-	P	-	-	14735.4	31
3	157334.3	-	-	G	-	65801.8	-	30
4	176601.3	-	-	A	-	17587.8	-	29
5	156571.9	-	-	A	-	82392.2	-	28
6	68627.8	-	28618.7	T	-	92369.7	-	27
7	84443.2	-	-	A	-	106587.8	-	26
8	40893.7	8279.5	-	S	-	152249.9	-	25
9	90553.4	-	-	A	-	64045.9	-	24
10	54537.6	-	-	S	-	267896.8	4719.7	23
11	49108.0	9918.4	-	G	-	49410.4	6929.5	22
12	153860.6	123814.6	15173.4	A	-	20622.5	-	21
13	124320.8	75810.5	-	A	-	30893.1	-	20
14	104908.8	31932.9	-	E	-	27138.1	-	19
15	108047.1	13252.2	-	D	-	30239.1	-	18
16	47084.9	106873.6	12570.6	G	77233.8	95467.3	-	17
17	149108.5	66993.7	-	A	18375.4	7689.3	-	16
18	22054.0	9632.6	-	C-Carbamidomethyl	107047.7	37120.2	-	15
19	18109.2	6929.5	-	G	185763.7	19600.4	-	14
20	29829.0	3981.7	-	C-Carbamidomethyl	67824.0	5102.4	-	13
21	39078.4	-	-	L	201662.8	80267.5	-	12
22	-	-	-	P	1962008.0	212001.7	-	11
23	-	-	-	N	267896.8	35380.8	12089.4	10
24	-	-	-	P	1313901.0	471292.0	-	9
25	-	-	-	G	153508.3	17043.1	-	8
26	-	-	-	T	122598.3	14014.7	-	7
27	-	-	-	F	223795.5	12570.6	4672.9	6
28	-	-	-	E	161966.2	-	8523.7	5
29	-	-	-	E	157940.6	-	24981.4	4
30	-	-	-	C-Carbamidomethyl	123814.6	-	4787.5	3
31	-	-	-	H	77562.8	-	-	2
32				R	123162.8	-	-	1

## Sheet: m-z in JB
Sheet 4. The m/z of b ions and y ions from modified peptide of TOM40 in JB
#1	b⁺	b²⁺	b³⁺	Seq.	y⁺	y²⁺	y³⁺	#2
1	102.05496	51.53112	34.68984	T				32
2	199.10772	100.05750	67.04076	P	3391.46639	1696.23683	1131.16032	31
3	256.12918	128.56823	86.04791	G	3294.41363	1647.71045	1098.80939	30
4	327.16630	164.08679	109.72695	A	3237.39216	1619.19972	1079.80224	29
5	398.20341	199.60534	133.40599	A	3166.35505	1583.68116	1056.12320	28
6	499.25109	250.12918	167.08855	T	3095.31794	1548.16261	1032.44416	27
7	570.28820	285.64774	190.76759	A	2994.27026	1497.63877	998.76160	26
8	657.32023	329.16375	219.77826	S	2923.23315	1462.12021	975.08257	25
9	728.35734	364.68231	243.45730	A	2836.20112	1418.60420	946.07189	24
10	815.38937	408.19832	272.46798	S	2765.16400	1383.08564	922.39285	23
11	872.41084	436.70906	291.47513	G	2678.13197	1339.56963	893.38218	22
12	943.44795	472.22761	315.15417	A	2621.11051	1311.05889	874.37502	21
13	1014.48506	507.74617	338.83321	A	2550.07340	1275.54034	850.69598	20
14	1143.52766	572.26747	381.84740	E	2479.03628	1240.02178	827.01695	19
15	1258.55460	629.78094	420.18972	D	2349.99369	1175.50048	784.00275	18
16	1315.57606	658.29167	439.19687	G	2234.96675	1117.98701	745.66043	17
17	1386.61318	693.81023	462.87591	A	2177.94528	1089.47628	726.65328	16
18	1819.80546	910.40637	607.27334	C-Jolkinolide B	2106.90817	1053.95772	702.97424	15
19	1876.82693	938.91710	626.28049	G	1673.71589	837.36158	558.57681	14
20	2036.85757	1018.93243	679.62404	C-Carbamidomethyl	1616.69442	808.85085	539.56966	13
21	2149.94164	1075.47446	717.31873	L	1456.66377	728.83553	486.22611	12
22	2246.99440	1124.00084	749.66965	P	1343.57971	672.29349	448.53142	11
23	2361.03733	1181.02230	787.68396	N	1246.52695	623.76711	416.18050	10
24	2458.09009	1229.54868	820.03488	P	1132.48402	566.74565	378.16619	9
25	2515.11156	1258.05942	839.04204	G	1035.43125	518.21927	345.81527	8
26	2616.15923	1308.58326	872.72460	T	978.40979	489.70853	326.80811	7
27	2763.22765	1382.11746	921.74740	F	877.36211	439.18469	293.12556	6
28	2892.27024	1446.63876	964.76160	E	730.29370	365.65049	244.10275	5
29	3021.31283	1511.16006	1007.77580	E	601.25111	301.12919	201.08855	4
30	3181.34348	1591.17538	1061.11935	C-Carbamidomethyl	472.20851	236.60789	158.07436	3
31	3318.40240	1659.70484	1106.80565	H	312.17786	156.59257	104.73081	2
32				R	175.11895	88.06311	59.04450	1

## Sheet: Intensity in JB
Sheet 5. The intensity of b ions and y ions from modified peptide of TOM40 in JB
#1	b⁺	b²⁺	b³⁺	Seq.	y⁺	y²⁺	y³⁺	#2
1	-	-	-	T				32
2	9440.4	-	-	P	-	-	-	31
3	13936.7	-	-	G	-	-	-	30
4	14724.1	-	-	A	-	-	-	29
5	14545.2	-	-	A	-	-	-	28
6	4657.8	-	3046.8	T	-	9573.0	-	27
7	11064.1	-	-	A	-	4600.4	-	26
8	-	-	-	S	-	6038.0	-	25
9	4723.6	-	-	A	-	-	-	24
10	-	-	-	S	-	-	-	23
11	-	-	-	G	-	-	-	22
12	10093.3	9128.4	-	A	-	-	-	21
13	4879.1	6391.0	-	A	-	-	-	20
14	11634.8	-	-	E	-	-	-	19
15	-	-	-	D	-	5976.3	-	18
16	-	5349.4	-	G	-	9520.7	-	17
17	6672.2	-	-	A	-	-	-	16
18	-	3986.5	8830.7	C-Jolkinolide B	-	-	-	15
19	-	-	-	G	14893.7	-	-	14
20	-	-	-	C-Carbamidomethyl	9269.0	-	-	13
21	-	-	-	L	18995.7	8074.9	-	12
22	-	-	-	P	148546.5	24613.4	-	11
23	-	-	-	N	20334.2	-	-	10
24	-	-	-	P	107675.9	41497.3	-	9
25	-	-	-	G	14417.8	-	-	8
26	-	-	-	T	12319.2	-	-	7
27	-	-	-	F	17982.6	-	-	6
28	-	-	-	E	14778.8	-	3739.3	5
29	-	-	-	E	14469.1	-	-	4
30	-	-	-	C-Carbamidomethyl	9128.4	-	-	3
31	-	-	-	H	5689.7	-	-	2
32				R	21005.3	-	-	1
