# Supplementary material for: Jolkinolide B Activates Mitophagy to Exhibit Antipancreatic Cancer Activity and Alleviate Cognitive Deficits in Alzheimer's Disease
Source: Mol Cell Proteomics. 2025 Aug 25;24(10):101060. doi: 10.1016/j.mcpro.2025.101060 (PMC12509750; doi:10.1016/j.mcpro.2025.101060)
Supplement: Supplemental Table 5 [file mmc5.xlsx]

## Sheet: Summary
Supplemental Table S5. Quantitative proteomic data of high-purity mitochondria
Sheet 1	Summary
Sheet 2	TMT labeling strategy
Sheet 3	Quantitative proteomic data of high-purity mitochondria
Sheet 4	Quantitative proteomic data of mitochondrial proteins
Sheet 5	Significantly DEPs of mitochondrial proteins

## Sheet: TMT labeling strategy
Sheet 2. TMT labeling strategy
6 plex-TMT	Sample	Treatment	Label
F1: 126	Mitochondria lysates of MIA PaCa-2 cells	DMSO	Ctrl_1
F1: 127	Mitochondria lysates of MIA PaCa-2 cells	JB	JB_1
F1: 128	Mitochondria lysates of MIA PaCa-2 cells	DMSO	Ctrl_2
F1: 129	Mitochondria lysates of MIA PaCa-2 cells	JB	JB_2
F1: 130	Mitochondria lysates of MIA PaCa-2 cells	DMSO	Ctrl_3
F1: 131	Mitochondria lysates of MIA PaCa-2 cells	JB	JB_3

## Sheet: Quantitative proteomic data
Sheet 3. Quantitative proteomic data of high-purity mitochondria
Accession	Description	Abundances (Normalized): F1: 126, Control	Abundances (Normalized): F1: 128, Control	Abundances (Normalized): F1: 130, Control	Abundances (Normalized): F1: 127, Sample	Abundances (Normalized): F1: 129, Sample	Abundances (Normalized): F1: 131, Sample
Q09666	Neuroblast differentiation-associated protein AHNAK OS=Homo sapiens OX=9606 GN=AHNAK PE=1 SV=2	174978	178336	129342	277325	217893	186791
Q15149	Plectin OS=Homo sapiens OX=9606 GN=PLEC PE=1 SV=3	79391.2	70543.8	65259.9	75806.8	76979.6	75025.9
Q14204	Cytoplasmic dynein 1 heavy chain 1 OS=Homo sapiens OX=9606 GN=DYNC1H1 PE=1 SV=5	53512.7	44988.8	33466.6	72902.1	71688.6	68579.1
P46940	Ras GTPase-activating-like protein IQGAP1 OS=Homo sapiens OX=9606 GN=IQGAP1 PE=1 SV=1	37190.9	35167.4	26341	65790.9	82482.8	87695.5
P42704	Leucine-rich PPR motif-containing protein, mitochondrial OS=Homo sapiens OX=9606 GN=LRPPRC PE=1 SV=3	130051	236177	321520	105145	113500	130673
P49327	Fatty acid synthase OS=Homo sapiens OX=9606 GN=FASN PE=1 SV=3	34685.4	29710.7	21712.7	58910.5	51235.9	51596.3
Q9NZM1	Myoferlin OS=Homo sapiens OX=9606 GN=MYOF PE=1 SV=1	54854.1	56134.1	50114.1	79340.6	92911.6	92630.7
P35579	Myosin-9 OS=Homo sapiens OX=9606 GN=MYH9 PE=1 SV=4	48260.5	46792.3	36653.5	82610.1	91915.3	90611
P21333	Filamin-A OS=Homo sapiens OX=9606 GN=FLNA PE=1 SV=4	41621.7	26936.6	20259.2	36758.5	37278.3	46328.4
P10809	60 kDa heat shock protein, mitochondrial OS=Homo sapiens OX=9606 GN=HSPD1 PE=1 SV=2	191451	296908	339172	219016	202618	190677
Q00610	Clathrin heavy chain 1 OS=Homo sapiens OX=9606 GN=CLTC PE=1 SV=5	27273	23115	19361.5	43774.2	52685.8	52884.2
P35580	Myosin-10 OS=Homo sapiens OX=9606 GN=MYH10 PE=1 SV=3	29378.9	22631.4	19870.7	34211.7	36143.3	34286.5
O75369	Filamin-B OS=Homo sapiens OX=9606 GN=FLNB PE=1 SV=2	11612.8	12883.7	11348.1	16674.2	24253.4	29640.8
Q13813	Spectrin alpha chain, non-erythrocytic 1 OS=Homo sapiens OX=9606 GN=SPTAN1 PE=1 SV=3	15802.3	13877.1	11936.1	20573.8	23119.2	22564.7
P38646	Stress-70 protein, mitochondrial OS=Homo sapiens OX=9606 GN=HSPA9 PE=1 SV=2	145823	199442	281667	169060	187813	181765
O43707	Alpha-actinin-4 OS=Homo sapiens OX=9606 GN=ACTN4 PE=1 SV=2	66501.5	29059.9	24392.5	54283.5	55706.6	53741.2
P40939	Trifunctional enzyme subunit alpha, mitochondrial OS=Homo sapiens OX=9606 GN=HADHA PE=1 SV=2	87015.9	99785.8	112367	55063.9	51099.8	50929.1
P36776	Lon protease homolog, mitochondrial OS=Homo sapiens OX=9606 GN=LONP1 PE=1 SV=2	34315.4	55832.1	72312.2	37787.8	39956.3	37625.9
Q02218	2-oxoglutarate dehydrogenase, mitochondrial OS=Homo sapiens OX=9606 GN=OGDH PE=1 SV=3	49125.1	41510.2	50673.9	25423.4	27299.2	27036.2
P06576	ATP synthase subunit beta, mitochondrial OS=Homo sapiens OX=9606 GN=ATP5F1B PE=1 SV=3	12725.7	38762.5	64300.3	19739.6	24094	31081
P11498	Pyruvate carboxylase, mitochondrial OS=Homo sapiens OX=9606 GN=PC PE=1 SV=2	70658.7	64618.4	53364.5	38076.9	28810.8	25823.7
P13639	Elongation factor 2 OS=Homo sapiens OX=9606 GN=EEF2 PE=1 SV=4	43447.1	44222.6	39389.1	72520	90657.2	102239
Q16891	MICOS complex subunit MIC60 OS=Homo sapiens OX=9606 GN=IMMT PE=1 SV=1	106290	134625	174376	89414.4	88567.8	81986.1
P07900	Heat shock protein HSP 90-alpha OS=Homo sapiens OX=9606 GN=HSP90AA1 PE=1 SV=5	74617.6	50326.2	30117.9	83300.6	81875.6	89535.3
Q9Y490	Talin-1 OS=Homo sapiens OX=9606 GN=TLN1 PE=1 SV=3	13505.9	9476	7334.4	13657.1	13005.1	12474.1
Q01082	Spectrin beta chain, non-erythrocytic 1 OS=Homo sapiens OX=9606 GN=SPTBN1 PE=1 SV=2	18116.7	13031.6	10587.9	19481.8	20262.8	20144.5
P54886	Delta-1-pyrroline-5-carboxylate synthase OS=Homo sapiens OX=9606 GN=ALDH18A1 PE=1 SV=2	79141.2	67825.2	73398.6	34988.7	34250.2	32951.3
O60313	Dynamin-like 120 kDa protein, mitochondrial OS=Homo sapiens OX=9606 GN=OPA1 PE=1 SV=3	33969.8	42668.6	49374.5	20574.4	28125.2	26949.4
P27708	CAD protein OS=Homo sapiens OX=9606 GN=CAD PE=1 SV=3	21426.3	14459.4	7352	18670.8	15511.2	13999.6
P12814	Alpha-actinin-1 OS=Homo sapiens OX=9606 GN=ACTN1 PE=1 SV=2	7765	5061.1	3435.5	7115.5	5768.1	6274
P08238	Heat shock protein HSP 90-beta OS=Homo sapiens OX=9606 GN=HSP90AB1 PE=1 SV=4	84476	65266.9	44454.3	97499.4	95022.1	96188.2
P14618	Pyruvate kinase PKM OS=Homo sapiens OX=9606 GN=PKM PE=1 SV=4	63725.5	57548.2	37170.5	109220	78983.7	66799.7
Q9UPN3	Microtubule-actin cross-linking factor 1, isoforms 1/2/3/5 OS=Homo sapiens OX=9606 GN=MACF1 PE=1 SV=4	13924.6	11003.7	7875.5	13386.5	11563.9	10561.4
P05787	Keratin, type II cytoskeletal 8 OS=Homo sapiens OX=9606 GN=KRT8 PE=1 SV=7	51112.9	44843.2	30965.3	84313.3	109177	122015
P26038	Moesin OS=Homo sapiens OX=9606 GN=MSN PE=1 SV=3	101753	50797.2	39100.5	113268	117742	120502
Q03001	Dystonin OS=Homo sapiens OX=9606 GN=DST PE=1 SV=4	13879.9	11588.3	8313.4	16766	16809.7	16869.4
Q92616	eIF-2-alpha kinase activator GCN1 OS=Homo sapiens OX=9606 GN=GCN1 PE=1 SV=6	10840	10004.6	6596.9	16174.7	14100	12760.5
Q13576	Ras GTPase-activating-like protein IQGAP2 OS=Homo sapiens OX=9606 GN=IQGAP2 PE=1 SV=4	17492.6	13901.6	10530.1	23112.7	23275	23739.6
P15311	Ezrin OS=Homo sapiens OX=9606 GN=EZR PE=1 SV=4	68145.1	54950.6	37748.5	131647	149690	152657
O00159	Unconventional myosin-Ic OS=Homo sapiens OX=9606 GN=MYO1C PE=1 SV=4	22750.8	21908.6	16829.1	37001.5	40240.6	40500.1
P05023	Sodium/potassium-transporting ATPase subunit alpha-1 OS=Homo sapiens OX=9606 GN=ATP1A1 PE=1 SV=1	45337.8	38390.2	26115.3	58270.2	50098.9	60850
Q9NSE4	Isoleucine--tRNA ligase, mitochondrial OS=Homo sapiens OX=9606 GN=IARS2 PE=1 SV=2	38700.8	50926.8	50496.3	27927	24846.8	23222.7
Q92598	Heat shock protein 105 kDa OS=Homo sapiens OX=9606 GN=HSPH1 PE=1 SV=1	9561.9	7148.9	7992.7	18177.6	25586.5	28625.5
P00367	Glutamate dehydrogenase 1, mitochondrial OS=Homo sapiens OX=9606 GN=GLUD1 PE=1 SV=2	52720.8	64267.3	103575	40125.1	49406.7	54138.2
P18206	Vinculin OS=Homo sapiens OX=9606 GN=VCL PE=1 SV=4	28476.7	28105.3	19429.7	31373.7	34148.2	34203.9
P0DMV9	Heat shock 70 kDa protein 1B OS=Homo sapiens OX=9606 GN=HSPA1B PE=1 SV=1	8156.2	6332.5	3731.1	17391.6	17946	16898.2
P34932	Heat shock 70 kDa protein 4 OS=Homo sapiens OX=9606 GN=HSPA4 PE=1 SV=4	11436.9	8834.8	7896	18134.1	22638.3	29305.2
P11216	Glycogen phosphorylase, brain form OS=Homo sapiens OX=9606 GN=PYGB PE=1 SV=5	18709.6	16624.9	13662	37634.7	35619	33151
Q12931	Heat shock protein 75 kDa, mitochondrial OS=Homo sapiens OX=9606 GN=TRAP1 PE=1 SV=3	57244.7	53579.3	76498.9	38187.7	39786.7	44415.9
P25705	ATP synthase subunit alpha, mitochondrial OS=Homo sapiens OX=9606 GN=ATP5F1A PE=1 SV=1	229984	213859	239895	117396	109954	105868
P78527	DNA-dependent protein kinase catalytic subunit OS=Homo sapiens OX=9606 GN=PRKDC PE=1 SV=3	17322.8	13454.6	9960.9	17580.1	21487.8	21626.3
Q5JRX3	Presequence protease, mitochondrial OS=Homo sapiens OX=9606 GN=PITRM1 PE=1 SV=3	41379.4	44281.4	55940	31804.6	27917.6	28998
P49748	Very long-chain specific acyl-CoA dehydrogenase, mitochondrial OS=Homo sapiens OX=9606 GN=ACADVL PE=1 SV=1	58020	58667.2	67400.6	34897.8	30695.5	32564.7
P42765	3-ketoacyl-CoA thiolase, mitochondrial OS=Homo sapiens OX=9606 GN=ACAA2 PE=1 SV=2	34951.6	62918.8	67779.9	37915.6	32686	31400.3
P22314	Ubiquitin-like modifier-activating enzyme 1 OS=Homo sapiens OX=9606 GN=UBA1 PE=1 SV=3	18060.8	15032.6	10299.4	26619.6	27273	25329.6
P53396	ATP-citrate synthase OS=Homo sapiens OX=9606 GN=ACLY PE=1 SV=3	35906.1	23653.3	15235.7	34973.6	29902.2	28767
P55072	Transitional endoplasmic reticulum ATPase OS=Homo sapiens OX=9606 GN=VCP PE=1 SV=4	21239.4	16898.3	12079.5	38693.4	34998.5	31079
P11142	Heat shock cognate 71 kDa protein OS=Homo sapiens OX=9606 GN=HSPA8 PE=1 SV=1	54712.8	46077.5	37742.4	87913.5	108487	115458
P49419	Alpha-aminoadipic semialdehyde dehydrogenase OS=Homo sapiens OX=9606 GN=ALDH7A1 PE=1 SV=5	41603.5	50428.4	80889.3	37153.7	43411.8	42907.6
P49411	Elongation factor Tu, mitochondrial OS=Homo sapiens OX=9606 GN=TUFM PE=1 SV=2	143780	138537	148434	83278.7	75581.5	76722.7
P07814	Bifunctional glutamate/proline--tRNA ligase OS=Homo sapiens OX=9606 GN=EPRS1 PE=1 SV=5	16928.2	11468.4	8389.7	21383.9	23680.3	23123.7
P49588	Alanine--tRNA ligase, cytoplasmic OS=Homo sapiens OX=9606 GN=AARS1 PE=1 SV=2	14446.1	13120.6	9392.8	28662.2	27938.9	26347.6
Q99798	Aconitate hydratase, mitochondrial OS=Homo sapiens OX=9606 GN=ACO2 PE=1 SV=2	30714.9	36969.2	47434.3	25307.2	27203.6	28638.4
O95202	Mitochondrial proton/calcium exchanger protein OS=Homo sapiens OX=9606 GN=LETM1 PE=1 SV=1	29325.1	30811.4	38875.9	24798.4	26091.9	25558.7
P28331	NADH-ubiquinone oxidoreductase 75 kDa subunit, mitochondrial OS=Homo sapiens OX=9606 GN=NDUFS1 PE=1 SV=3	44214.8	35522	39319.5	21746.2	19095.7	20815.2
P11021	Endoplasmic reticulum chaperone BiP OS=Homo sapiens OX=9606 GN=HSPA5 PE=1 SV=2	65622.5	59971.2	58456.5	124650	142798	141523
P63010	AP-2 complex subunit beta OS=Homo sapiens OX=9606 GN=AP2B1 PE=1 SV=1	12020.8	11775.6	8182	22110.4	23335.1	22266.2
Q96RP9	Elongation factor G, mitochondrial OS=Homo sapiens OX=9606 GN=GFM1 PE=1 SV=2	41319.8	39685.6	39563.9	21368.2	18411.5	17091
Q8TCS8	Polyribonucleotide nucleotidyltransferase 1, mitochondrial OS=Homo sapiens OX=9606 GN=PNPT1 PE=1 SV=2	46577.4	52595	57961	30092.4	29098.2	28343.4
P60709	Actin, cytoplasmic 1 OS=Homo sapiens OX=9606 GN=ACTB PE=1 SV=1	105770	72519.2	46813.3	145833	127272	107698
P11586	C-1-tetrahydrofolate synthase, cytoplasmic OS=Homo sapiens OX=9606 GN=MTHFD1 PE=1 SV=3	20799.9	15070.3	12620.1	26774.6	23156.2	21168.7
Q86UP2	Kinectin OS=Homo sapiens OX=9606 GN=KTN1 PE=1 SV=1	7249.8	6660.8	5254.7	9823	9725.4	10883.5
Q92614	Unconventional myosin-XVIIIa OS=Homo sapiens OX=9606 GN=MYO18A PE=1 SV=3	7594.7	5831.3	4567.7	9078.3	9209.9	8874.7
Q7L2E3	ATP-dependent RNA helicase DHX30 OS=Homo sapiens OX=9606 GN=DHX30 PE=1 SV=1	30984.1	33451.3	29482.7	15846.3	14767.2	13074.6
Q9Y4W6	AFG3-like protein 2 OS=Homo sapiens OX=9606 GN=AFG3L2 PE=1 SV=2	53152.8	66687.3	107804	46647.6	62609.8	66425.3
P24752	Acetyl-CoA acetyltransferase, mitochondrial OS=Homo sapiens OX=9606 GN=ACAT1 PE=1 SV=1	59070.4	84329	112947	54487.1	48657.5	48784
P43304	Glycerol-3-phosphate dehydrogenase, mitochondrial OS=Homo sapiens OX=9606 GN=GPD2 PE=1 SV=3	52748.8	42965.5	46848.7	22849.7	23197.4	25239.9
Q9H845	Complex I assembly factor ACAD9, mitochondrial OS=Homo sapiens OX=9606 GN=ACAD9 PE=1 SV=1	45896.3	53312.1	59430.7	36434.4	33390.6	32729.7
P78371	T-complex protein 1 subunit beta OS=Homo sapiens OX=9606 GN=CCT2 PE=1 SV=4	4453.7	3690.9	3580.6	5554.2	9227.3	15579.1
O95831	Apoptosis-inducing factor 1, mitochondrial OS=Homo sapiens OX=9606 GN=AIFM1 PE=1 SV=1	55583	49250.6	54045.4	28016.5	25735.7	24676.4
Q71U36	Tubulin alpha-1A chain OS=Homo sapiens OX=9606 GN=TUBA1A PE=1 SV=1
P00505	Aspartate aminotransferase, mitochondrial OS=Homo sapiens OX=9606 GN=GOT2 PE=1 SV=3	68269.7	113977	143390	77020.2	77038.8	76637.8
P14625	Endoplasmin OS=Homo sapiens OX=9606 GN=HSP90B1 PE=1 SV=1	34075.2	33966.8	33200.3	43819.9	45120.3	44865.3
Q9HCC0	Methylcrotonoyl-CoA carboxylase beta chain, mitochondrial OS=Homo sapiens OX=9606 GN=MCCC2 PE=1 SV=1	32152.2	56418.4	54780.1	12698.9	22255.8	19506.9
O94826	Mitochondrial import receptor subunit TOM70 OS=Homo sapiens OX=9606 GN=TOMM70 PE=1 SV=1	44908.6	91340.9	102075	64064.6	52897.6	45916.7
P23368	NAD-dependent malic enzyme, mitochondrial OS=Homo sapiens OX=9606 GN=ME2 PE=1 SV=1	48609.6	52365.5	49330.7	24814.3	22981.8	26588.2
Q16822	Phosphoenolpyruvate carboxykinase [GTP], mitochondrial OS=Homo sapiens OX=9606 GN=PCK2 PE=1 SV=4	74485.6	62769.2	56359.9	44055.4	37569.2	34640.4
P08670	Vimentin OS=Homo sapiens OX=9606 GN=VIM PE=1 SV=4	44840.1	34488.1	27102.5	89927.9	101388	108120
O94973	AP-2 complex subunit alpha-2 OS=Homo sapiens OX=9606 GN=AP2A2 PE=1 SV=2	12619.7	10343.7	7153.5	21145.6	20065.6	18778.6
Q9BQE3	Tubulin alpha-1C chain OS=Homo sapiens OX=9606 GN=TUBA1C PE=1 SV=1	37131.1	33131.6	27114.1	71395.8	74409	69983.8
P07437	Tubulin beta chain OS=Homo sapiens OX=9606 GN=TUBB PE=1 SV=2	34966.4	27078.2	15010.6	31580.4	29740.5	29573.1
Q6UB35	Monofunctional C1-tetrahydrofolate synthase, mitochondrial OS=Homo sapiens OX=9606 GN=MTHFD1L PE=1 SV=1	21155.6	29932.8	31111.7	18062.1	18255.6	16452.2
Q9UJS0	Calcium-binding mitochondrial carrier protein Aralar2 OS=Homo sapiens OX=9606 GN=SLC25A13 PE=1 SV=2	28124.6	29452.6	31705.3	15638.3	16116.2	15012.4
P04406	Glyceraldehyde-3-phosphate dehydrogenase OS=Homo sapiens OX=9606 GN=GAPDH PE=1 SV=3	34454.9	44699.3	50924.7	54185.5	55247.6	52876
P53621	Coatomer subunit alpha OS=Homo sapiens OX=9606 GN=COPA PE=1 SV=2	8039.7	12328.2	7349.1	14919.7	17739.7	16890.6
P68104	Elongation factor 1-alpha 1 OS=Homo sapiens OX=9606 GN=EEF1A1 PE=1 SV=1	66019.6	61593.7	51104	135418	152169	142393
Q969Z0	FAST kinase domain-containing protein 4 OS=Homo sapiens OX=9606 GN=TBRG4 PE=1 SV=1	28944.2	61410.4	74556.3	36891.6	31133.3	27202.8
P68371	Tubulin beta-4B chain OS=Homo sapiens OX=9606 GN=TUBB4B PE=1 SV=1
P35241	Radixin OS=Homo sapiens OX=9606 GN=RDX PE=1 SV=1	13032	13663	8283.8	23583.7	22228.9	20161.8
P05783	Keratin, type I cytoskeletal 18 OS=Homo sapiens OX=9606 GN=KRT18 PE=1 SV=2	56450.3	40944.5	30473.5	76018.1	75274	90913.8
P31040	Succinate dehydrogenase [ubiquinone] flavoprotein subunit, mitochondrial OS=Homo sapiens OX=9606 GN=SDHA PE=1 SV=2	29500	29430.4	41773	15024.6	14193.3	17721.8
P06733	Alpha-enolase OS=Homo sapiens OX=9606 GN=ENO1 PE=1 SV=2	64544.4	47785.7	31890.8	75921.1	78063.2	74639
P00352	Retinal dehydrogenase 1 OS=Homo sapiens OX=9606 GN=ALDH1A1 PE=1 SV=2	16128.3	12965.3	18335	23445.9	25419	49335.1
P02786	Transferrin receptor protein 1 OS=Homo sapiens OX=9606 GN=TFRC PE=1 SV=2	24313.6	21921.8	20484.6	41266.2	40642.7	52007.2
Q96RQ3	Methylcrotonoyl-CoA carboxylase subunit alpha, mitochondrial OS=Homo sapiens OX=9606 GN=MCCC1 PE=1 SV=3	3766.2	3313	3630.8	2425.9	2417.8	2411.7
O43491	Band 4.1-like protein 2 OS=Homo sapiens OX=9606 GN=EPB41L2 PE=1 SV=1	19564.5	14039.2	8614.3	23683.3	21920.6	23016.3
Q5T9A4	ATPase family AAA domain-containing protein 3B OS=Homo sapiens OX=9606 GN=ATAD3B PE=1 SV=1	77824.4	86908.9	93162.8	56421.4	47511.8	46489.6
P09622	Dihydrolipoyl dehydrogenase, mitochondrial OS=Homo sapiens OX=9606 GN=DLD PE=1 SV=2	43071.1	48370.9	53037.2	27295.7	26979.3	29471
Q13085	Acetyl-CoA carboxylase 1 OS=Homo sapiens OX=9606 GN=ACACA PE=1 SV=2	7046.6	6045.9	3766.7	8309.9	8005.1	7500.7
P08195	4F2 cell-surface antigen heavy chain OS=Homo sapiens OX=9606 GN=SLC3A2 PE=1 SV=3	15849	14995.5	8206.2	39005.6	31476.1	27968.6
P55084	Trifunctional enzyme subunit beta, mitochondrial OS=Homo sapiens OX=9606 GN=HADHB PE=1 SV=3	54070.9	62733.8	119402	37374.8	58440.6	54413.1
P22695	Cytochrome b-c1 complex subunit 2, mitochondrial OS=Homo sapiens OX=9606 GN=UQCRC2 PE=1 SV=3	22872.9	37113.7	35274	22415	17245.1	14913.9
Q9H2G2	STE20-like serine/threonine-protein kinase OS=Homo sapiens OX=9606 GN=SLK PE=1 SV=1	13652	9948.7	6042.6	13657.1	12084.8	12337.3
O60841	Eukaryotic translation initiation factor 5B OS=Homo sapiens OX=9606 GN=EIF5B PE=1 SV=4	4108.2	4100.8	3255.4	8195.9	7758.5	7682.8
P28838	Cytosol aminopeptidase OS=Homo sapiens OX=9606 GN=LAP3 PE=1 SV=3	42556.7	36707.2	29648.7	24840.3	19578.1	18555.4
Q6YN16	Hydroxysteroid dehydrogenase-like protein 2 OS=Homo sapiens OX=9606 GN=HSDL2 PE=1 SV=1	25874.9	43508.4	52896.1	24674.1	22941.9	22768.3
P41250	Glycine--tRNA ligase OS=Homo sapiens OX=9606 GN=GARS1 PE=1 SV=3	25433.6	22088.5	15965.3	17886.7	16125.9	25845.1
Q9Y2J4	Angiomotin-like protein 2 OS=Homo sapiens OX=9606 GN=AMOTL2 PE=1 SV=3	12564.1	11128.2	8263.6	32456	27903.3	26210.2
Q04637	Eukaryotic translation initiation factor 4 gamma 1 OS=Homo sapiens OX=9606 GN=EIF4G1 PE=1 SV=4	26327.3	19788.3	11680.1	37183.8	32955.9	29917.6
O75746	Calcium-binding mitochondrial carrier protein Aralar1 OS=Homo sapiens OX=9606 GN=SLC25A12 PE=1 SV=2	11533.8	16445	19037.4	8767	9671.8	9205.2
P21796	Voltage-dependent anion-selective channel protein 1 OS=Homo sapiens OX=9606 GN=VDAC1 PE=1 SV=2	24337.7	54476.2	80608.8	40353.4	45784	47792.1
Q9NVI7	ATPase family AAA domain-containing protein 3A OS=Homo sapiens OX=9606 GN=ATAD3A PE=1 SV=2	28205.5	25633.8	30453.5	16832.3	15478.9	13700.7
P07954	Fumarate hydratase, mitochondrial OS=Homo sapiens OX=9606 GN=FH PE=1 SV=3	37806.4	39411	48658.2	26580.5	25555	24846.8
O94925	Glutaminase kidney isoform, mitochondrial OS=Homo sapiens OX=9606 GN=GLS PE=1 SV=1	11720.5	16788.2	22265.6	14928.4	14077.4	13123.3
Q7KZF4	Staphylococcal nuclease domain-containing protein 1 OS=Homo sapiens OX=9606 GN=SND1 PE=1 SV=1	7175.4	6857.8	6585.1	10602.7	13824.7	17060.2
P50990	T-complex protein 1 subunit theta OS=Homo sapiens OX=9606 GN=CCT8 PE=1 SV=4	13461.2	11121.3	14574.6	24062.2	36136.1	34113.3
Q9Y4L1	Hypoxia up-regulated protein 1 OS=Homo sapiens OX=9606 GN=HYOU1 PE=1 SV=1	11829.2	12461.8	10105.5	14405.5	12702.2	11770.9
P48643	T-complex protein 1 subunit epsilon OS=Homo sapiens OX=9606 GN=CCT5 PE=1 SV=1	9533.9	11314.3	9718.1	20136.3	24308.2	26527.9
Q13885	Tubulin beta-2A chain OS=Homo sapiens OX=9606 GN=TUBB2A PE=1 SV=1	2030.4	1244	983.1	2583.4	3330.3	3898.5
P23786	Carnitine O-palmitoyltransferase 2, mitochondrial OS=Homo sapiens OX=9606 GN=CPT2 PE=1 SV=2	27819.5	26120.2	27780.5	12747.1	15664.9	15168.1
Q5T4S7	E3 ubiquitin-protein ligase UBR4 OS=Homo sapiens OX=9606 GN=UBR4 PE=1 SV=1	7552	5807.9	3619	7817.6	7504.8	7373.9
Q13200	26S proteasome non-ATPase regulatory subunit 2 OS=Homo sapiens OX=9606 GN=PSMD2 PE=1 SV=3	14439.8	14283.6	10627.3	20893.8	22522.9	22229
P17066	Heat shock 70 kDa protein 6 OS=Homo sapiens OX=9606 GN=HSPA6 PE=1 SV=2	21727.4	14358.9	10412.3	28576.4	32031.1	35128.6
P31930	Cytochrome b-c1 complex subunit 1, mitochondrial OS=Homo sapiens OX=9606 GN=UQCRC1 PE=1 SV=3	78937.4	68952.1	76160.3	52270.7	49722.3	47265.3
P55809	Succinyl-CoA:3-ketoacid coenzyme A transferase 1, mitochondrial OS=Homo sapiens OX=9606 GN=OXCT1 PE=1 SV=1	14515	14040.9	16934.1	8667.5	8657.8	12628.8
Q14152	Eukaryotic translation initiation factor 3 subunit A OS=Homo sapiens OX=9606 GN=EIF3A PE=1 SV=1	13895.2	10731.4	7064.6	21371.3	20042.2	18639.8
P22102	Trifunctional purine biosynthetic protein adenosine-3 OS=Homo sapiens OX=9606 GN=GART PE=1 SV=1	9657.3	10003.5	10596.2	19866.1	19624.8	20233.5
Q99832	T-complex protein 1 subunit eta OS=Homo sapiens OX=9606 GN=CCT7 PE=1 SV=2	17112.6	14069.5	8917	20430.7	20276.8	19867.3
P34897	Serine hydroxymethyltransferase, mitochondrial OS=Homo sapiens OX=9606 GN=SHMT2 PE=1 SV=3	77777.5	66242	66602.6	38616.4	37101.1	35345.2
Q9Y678	Coatomer subunit gamma-1 OS=Homo sapiens OX=9606 GN=COPG1 PE=1 SV=1	13248.7	7752.9	6816.2	11298.2	11668.8	11168.5
Q9Y2Z4	Tyrosine--tRNA ligase, mitochondrial OS=Homo sapiens OX=9606 GN=YARS2 PE=1 SV=2	24602.2	28934.8	32379.3	17114.5	17563.2	16962
P50991	T-complex protein 1 subunit delta OS=Homo sapiens OX=9606 GN=CCT4 PE=1 SV=4	17055	16659.1	15355	22758.6	25121.6	25387.4
P30084	Enoyl-CoA hydratase, mitochondrial OS=Homo sapiens OX=9606 GN=ECHS1 PE=1 SV=4	30986	65563.2	100421	43365.8	43797.4	47219.4
P17987	T-complex protein 1 subunit alpha OS=Homo sapiens OX=9606 GN=TCP1 PE=1 SV=1	14373.3	10317.5	8036.3	16456.3	18111	21383.5
P19367	Hexokinase-1 OS=Homo sapiens OX=9606 GN=HK1 PE=1 SV=3	30039.8	27146.2	22173.3	45540.3	41165.7	37694.5
P13667	Protein disulfide-isomerase A4 OS=Homo sapiens OX=9606 GN=PDIA4 PE=1 SV=2	28277.9	21881.8	17348.5	22932.7	22449.4	21794.8
P21980	Protein-glutamine gamma-glutamyltransferase 2 OS=Homo sapiens OX=9606 GN=TGM2 PE=1 SV=2	10570.9	10314.6	8285.4	17127	25167.7	23984.1
O60488	Long-chain-fatty-acid--CoA ligase 4 OS=Homo sapiens OX=9606 GN=ACSL4 PE=1 SV=2	17493.2	14980.7	14055.8	15823.7	15910.7	15604.2
Q6PI48	Aspartate--tRNA ligase, mitochondrial OS=Homo sapiens OX=9606 GN=DARS2 PE=1 SV=1	26163.7	27919.2	34142.5	19180.9	16324	19797.1
P49368	T-complex protein 1 subunit gamma OS=Homo sapiens OX=9606 GN=CCT3 PE=1 SV=4	20984.9	16016.3	8118	21216	18517	21410.4
P35527	Keratin, type I cytoskeletal 9 OS=Homo sapiens OX=9606 GN=KRT9 PE=1 SV=3	11616.2	9011.2	7506.1	12262.7	12897.2	13348.5
P10515	Dihydrolipoyllysine-residue acetyltransferase component of pyruvate dehydrogenase complex, mitochondrial OS=Homo sapiens OX=9606 GN=DLAT PE=1 SV=3	27936.8	50154.4	65039.1	26621.8	31476.1	28963.7
P04075	Fructose-bisphosphate aldolase A OS=Homo sapiens OX=9606 GN=ALDOA PE=1 SV=2	41990	30409.5	25703.3	56732.6	54892.7	49870.6
P06737	Glycogen phosphorylase, liver form OS=Homo sapiens OX=9606 GN=PYGL PE=1 SV=4	5963.3	4372	3715.4	8272	8603.6	8559.6
P04350	Tubulin beta-4A chain OS=Homo sapiens OX=9606 GN=TUBB4A PE=1 SV=2
P04083	Annexin A1 OS=Homo sapiens OX=9606 GN=ANXA1 PE=1 SV=2	26253.5	23911.4	34979.7	50090.6	96218.6	101550
O00410	Importin-5 OS=Homo sapiens OX=9606 GN=IPO5 PE=1 SV=4	8136.3	8921	8956.5	8965.6	9607	9402.5
Q13509	Tubulin beta-3 chain OS=Homo sapiens OX=9606 GN=TUBB3 PE=1 SV=2	3379	2871.1	1839.1	3354.4	3240.6	3252.4
O75390	Citrate synthase, mitochondrial OS=Homo sapiens OX=9606 GN=CS PE=1 SV=2	36224.8	49981.4	94901.4	29416.9	43756.8	44565.7
P26641	Elongation factor 1-gamma OS=Homo sapiens OX=9606 GN=EEF1G PE=1 SV=3	16253.7	15233	14700.8	40232.2	37962.8	38386.1
P17655	Calpain-2 catalytic subunit OS=Homo sapiens OX=9606 GN=CAPN2 PE=1 SV=6	1328.9	1969.6	2099	6353.3	6257	7121.6
P23381	Tryptophan--tRNA ligase, cytoplasmic OS=Homo sapiens OX=9606 GN=WARS1 PE=1 SV=2	17248.1	13628.2	9282.7	34678.6	30447.7	26587.4
Q14974	Importin subunit beta-1 OS=Homo sapiens OX=9606 GN=KPNB1 PE=1 SV=2	4240.9	4571.8	4849.1	8644.9	10699.2	11156.5
P00558	Phosphoglycerate kinase 1 OS=Homo sapiens OX=9606 GN=PGK1 PE=1 SV=3	35888.2	21803	15772.3	44299.6	44594.1	41681.4
P68366	Tubulin alpha-4A chain OS=Homo sapiens OX=9606 GN=TUBA4A PE=1 SV=1
P29317	Ephrin type-A receptor 2 OS=Homo sapiens OX=9606 GN=EPHA2 PE=1 SV=2	11652	11843.5	10164.2	19087	17806.6	17050.3
P04181	Ornithine aminotransferase, mitochondrial OS=Homo sapiens OX=9606 GN=OAT PE=1 SV=1	40197.7	56283.7	62169.7	26763	23509.8	22798.8
Q00341	Vigilin OS=Homo sapiens OX=9606 GN=HDLBP PE=1 SV=2	17774	10488.2	5215.8	12617.1	11320.1	11419.5
Q10567	AP-1 complex subunit beta-1 OS=Homo sapiens OX=9606 GN=AP1B1 PE=1 SV=2	1992.3	1068.2	521.1	1626.5	1186.2	1036.7
O60271	C-Jun-amino-terminal kinase-interacting protein 4 OS=Homo sapiens OX=9606 GN=SPAG9 PE=1 SV=4	3684.7	4420	3557.8	7099.3	7719.9	8009.8
Q14669	E3 ubiquitin-protein ligase TRIP12 OS=Homo sapiens OX=9606 GN=TRIP12 PE=1 SV=1	4355.5	5211.3	3947.6	9600.6	10157.4	10174.3
Q9UJZ1	Stomatin-like protein 2, mitochondrial OS=Homo sapiens OX=9606 GN=STOML2 PE=1 SV=1	41514.2	31623.2	21631.7	19172.8	14341.8	14590.5
P05141	ADP/ATP translocase 2 OS=Homo sapiens OX=9606 GN=SLC25A5 PE=1 SV=7	236520	352861	374670	209490	169444	145528
P50395	Rab GDP dissociation inhibitor beta OS=Homo sapiens OX=9606 GN=GDI2 PE=1 SV=2	7459.1	8020.7	6390.8	13526.8	14121.9	14918.5
Q9BQ52	Zinc phosphodiesterase ELAC protein 2 OS=Homo sapiens OX=9606 GN=ELAC2 PE=1 SV=2	6254.7	6327.4	8853.3	3116.7	3670.5	3929.4
Q9H4M9	EH domain-containing protein 1 OS=Homo sapiens OX=9606 GN=EHD1 PE=1 SV=2	9131	7077.6	4232.5	9363	11642.9	10853.8
Q02252	Methylmalonate-semialdehyde dehydrogenase [acylating], mitochondrial OS=Homo sapiens OX=9606 GN=ALDH6A1 PE=1 SV=2	16660.5	26392.6	28414.2	15844.7	13173.4	13968.2
P12236	ADP/ATP translocase 3 OS=Homo sapiens OX=9606 GN=SLC25A6 PE=1 SV=4	2572	2677	4224.8	2063.6	2257.9	2504.7
A3KMH1	von Willebrand factor A domain-containing protein 8 OS=Homo sapiens OX=9606 GN=VWA8 PE=1 SV=2	14691.1	11183	9915	6022	5497.3	5251.1
P10253	Lysosomal alpha-glucosidase OS=Homo sapiens OX=9606 GN=GAA PE=1 SV=4	14802.6	13237.1	13508.6	8595.4	7786.1	7403.7
Q16881	Thioredoxin reductase 1, cytoplasmic OS=Homo sapiens OX=9606 GN=TXNRD1 PE=1 SV=3	6481.4	7259.7	6863.1	10935.9	11682.1	11518.2
P07355	Annexin A2 OS=Homo sapiens OX=9606 GN=ANXA2 PE=1 SV=2	92320.2	81802.2	75432.1	166692	183608	175832
O75306	NADH dehydrogenase [ubiquinone] iron-sulfur protein 2, mitochondrial OS=Homo sapiens OX=9606 GN=NDUFS2 PE=1 SV=2	17543.9	16772.2	17148.8	12063.2	11194.5	10962.9
P23634	Plasma membrane calcium-transporting ATPase 4 OS=Homo sapiens OX=9606 GN=ATP2B4 PE=1 SV=2	7336.9	5570.4	4180.5	13147.3	12787.9	13206.2
Q92947	Glutaryl-CoA dehydrogenase, mitochondrial OS=Homo sapiens OX=9606 GN=GCDH PE=1 SV=1	12284.4	18510.6	18566.6	7224.5	9357.3	8640.5
Q9P2E9	Ribosome-binding protein 1 OS=Homo sapiens OX=9606 GN=RRBP1 PE=1 SV=5	6057.8	5778.2	4284.9	11115	9852.8	8993.6
Q6JQN1	Acyl-CoA dehydrogenase family member 10 OS=Homo sapiens OX=9606 GN=ACAD10 PE=1 SV=1	9356.4	9438.3	10551	6504	5594.2	5015.2
P08133	Annexin A6 OS=Homo sapiens OX=9606 GN=ANXA6 PE=1 SV=3	21425.6	17343.1	12187.6	33329.6	32372.5	29202.6
P55060	Exportin-2 OS=Homo sapiens OX=9606 GN=CSE1L PE=1 SV=3	6344.9	5165.6	4880.2	8040.6	9692.2	9903.6
P27816	Microtubule-associated protein 4 OS=Homo sapiens OX=9606 GN=MAP4 PE=1 SV=3	12692.8	9172.2	6807	17605.8	19569.9	19242
P31939	Bifunctional purine biosynthesis protein ATIC OS=Homo sapiens OX=9606 GN=ATIC PE=1 SV=3	10032.3	6787	4506	7809.8	7991.8	8120.2
Q5JTZ9	Alanine--tRNA ligase, mitochondrial OS=Homo sapiens OX=9606 GN=AARS2 PE=1 SV=1	20848.1	16216.7	16615.6	7589	7173.9	7906.2
Q9Y305	Acyl-coenzyme A thioesterase 9, mitochondrial OS=Homo sapiens OX=9606 GN=ACOT9 PE=1 SV=2	39825.7	40700.7	47848.2	29183.3	30483.1	32333.7
Q8NCN5	Pyruvate dehydrogenase phosphatase regulatory subunit, mitochondrial OS=Homo sapiens OX=9606 GN=PDPR PE=1 SV=2	21419.5	19328.1	21928	16181.9	14443.1	14532
P29401	Transketolase OS=Homo sapiens OX=9606 GN=TKT PE=1 SV=3	13456	11604.3	8559	28235.1	29016.7	26547.8
P21589	5'-nucleotidase OS=Homo sapiens OX=9606 GN=NT5E PE=1 SV=1	31658.4	26523.3	20698.2	36984.6	34655.5	32606.9
Q96TA1	Protein Niban 2 OS=Homo sapiens OX=9606 GN=NIBAN2 PE=1 SV=3	7536.4	8070.4	5227.3	15167.4	14703.6	13378.4
Q10713	Mitochondrial-processing peptidase subunit alpha OS=Homo sapiens OX=9606 GN=PMPCA PE=1 SV=2	20562.2	18982.7	31932.9	11580.9	13701.1	18649.2
P13804	Electron transfer flavoprotein subunit alpha, mitochondrial OS=Homo sapiens OX=9606 GN=ETFA PE=1 SV=1	3836.5	8873.1	17503.5	6572.2	9488.4	9760.6
Q9P2J5	Leucine--tRNA ligase, cytoplasmic OS=Homo sapiens OX=9606 GN=LARS1 PE=1 SV=2	4906.1	5750.8	3497.3	7200.7	7630.6	7884.7
P04264	Keratin, type II cytoskeletal 1 OS=Homo sapiens OX=9606 GN=KRT1 PE=1 SV=6	9173.9	9302.4	10863.9	14533.3	16740.2	15305.5
Q16555	Dihydropyrimidinase-related protein 2 OS=Homo sapiens OX=9606 GN=DPYSL2 PE=1 SV=1	5320.7	2724.9	3872.7	4969.3	6728.7	9203.3
Q96TA2	ATP-dependent zinc metalloprotease YME1L1 OS=Homo sapiens OX=9606 GN=YME1L1 PE=1 SV=2	15743.4	16988.5	19072.6	13569.7	12117.6	12041.5
P40926	Malate dehydrogenase, mitochondrial OS=Homo sapiens OX=9606 GN=MDH2 PE=1 SV=3	26511.2	46139.7	104352	26937.8	52025.1	58135.9
Q14697	Neutral alpha-glucosidase AB OS=Homo sapiens OX=9606 GN=GANAB PE=1 SV=3	21506.1	14059.8	10894.5	17676.9	16524.3	17098.3
O96008	Mitochondrial import receptor subunit TOM40 homolog OS=Homo sapiens OX=9606 GN=TOMM40 PE=1 SV=1	4739.8	9790	13041	5094.2	7018.7	7197.1
Q9BXW7	Haloacid dehalogenase-like hydrolase domain-containing 5 OS=Homo sapiens OX=9606 GN=HDHD5 PE=1 SV=1	9725.7	10722.8	15759.2	4669.6	7383.2	7348.1
O75439	Mitochondrial-processing peptidase subunit beta OS=Homo sapiens OX=9606 GN=PMPCB PE=1 SV=2	24874.2	24947	41272.1	13899.5	11798.8	20268.4
Q08211	ATP-dependent RNA helicase A OS=Homo sapiens OX=9606 GN=DHX9 PE=1 SV=4	4313.9	4203.6	2596.4	6654.9	7378.5	7311.2
Q9H9P8	L-2-hydroxyglutarate dehydrogenase, mitochondrial OS=Homo sapiens OX=9606 GN=L2HGDH PE=1 SV=3	16989.1	17595.4	22488.5	11039.5	10496.2	10971.2
Q16836	Hydroxyacyl-coenzyme A dehydrogenase, mitochondrial OS=Homo sapiens OX=9606 GN=HADH PE=1 SV=3	20214.8	21032.9	26381.5	15447.6	12185.6	12503.2
Q15031	Probable leucine--tRNA ligase, mitochondrial OS=Homo sapiens OX=9606 GN=LARS2 PE=1 SV=2	20668.9	18776.1	20878.5	12088.5	11724.4	12565.4
P12235	ADP/ATP translocase 1 OS=Homo sapiens OX=9606 GN=SLC25A4 PE=1 SV=4	5026	4269.8	4001.8	3232.9	2711.7	2615.1
Q01518	Adenylyl cyclase-associated protein 1 OS=Homo sapiens OX=9606 GN=CAP1 PE=1 SV=5	10079.5	7348.2	6867.4	18367.7	16800.9	16766.9
P27824	Calnexin OS=Homo sapiens OX=9606 GN=CANX PE=1 SV=2	10838.7	12074.7	12406.7	13745.1	20469.7	18462.8
Q13011	Delta(3,5)-Delta(2,4)-dienoyl-CoA isomerase, mitochondrial OS=Homo sapiens OX=9606 GN=ECH1 PE=1 SV=2	18701.5	65250.4	68697.4	18857.7	33389.6	29222.6
O95782	AP-2 complex subunit alpha-1 OS=Homo sapiens OX=9606 GN=AP2A1 PE=1 SV=3	5991.2	6322.8	4616.9	8428.5	8136.9	9142.1
P55786	Puromycin-sensitive aminopeptidase OS=Homo sapiens OX=9606 GN=NPEPPS PE=1 SV=2	26562.7	20122.8	18363.8	19047.2	19117.7	19613.3
Q9NYY8	FAST kinase domain-containing protein 2, mitochondrial OS=Homo sapiens OX=9606 GN=FASTKD2 PE=1 SV=1	11168.7	10008.6	9328.1	6810.8	5715.9	7112.3
Q9UQ90	Paraplegin OS=Homo sapiens OX=9606 GN=SPG7 PE=1 SV=2	16564.9	19816.3	19244	10603.9	9514.4	8385.5
Q96EY7	Pentatricopeptide repeat domain-containing protein 3, mitochondrial OS=Homo sapiens OX=9606 GN=PTCD3 PE=1 SV=3	26376.6	34026.8	47959.5	28081.4	28640.9	26940.6
P22570	NADPH:adrenodoxin oxidoreductase, mitochondrial OS=Homo sapiens OX=9606 GN=FDXR PE=1 SV=3	28901.2	25657.2	25339.5	11073.3	11714.1	11760.9
O14980	Exportin-1 OS=Homo sapiens OX=9606 GN=XPO1 PE=1 SV=1	3415.1	2500	1887.9	4218.3	5332.5	5382.8
Q9NQW6	Anillin OS=Homo sapiens OX=9606 GN=ANLN PE=1 SV=2	10293.1	10072.6	8487.4	12388.2	13417.2	14905.2
P31948	Stress-induced-phosphoprotein 1 OS=Homo sapiens OX=9606 GN=STIP1 PE=1 SV=1	38115.4	35624.7	24657.2	75001.4	71177.3	62922.9
Q7L0Y3	tRNA methyltransferase 10 homolog C OS=Homo sapiens OX=9606 GN=TRMT10C PE=1 SV=2	22870.8	21833.3	34050.4	15563.2	18133.3	18074.2
P13645	Keratin, type I cytoskeletal 10 OS=Homo sapiens OX=9606 GN=KRT10 PE=1 SV=6	7261	8538.5	7180.4	10676.6	10765.8	11444.4
P38606	V-type proton ATPase catalytic subunit A OS=Homo sapiens OX=9606 GN=ATP6V1A PE=1 SV=2	19841.8	21977.2	25361.1	19386	18637.4	18577
O00411	DNA-directed RNA polymerase, mitochondrial OS=Homo sapiens OX=9606 GN=POLRMT PE=1 SV=2	6290.1	5208.4	5153.4	4489.5	3279.8	3811.5
Q12849	G-rich sequence factor 1 OS=Homo sapiens OX=9606 GN=GRSF1 PE=1 SV=3	12573.7	11462.7	16084.2	6982.8	7505.1	12454.8
Q5JSL3	Dedicator of cytokinesis protein 11 OS=Homo sapiens OX=9606 GN=DOCK11 PE=1 SV=2	9863	8452.9	6038.4	11949.5	11656.3	12682.6
P43155	Carnitine O-acetyltransferase OS=Homo sapiens OX=9606 GN=CRAT PE=1 SV=5	55099.5	42455.7	43335.9	24768.6	21963.5	20868.8
Q14008	Cytoskeleton-associated protein 5 OS=Homo sapiens OX=9606 GN=CKAP5 PE=1 SV=3	10116.1	9220.8	7719.8	10499.7	10473.1	9827.4
P60842	Eukaryotic initiation factor 4A-I OS=Homo sapiens OX=9606 GN=EIF4A1 PE=1 SV=1	13089.1	10473.3	8350.8	20535.6	20112	18766.9
Q8IYB8	ATP-dependent RNA helicase SUPV3L1, mitochondrial OS=Homo sapiens OX=9606 GN=SUPV3L1 PE=1 SV=1	6660.6	6904.6	6104.2	4601	3947.8	5302.3
Q96HY7	Probable 2-oxoglutarate dehydrogenase E1 component DHKTD1, mitochondrial OS=Homo sapiens OX=9606 GN=DHTKD1 PE=1 SV=2	15876	13768	13870.5	7154.4	6340.1	5847.3
Q96I99	Succinate--CoA ligase [GDP-forming] subunit beta, mitochondrial OS=Homo sapiens OX=9606 GN=SUCLG2 PE=1 SV=2	37104.7	66787.3	84865.8	36508.6	33312.9	34782.7
Q9BUF5	Tubulin beta-6 chain OS=Homo sapiens OX=9606 GN=TUBB6 PE=1 SV=1
P40227	T-complex protein 1 subunit zeta OS=Homo sapiens OX=9606 GN=CCT6A PE=1 SV=3	18614.5	13351.3	11026.2	26240.1	30316.1	27652.7
P45954	Short/branched chain specific acyl-CoA dehydrogenase, mitochondrial OS=Homo sapiens OX=9606 GN=ACADSB PE=1 SV=1	4100.4	3369.5	2565.8	2662	2075.8	2007.9
P30101	Protein disulfide-isomerase A3 OS=Homo sapiens OX=9606 GN=PDIA3 PE=1 SV=4	8129.9	8878.8	7947.9	10655.3	10909.7	10828
P50454	Serpin H1 OS=Homo sapiens OX=9606 GN=SERPINH1 PE=1 SV=2	7319	7428.7	6347.5	12049.4	11260.6	10193.1
O76031	ATP-dependent Clp protease ATP-binding subunit clpX-like, mitochondrial OS=Homo sapiens OX=9606 GN=CLPX PE=1 SV=2	15901.3	18298.2	22368.9	11177	11081.6	10893.9
P49448	Glutamate dehydrogenase 2, mitochondrial OS=Homo sapiens OX=9606 GN=GLUD2 PE=1 SV=2
P53618	Coatomer subunit beta OS=Homo sapiens OX=9606 GN=COPB1 PE=1 SV=3	5364.3	5358.6	3088.5	4373.3	3928.1	5589.4
O43615	Mitochondrial import inner membrane translocase subunit TIM44 OS=Homo sapiens OX=9606 GN=TIMM44 PE=1 SV=2	41165.8	50968.5	70908.5	39561.5	41791.4	39473.8
P52272	Heterogeneous nuclear ribonucleoprotein M OS=Homo sapiens OX=9606 GN=HNRNPM PE=1 SV=3	10349.4	9213.9	7893.4	15864.4	16278.9	16187.9
O95817	BAG family molecular chaperone regulator 3 OS=Homo sapiens OX=9606 GN=BAG3 PE=1 SV=3	6525.6	4188.8	2487.7	13508.7	15544	16143.3
O43824	Putative GTP-binding protein 6 OS=Homo sapiens OX=9606 GN=GTPBP6 PE=2 SV=4	17092.7	19357.2	25299.9	12121.1	12817.8	11697.5
Q16643	Drebrin OS=Homo sapiens OX=9606 GN=DBN1 PE=1 SV=4	2226.1	2139.2	3610.6	3480.3	9884	11704.6
P35232	Prohibitin OS=Homo sapiens OX=9606 GN=PHB PE=1 SV=1	90258.6	105996	172316	64040.1	86239.1	83309.5
Q99714	3-hydroxyacyl-CoA dehydrogenase type-2 OS=Homo sapiens OX=9606 GN=HSD17B10 PE=1 SV=3	7613.1	12174.1	11494.1	7072.3	5898.3	5934.3
Q99623	Prohibitin-2 OS=Homo sapiens OX=9606 GN=PHB2 PE=1 SV=2	174022	191286	202165	117080	104831	100998
P04843	Dolichyl-diphosphooligosaccharide--protein glycosyltransferase subunit 1 OS=Homo sapiens OX=9606 GN=RPN1 PE=1 SV=1	20997.4	16340	15271.8	23525.8	26449.1	27579
P09543	2',3'-cyclic-nucleotide 3'-phosphodiesterase OS=Homo sapiens OX=9606 GN=CNP PE=1 SV=2	24545.8	29114.7	30689.9	34711.8	34768.4	34173.9
P54136	Arginine--tRNA ligase, cytoplasmic OS=Homo sapiens OX=9606 GN=RARS1 PE=1 SV=2	9270.2	6197.8	4256.1	11116.6	10615	11413.1
O75027	ATP-binding cassette sub-family B member 7, mitochondrial OS=Homo sapiens OX=9606 GN=ABCB7 PE=1 SV=2	20569	14750	17665.2	9058	8462.2	10142.9
P30038	Delta-1-pyrroline-5-carboxylate dehydrogenase, mitochondrial OS=Homo sapiens OX=9606 GN=ALDH4A1 PE=1 SV=3	58364.5	51352.7	55359.3	30903.4	28289.3	28255.6
Q969S9	Ribosome-releasing factor 2, mitochondrial OS=Homo sapiens OX=9606 GN=GFM2 PE=1 SV=1	9033.9	12930.5	13947.3	7918.4	8633.6	7828.7
Q9Y512	Sorting and assembly machinery component 50 homolog OS=Homo sapiens OX=9606 GN=SAMM50 PE=1 SV=3	14283	17671.4	28481.7	13910.4	16285.4	16454.6
P16615	Sarcoplasmic/endoplasmic reticulum calcium ATPase 2 OS=Homo sapiens OX=9606 GN=ATP2A2 PE=1 SV=1	7345	6048.2	4705.6	6438.8	7655	7028.1
P30153	Serine/threonine-protein phosphatase 2A 65 kDa regulatory subunit A alpha isoform OS=Homo sapiens OX=9606 GN=PPP2R1A PE=1 SV=4	9075.7	8184	6762.5	17945.6	17589.3	16311.5
P61978	Heterogeneous nuclear ribonucleoprotein K OS=Homo sapiens OX=9606 GN=HNRNPK PE=1 SV=1	9248.9	12613.1	8967.4	18723.1	24413.9	23473.4
Q9NNW7	Thioredoxin reductase 2, mitochondrial OS=Homo sapiens OX=9606 GN=TXNRD2 PE=1 SV=3	3175.5	3105.2	2708.5	1952.4	1554	1391.1
P54819	Adenylate kinase 2, mitochondrial OS=Homo sapiens OX=9606 GN=AK2 PE=1 SV=2	13635.6	27741.1	36586.9	12716.7	15941.3	14784.4
Q16222	UDP-N-acetylhexosamine pyrophosphorylase OS=Homo sapiens OX=9606 GN=UAP1 PE=1 SV=3	11916.7	8690.4	5879.7	13420.7	11830.5	13675.8
P16435	NADPH--cytochrome P450 reductase OS=Homo sapiens OX=9606 GN=POR PE=1 SV=2	12061.1	8655	6423.5	10084.4	8849.7	9385.3
Q99797	Mitochondrial intermediate peptidase OS=Homo sapiens OX=9606 GN=MIPEP PE=1 SV=2	16615.4	16431.9	16786.9	9900.3	8338.1	7739
Q9NVH1	DnaJ homolog subfamily C member 11 OS=Homo sapiens OX=9606 GN=DNAJC11 PE=1 SV=2	22006.7	28442.1	34985.2	20542.1	22572.3	20941.6
Q9Y6N5	Sulfide:quinone oxidoreductase, mitochondrial OS=Homo sapiens OX=9606 GN=SQOR PE=1 SV=1	10822.7	26133.9	21458.3	8109.1	13872.4	16216.9
P13637	Sodium/potassium-transporting ATPase subunit alpha-3 OS=Homo sapiens OX=9606 GN=ATP1A3 PE=1 SV=3
P49821	NADH dehydrogenase [ubiquinone] flavoprotein 1, mitochondrial OS=Homo sapiens OX=9606 GN=NDUFV1 PE=1 SV=4	27823.7	36017	35613.8	20099.4	20274.7	19347.2
P00338	L-lactate dehydrogenase A chain OS=Homo sapiens OX=9606 GN=LDHA PE=1 SV=2	21013.3	17554.3	14197.9	29270	30906.9	34367.1
P21281	V-type proton ATPase subunit B, brain isoform OS=Homo sapiens OX=9606 GN=ATP6V1B2 PE=1 SV=3	6250.8	4192.2	5099.2	3025.9	3997.4	3966.7
P07237	Protein disulfide-isomerase OS=Homo sapiens OX=9606 GN=P4HB PE=1 SV=3	17876.5	23065.9	28316.8	34754.7	37412.4	37987.8
P49189	4-trimethylaminobutyraldehyde dehydrogenase OS=Homo sapiens OX=9606 GN=ALDH9A1 PE=1 SV=3	15106.8	12974.5	11961	8499.6	8137.9	8548.3
P49915	GMP synthase [glutamine-hydrolyzing] OS=Homo sapiens OX=9606 GN=GMPS PE=1 SV=1	4324.7	4422.3	2944.4	10730.5	9694.9	9525.8
P11177	Pyruvate dehydrogenase E1 component subunit beta, mitochondrial OS=Homo sapiens OX=9606 GN=PDHB PE=1 SV=3	4027.8	13731.5	17368.4	7581.8	7681.1	9168.3
P46060	Ran GTPase-activating protein 1 OS=Homo sapiens OX=9606 GN=RANGAP1 PE=1 SV=1	4974.2	3517.9	2363.3	7632.5	8248	8165.6
P12956	X-ray repair cross-complementing protein 6 OS=Homo sapiens OX=9606 GN=XRCC6 PE=1 SV=2	4113.5	3515.7	4290.8	4454.8	5534.2	7322.1
O75083	WD repeat-containing protein 1 OS=Homo sapiens OX=9606 GN=WDR1 PE=1 SV=4	6662.5	7867.7	6322.6	9759.7	11321.1	13345.3
Q9BXK5	Bcl-2-like protein 13 OS=Homo sapiens OX=9606 GN=BCL2L13 PE=1 SV=1	6805.8	5666.3	6516	3572	3692.3	3667.4
P35606	Coatomer subunit beta' OS=Homo sapiens OX=9606 GN=COPB2 PE=1 SV=2	4297.6	3358.1	2635.6	9073.9	8853.2	9888.7
P31937	3-hydroxyisobutyrate dehydrogenase, mitochondrial OS=Homo sapiens OX=9606 GN=HIBADH PE=1 SV=2	9238.4	7159.2	7869.6	4282.5	4514	4595.9
P41252	Isoleucine--tRNA ligase, cytoplasmic OS=Homo sapiens OX=9606 GN=IARS1 PE=1 SV=2	5340.7	5734.8	3799.4	10370.7	8303.7	7214
P17858	ATP-dependent 6-phosphofructokinase, liver type OS=Homo sapiens OX=9606 GN=PFKL PE=1 SV=6	7251.9	5303.2	3726.2	10068.5	7850.6	7469.1
O00429	Dynamin-1-like protein OS=Homo sapiens OX=9606 GN=DNM1L PE=1 SV=2	19491.3	12049.6	4882.8	9141.6	6331.8	6179.9
Q96QK1	Vacuolar protein sorting-associated protein 35 OS=Homo sapiens OX=9606 GN=VPS35 PE=1 SV=2	5452.7	3852.5	3634.2	7248.9	8115.5	9328.7
P55884	Eukaryotic translation initiation factor 3 subunit B OS=Homo sapiens OX=9606 GN=EIF3B PE=1 SV=3	4938.7	3773.1	2798.3	7000	6278.5	10326.5
P35908	Keratin, type II cytoskeletal 2 epidermal OS=Homo sapiens OX=9606 GN=KRT2 PE=1 SV=2	12526.7	10955.7	9702.4	12967.2	12157.8	12528
P30837	Aldehyde dehydrogenase X, mitochondrial OS=Homo sapiens OX=9606 GN=ALDH1B1 PE=1 SV=3	4701.4	14018.7	21151.5	9035.7	9684	9177.4
P33176	Kinesin-1 heavy chain OS=Homo sapiens OX=9606 GN=KIF5B PE=1 SV=1	1873	1562.6	1165.7	3346.2	3598.8	6079.2
O75955	Flotillin-1 OS=Homo sapiens OX=9606 GN=FLOT1 PE=1 SV=3	11800.2	9945.2	9920.5	10615.5	10556.3	10310.3
P49792	E3 SUMO-protein ligase RanBP2 OS=Homo sapiens OX=9606 GN=RANBP2 PE=1 SV=2	7838.6	10958	11381.3	14605.9	14443.9	14177.1
Q15155	Nodal modulator 1 OS=Homo sapiens OX=9606 GN=NOMO1 PE=1 SV=5	1966.2	1776.7	1532.5	2511.7	2479.9	2345.1
P22059	Oxysterol-binding protein 1 OS=Homo sapiens OX=9606 GN=OSBP PE=1 SV=1	4474.5	4060.9	5049	5827.3	5502.8	5239
O00571	ATP-dependent RNA helicase DDX3X OS=Homo sapiens OX=9606 GN=DDX3X PE=1 SV=3	6549.8	5386	4639.3	9433.7	9383	12485.8
Q9Y276	Mitochondrial chaperone BCS1 OS=Homo sapiens OX=9606 GN=BCS1L PE=1 SV=1	6682.3	6745.3	8274.9	4190.2	4329.1	4529.8
P60174	Triosephosphate isomerase OS=Homo sapiens OX=9606 GN=TPI1 PE=1 SV=4	15025.4	20179.9	25776.7	45615.8	54209.2	52318.2
P08559	Pyruvate dehydrogenase E1 component subunit alpha, somatic form, mitochondrial OS=Homo sapiens OX=9606 GN=PDHA1 PE=1 SV=3	67140.7	80076.3	77098.3	48827	37050.9	34122.8
O95373	Importin-7 OS=Homo sapiens OX=9606 GN=IPO7 PE=1 SV=1	3198.9	1784.1	1360.3	2938.8	3471.2	3833.2
P52209	6-phosphogluconate dehydrogenase, decarboxylating OS=Homo sapiens OX=9606 GN=PGD PE=1 SV=3	10051.4	8454.6	4641.8	10488.7	11096.7	11250
P27797	Calreticulin OS=Homo sapiens OX=9606 GN=CALR PE=1 SV=1	36599.3	33249.8	33747.3	35230.4	39301.1	37799.4
O00330	Pyruvate dehydrogenase protein X component, mitochondrial OS=Homo sapiens OX=9606 GN=PDHX PE=1 SV=3	14965.4	32773.6	30353.3	14973.2	14044	15029.3
Q92900	Regulator of nonsense transcripts 1 OS=Homo sapiens OX=9606 GN=UPF1 PE=1 SV=2	6733.1	6860.6	5787.4	11636.1	10761.6	10378.9
Q9P0J1	[Pyruvate dehydrogenase [acetyl-transferring]]-phosphatase 1, mitochondrial OS=Homo sapiens OX=9606 GN=PDP1 PE=1 SV=3	9209.7	11663.1	13846.3	9851.5	8164.1	7779.2
Q15046	Lysine--tRNA ligase OS=Homo sapiens OX=9606 GN=KARS1 PE=1 SV=3	13396.3	13418.7	11760.9	15085.6	15159.4	16783.5
Q6NUK1	Calcium-binding mitochondrial carrier protein SCaMC-1 OS=Homo sapiens OX=9606 GN=SLC25A24 PE=1 SV=2	12821.2	25275.3	31234.3	13110	16182.1	15299.4
P48735	Isocitrate dehydrogenase [NADP], mitochondrial OS=Homo sapiens OX=9606 GN=IDH2 PE=1 SV=2	44153.9	26695.7	29663.5	16578.7	14724.5	15870.8
Q53H12	Acylglycerol kinase, mitochondrial OS=Homo sapiens OX=9606 GN=AGK PE=1 SV=2	23888.9	34293.9	33228.5	17460.2	18356.3	17600.1
O43837	Isocitrate dehydrogenase [NAD] subunit beta, mitochondrial OS=Homo sapiens OX=9606 GN=IDH3B PE=1 SV=2	12884.6	22147.9	24791.5	14810.4	14112	13475.8
P12268	Inosine-5'-monophosphate dehydrogenase 2 OS=Homo sapiens OX=9606 GN=IMPDH2 PE=1 SV=2	7591.9	6914.9	5873.5	8766.7	10732.4	10498.6
P19338	Nucleolin OS=Homo sapiens OX=9606 GN=NCL PE=1 SV=3	15669.4	11132.7	7584.9	25947.6	25515.9	23709.3
P51649	Succinate-semialdehyde dehydrogenase, mitochondrial OS=Homo sapiens OX=9606 GN=ALDH5A1 PE=1 SV=2	14392.6	21829.3	22014.8	12293	10074.4	13479.5
P26440	Isovaleryl-CoA dehydrogenase, mitochondrial OS=Homo sapiens OX=9606 GN=IVD PE=1 SV=2	13721.1	24440.6	25949.2	12848.2	10392.4	11500.6
P06744	Glucose-6-phosphate isomerase OS=Homo sapiens OX=9606 GN=GPI PE=1 SV=4	22006.7	19981.3	17100.3	41175.1	42023.6	38244.5
P26640	Valine--tRNA ligase OS=Homo sapiens OX=9606 GN=VARS1 PE=1 SV=4	9713.1	6703	4705.9	10594.2	9306.8	8497.9
Q7L576	Cytoplasmic FMR1-interacting protein 1 OS=Homo sapiens OX=9606 GN=CYFIP1 PE=1 SV=1	3621	2565.7	2131.2	3158	3185.2	3987.5
Q99613	Eukaryotic translation initiation factor 3 subunit C OS=Homo sapiens OX=9606 GN=EIF3C PE=1 SV=1	13622.5	11866.3	8724.3	18975.2	23242.2	21858
P54577	Tyrosine--tRNA ligase, cytoplasmic OS=Homo sapiens OX=9606 GN=YARS1 PE=1 SV=4	6864.1	5521.3	3434.4	13288.2	12160	11800.8
P11182	Lipoamide acyltransferase component of branched-chain alpha-keto acid dehydrogenase complex, mitochondrial OS=Homo sapiens OX=9606 GN=DBT PE=1 SV=3	10922.4	15940.4	20028	12045.6	12839.4	12402.9
P22033	Methylmalonyl-CoA mutase, mitochondrial OS=Homo sapiens OX=9606 GN=MMUT PE=1 SV=4	24908.4	24652.4	24791.3	13135.7	10976.5	10166.5
P62258	14-3-3 protein epsilon OS=Homo sapiens OX=9606 GN=YWHAE PE=1 SV=1	25315.5	21268.1	15330.4	32439	41730.5	43751.4
P13995	Bifunctional methylenetetrahydrofolate dehydrogenase/cyclohydrolase, mitochondrial OS=Homo sapiens OX=9606 GN=MTHFD2 PE=1 SV=2	15552.7	12326.5	11915.9	8024.3	6891.7	10342.2
P22830	Ferrochelatase, mitochondrial OS=Homo sapiens OX=9606 GN=FECH PE=1 SV=2	4857	7710.7	9571.6	4891.3	4849.3	4590.3
P12694	2-oxoisovalerate dehydrogenase subunit alpha, mitochondrial OS=Homo sapiens OX=9606 GN=BCKDHA PE=1 SV=2	29040.6	18782.9	11372.7	6254.4	4863	4475.8
Q5JPE7	Nodal modulator 2 OS=Homo sapiens OX=9606 GN=NOMO2 PE=1 SV=1
P04844	Dolichyl-diphosphooligosaccharide--protein glycosyltransferase subunit 2 OS=Homo sapiens OX=9606 GN=RPN2 PE=1 SV=3	4558.5	5103.4	3770.5	5601.5	5045.1	4789.3
Q9UHB6	LIM domain and actin-binding protein 1 OS=Homo sapiens OX=9606 GN=LIMA1 PE=1 SV=1	8680	6612.8	5728.4	12616.8	13109.9	14266.8
Q5T160	Probable arginine--tRNA ligase, mitochondrial OS=Homo sapiens OX=9606 GN=RARS2 PE=1 SV=1	26040.6	18760.1	17023.8	11873.7	10705.2	10267.1
Q00325	Phosphate carrier protein, mitochondrial OS=Homo sapiens OX=9606 GN=SLC25A3 PE=1 SV=2	75429.1	101326	127642	60565.5	64232.7	64519.7
P36578	60S ribosomal protein L4 OS=Homo sapiens OX=9606 GN=RPL4 PE=1 SV=5	23163.2	18470.1	15747.3	36733.8	39558.6	38775.2
Q86VP6	Cullin-associated NEDD8-dissociated protein 1 OS=Homo sapiens OX=9606 GN=CAND1 PE=1 SV=2	7696.5	6692.2	4442	9395.5	8750.2	8635
Q08257	Quinone oxidoreductase OS=Homo sapiens OX=9606 GN=CRYZ PE=1 SV=1	26647.6	23379.3	20658.2	15758.3	13775.6	12033
P35221	Catenin alpha-1 OS=Homo sapiens OX=9606 GN=CTNNA1 PE=1 SV=1	4284.8	3244.5	1268.2	2685.2	2514	2487
Q9NP81	Serine--tRNA ligase, mitochondrial OS=Homo sapiens OX=9606 GN=SARS2 PE=1 SV=1	9537.3	8184.6	7415.8	5555.8	4262.2	3631.2
P50416	Carnitine O-palmitoyltransferase 1, liver isoform OS=Homo sapiens OX=9606 GN=CPT1A PE=1 SV=2	14203	13317	14237.2	10547.3	9630.1	9449.9
Q9Y696	Chloride intracellular channel protein 4 OS=Homo sapiens OX=9606 GN=CLIC4 PE=1 SV=4	2109.5	1409	1349.8	2783.5	3362.3	4396.4
Q9NUJ1	Palmitoyl-protein thioesterase ABHD10, mitochondrial OS=Homo sapiens OX=9606 GN=ABHD10 PE=1 SV=1	14723.1	20657.2	25564.1	12028.1	8614.8	10257.1
Q9H9J2	39S ribosomal protein L44, mitochondrial OS=Homo sapiens OX=9606 GN=MRPL44 PE=1 SV=1	10876	15186.2	21324.5	10497.5	10311.6	10016.7
Q9BW92	Threonine--tRNA ligase, mitochondrial OS=Homo sapiens OX=9606 GN=TARS2 PE=1 SV=1	25777.1	21796.7	21892.4	12904.9	10879.9	10171.1
Q9UQ80	Proliferation-associated protein 2G4 OS=Homo sapiens OX=9606 GN=PA2G4 PE=1 SV=3	21557.5	16840.7	9086.7	15905.4	14991.9	13861.2
P23526	Adenosylhomocysteinase OS=Homo sapiens OX=9606 GN=AHCY PE=1 SV=4	11760.9	8093.8	7454	15684.1	19640.5	19340
O60610	Protein diaphanous homolog 1 OS=Homo sapiens OX=9606 GN=DIAPH1 PE=1 SV=2	5853	4971.5	2779	7354.1	7367.5	6755.8
Q9H7Z7	Prostaglandin E synthase 2 OS=Homo sapiens OX=9606 GN=PTGES2 PE=1 SV=1	15608.5	16560.4	18748.9	13025.2	10887.2	11442.2
O75489	NADH dehydrogenase [ubiquinone] iron-sulfur protein 3, mitochondrial OS=Homo sapiens OX=9606 GN=NDUFS3 PE=1 SV=1	14442.1	10786.8	11227.4	4586	5179.7	4903.8
O75165	DnaJ homolog subfamily C member 13 OS=Homo sapiens OX=9606 GN=DNAJC13 PE=1 SV=5	4057.7	4338.3	3379.5	4915.1	5227.4	4954.8
P11940	Polyadenylate-binding protein 1 OS=Homo sapiens OX=9606 GN=PABPC1 PE=1 SV=2	6036.1	6443.3	7384.6	11768.2	11143.8	13284.1
Q14160	Protein scribble homolog OS=Homo sapiens OX=9606 GN=SCRIB PE=1 SV=4	7451.3	5103.9	3531.7	6203	4737.4	4277.8
P08754	Guanine nucleotide-binding protein G(i) subunit alpha-3 OS=Homo sapiens OX=9606 GN=GNAI3 PE=1 SV=3	17215.9	11748.7	8170.3	16175.1	15593.5	18062.9
Q6P2Q9	Pre-mRNA-processing-splicing factor 8 OS=Homo sapiens OX=9606 GN=PRPF8 PE=1 SV=2	4027.2	2786.6	1902	5160	5170.9	4872.3
Q15393	Splicing factor 3B subunit 3 OS=Homo sapiens OX=9606 GN=SF3B3 PE=1 SV=4	5154.7	5612	4663.2	11152.6	11290.3	10367.9
A0A0B4J2D5	Glutamine amidotransferase-like class 1 domain-containing protein 3B, mitochondrial OS=Homo sapiens OX=9606 GN=GATD3B PE=1 SV=1	7386.3	8200.5	8937.9	4458.5	4522.2	4427.1
P32322	Pyrroline-5-carboxylate reductase 1, mitochondrial OS=Homo sapiens OX=9606 GN=PYCR1 PE=1 SV=2	4319.5	5943.7	7926.7	4181.7	4195.9	4224.9
P78344	Eukaryotic translation initiation factor 4 gamma 2 OS=Homo sapiens OX=9606 GN=EIF4G2 PE=1 SV=1	7079.6	6925.1	4739.4	11988	11323.1	11645.2
Q12929	Epidermal growth factor receptor kinase substrate 8 OS=Homo sapiens OX=9606 GN=EPS8 PE=1 SV=1	2356	2803.2	4782.1	2020.4	6842.2	5923.4
Q15084	Protein disulfide-isomerase A6 OS=Homo sapiens OX=9606 GN=PDIA6 PE=1 SV=1	4122.1	3410	3518.1	4705	5325.5	5322.1
P23921	Ribonucleoside-diphosphate reductase large subunit OS=Homo sapiens OX=9606 GN=RRM1 PE=1 SV=1	7174.9	5242.1	3954.5	6560.6	7742.2	7552.3
Q4G176	Malonate--CoA ligase ACSF3, mitochondrial OS=Homo sapiens OX=9606 GN=ACSF3 PE=1 SV=3	34255.1	30044.7	26305.3	19197.2	14508.7	13511.7
Q14203	Dynactin subunit 1 OS=Homo sapiens OX=9606 GN=DCTN1 PE=1 SV=3	2983.1	2503.4	2309.9	4447.2	5525.1	5301.2
P34931	Heat shock 70 kDa protein 1-like OS=Homo sapiens OX=9606 GN=HSPA1L PE=1 SV=2
P43686	26S proteasome regulatory subunit 6B OS=Homo sapiens OX=9606 GN=PSMC4 PE=1 SV=2	1925.7	1181.2	1324.6	2123.4	3218.8	2733.2
O60506	Heterogeneous nuclear ribonucleoprotein Q OS=Homo sapiens OX=9606 GN=SYNCRIP PE=1 SV=2	6161.8	7513.7	7157.9	15195.5	13271.7	16555.9
O94915	Protein furry homolog-like OS=Homo sapiens OX=9606 GN=FRYL PE=1 SV=2	6118.4	3673.8	1464.1	2477.6	3714.2	3598.2
P63244	Receptor of activated protein C kinase 1 OS=Homo sapiens OX=9606 GN=RACK1 PE=1 SV=3	7151.8	6265.2	5764.2	13007.3	16060.9	17140.5
P82933	28S ribosomal protein S9, mitochondrial OS=Homo sapiens OX=9606 GN=MRPS9 PE=1 SV=2	19312	23957.6	27026.4	10502.8	10351.8	9649.1
Q16795	NADH dehydrogenase [ubiquinone] 1 alpha subcomplex subunit 9, mitochondrial OS=Homo sapiens OX=9606 GN=NDUFA9 PE=1 SV=2	37531.2	53639.2	51689.8	35661.9	31284.6	27624.9
Q13045	Protein flightless-1 homolog OS=Homo sapiens OX=9606 GN=FLII PE=1 SV=2	2240.3	3399.8	3062.7	5329.4	6862.1	6319.5
P55196	Afadin OS=Homo sapiens OX=9606 GN=AFDN PE=1 SV=3	907.2	811.3	1152.4	1230	1632	2298
Q92552	28S ribosomal protein S27, mitochondrial OS=Homo sapiens OX=9606 GN=MRPS27 PE=1 SV=3	17312.8	18971.3	20487.8	9862.4	8368	7921.7
P26599	Polypyrimidine tract-binding protein 1 OS=Homo sapiens OX=9606 GN=PTBP1 PE=1 SV=1	7645.3	4515.3	2131.6	9363.6	9937.6	16730
Q9NYU2	UDP-glucose:glycoprotein glucosyltransferase 1 OS=Homo sapiens OX=9606 GN=UGGT1 PE=1 SV=3	4147.1	3066.9	2367.1	3627.4	3009	3663.9
Q05639	Elongation factor 1-alpha 2 OS=Homo sapiens OX=9606 GN=EEF1A2 PE=1 SV=1	4446.5	5400.2	5873.8	10502.8	11314.5	10682.9
P02545	Prelamin-A/C OS=Homo sapiens OX=9606 GN=LMNA PE=1 SV=1	13548.6	10605.8	5852.9	15484.6	15747.1	15192.5
Q9BYT8	Neurolysin, mitochondrial OS=Homo sapiens OX=9606 GN=NLN PE=1 SV=1	5832.8	9764.3	15744.4	7948.8	8621.6	8345
P35240	Merlin OS=Homo sapiens OX=9606 GN=NF2 PE=1 SV=1	4843.9	4228.2	3131	11344.5	10501.7	12032.4
P09874	Poly [ADP-ribose] polymerase 1 OS=Homo sapiens OX=9606 GN=PARP1 PE=1 SV=4	4916.1	3877	3063.2	6983.1	6606.2	8605.8
P07339	Cathepsin D OS=Homo sapiens OX=9606 GN=CTSD PE=1 SV=1	15960.7	25660.7	44246.6	16313.2	25922.8	26168.8
Q9NTJ3	Structural maintenance of chromosomes protein 4 OS=Homo sapiens OX=9606 GN=SMC4 PE=1 SV=2	4806.3	4353.8	4339.6	7291.8	7861.4	8578.1
P36957	Dihydrolipoyllysine-residue succinyltransferase component of 2-oxoglutarate dehydrogenase complex, mitochondrial OS=Homo sapiens OX=9606 GN=DLST PE=1 SV=4	61873	63042.1	75385.2	39727.8	39043.3	38684.5
P49753	Acyl-coenzyme A thioesterase 2, mitochondrial OS=Homo sapiens OX=9606 GN=ACOT2 PE=1 SV=6	19597.7	22200.4	15377.8	7361.4	5835.6	5384.6
P42892	Endothelin-converting enzyme 1 OS=Homo sapiens OX=9606 GN=ECE1 PE=1 SV=2	10831.3	7481.8	6777.4	10656.9	9681.9	8703.1
O00299	Chloride intracellular channel protein 1 OS=Homo sapiens OX=9606 GN=CLIC1 PE=1 SV=4	6141.2	4644.3	4157.7	8318.9	9340.1	12298.2
Q14764	Major vault protein OS=Homo sapiens OX=9606 GN=MVP PE=1 SV=4	2934	3082.3	2258.9	3320.2	4366.2	4036.3
Q96IR7	4-hydroxyphenylpyruvate dioxygenase-like protein OS=Homo sapiens OX=9606 GN=HPDL PE=1 SV=1	10504.9	8986.1	7549.1	7209.8	5334.5	5153.5
Q9BSJ8	Extended synaptotagmin-1 OS=Homo sapiens OX=9606 GN=ESYT1 PE=1 SV=1	4939.7	5292.9	5786.7	7479.1	6476.1	8208.2
P08243	Asparagine synthetase [glutamine-hydrolyzing] OS=Homo sapiens OX=9606 GN=ASNS PE=1 SV=4	8323.8	7691.9	7058.3	14056.3	17010.7	16412.5
Q9Y277	Voltage-dependent anion-selective channel protein 3 OS=Homo sapiens OX=9606 GN=VDAC3 PE=1 SV=1	25387.9	47991.8	52321.2	31805.6	27289.4	23620.3
Q9Y230	RuvB-like 2 OS=Homo sapiens OX=9606 GN=RUVBL2 PE=1 SV=3	3044.4	1587.1	1265.3	3225.7	2336.8	4348
P82650	28S ribosomal protein S22, mitochondrial OS=Homo sapiens OX=9606 GN=MRPS22 PE=1 SV=1	5763	11938.9	18965.5	6701.9	8208.7	8172.1
Q9NYY3	Serine/threonine-protein kinase PLK2 OS=Homo sapiens OX=9606 GN=PLK2 PE=1 SV=3	8132.3	5444.2	3221.5	7900.3	9539.8	10065.1
Q9BYD3	39S ribosomal protein L4, mitochondrial OS=Homo sapiens OX=9606 GN=MRPL4 PE=1 SV=1	3100.2	3714.9	2771.2	2000.7	1287.5	1582.5
P50570	Dynamin-2 OS=Homo sapiens OX=9606 GN=DNM2 PE=1 SV=2	5948.9	4448	2571.7	6518.1	5644.9	5178.3
Q9BZE1	39S ribosomal protein L37, mitochondrial OS=Homo sapiens OX=9606 GN=MRPL37 PE=1 SV=2	20778.9	24622.2	27906.4	15515.6	14007.4	13205
Q02790	Peptidyl-prolyl cis-trans isomerase FKBP4 OS=Homo sapiens OX=9606 GN=FKBP4 PE=1 SV=3	9111	6958.2	5198.6	13650.5	16914.4	20874.6
O95140	Mitofusin-2 OS=Homo sapiens OX=9606 GN=MFN2 PE=1 SV=3	7098.2	5854.1	4959	4393.4	3462.5	3202.9
Q96C36	Pyrroline-5-carboxylate reductase 2 OS=Homo sapiens OX=9606 GN=PYCR2 PE=1 SV=1	10723.3	17042.2	24626	12566.7	14016.1	13963.8
Q16531	DNA damage-binding protein 1 OS=Homo sapiens OX=9606 GN=DDB1 PE=1 SV=1	11610.1	8770.3	5235.7	10257.9	10545.6	10266.7
P54098	DNA polymerase subunit gamma-1 OS=Homo sapiens OX=9606 GN=POLG PE=1 SV=1	9422.7	8541.9	7090.7	5875.2	4891.3	5258.7
P31689	DnaJ homolog subfamily A member 1 OS=Homo sapiens OX=9606 GN=DNAJA1 PE=1 SV=2	20024.8	14228.2	6896.4	21397	17591.5	15444.5
Q01813	ATP-dependent 6-phosphofructokinase, platelet type OS=Homo sapiens OX=9606 GN=PFKP PE=1 SV=2	5744.8	3528.8	3077.9	4478.9	5265.4	4787.5
Q9UBQ7	Glyoxylate reductase/hydroxypyruvate reductase OS=Homo sapiens OX=9606 GN=GRHPR PE=1 SV=1	1769.8	2396.7	3446.1	1748.3	2029.1	2570.2
P45974	Ubiquitin carboxyl-terminal hydrolase 5 OS=Homo sapiens OX=9606 GN=USP5 PE=1 SV=2	3734.7	2728.9	2255.4	5693.2	6739.9	8728.4
P08865	40S ribosomal protein SA OS=Homo sapiens OX=9606 GN=RPSA PE=1 SV=4	9863.3	12561.1	11967.6	17339.9	16701.6	16684.2
P38117	Electron transfer flavoprotein subunit beta OS=Homo sapiens OX=9606 GN=ETFB PE=1 SV=3	112336	90090.6	66085.8	43671.8	33385	41861.8
Q9Y697	Cysteine desulfurase, mitochondrial OS=Homo sapiens OX=9606 GN=NFS1 PE=1 SV=3	2859.7	5512.7	6959.3	3769	4492.3	4402.8
P56192	Methionine--tRNA ligase, cytoplasmic OS=Homo sapiens OX=9606 GN=MARS1 PE=1 SV=2	4394.3	3725.8	1970.3	4605.4	5574	5168.7
P46459	Vesicle-fusing ATPase OS=Homo sapiens OX=9606 GN=NSF PE=1 SV=3	9854.1	9747.1	8395.5	11467	11719.7	12531.8
Q07021	Complement component 1 Q subcomponent-binding protein, mitochondrial OS=Homo sapiens OX=9606 GN=C1QBP PE=1 SV=1
Q16181	Septin-7 OS=Homo sapiens OX=9606 GN=SEPTIN7 PE=1 SV=2	12469.5	11801.8	6883.4	12234.8	10785.8	11011.1
Q93008	Probable ubiquitin carboxyl-terminal hydrolase FAF-X OS=Homo sapiens OX=9606 GN=USP9X PE=1 SV=4	3945.7	2952.7	2585.7	4166	3646.6	3988
Q99460	26S proteasome non-ATPase regulatory subunit 1 OS=Homo sapiens OX=9606 GN=PSMD1 PE=1 SV=2	4716.3	3059.5	2447.4	7503.5	7518.7	7415.2
Q13177	Serine/threonine-protein kinase PAK 2 OS=Homo sapiens OX=9606 GN=PAK2 PE=1 SV=3	5203	3609.9	4021	4743.2	5134.9	11030.5
P11310	Medium-chain specific acyl-CoA dehydrogenase, mitochondrial OS=Homo sapiens OX=9606 GN=ACADM PE=1 SV=1	18092.3	25961	30864.3	15814.9	14689.1	13790.4
Q9BYD6	39S ribosomal protein L1, mitochondrial OS=Homo sapiens OX=9606 GN=MRPL1 PE=1 SV=2	749.9	5297.5	7516.3	2968.3	3369.5	3493.9
Q16698	2,4-dienoyl-CoA reductase [(3E)-enoyl-CoA-producing], mitochondrial OS=Homo sapiens OX=9606 GN=DECR1 PE=1 SV=1	10495.6	17751.9	24356.9	12047.2	11551	12857.9
Q14254	Flotillin-2 OS=Homo sapiens OX=9606 GN=FLOT2 PE=1 SV=2	10551.2	10771.9	11454.8	9953.9	10476.2	10312.9
Q9ULV4	Coronin-1C OS=Homo sapiens OX=9606 GN=CORO1C PE=1 SV=1	16944.2	14499.4	14715.4	33384.4	38621.5	44673.1
P46199	Translation initiation factor IF-2, mitochondrial OS=Homo sapiens OX=9606 GN=MTIF2 PE=1 SV=2	5589.6	14080.3	17116.3	9361.1	9156.2	9312.4
Q15029	116 kDa U5 small nuclear ribonucleoprotein component OS=Homo sapiens OX=9606 GN=EFTUD2 PE=1 SV=1	901.8	1160.1	922.8	3103.6	2715.9	2558.2
P39023	60S ribosomal protein L3 OS=Homo sapiens OX=9606 GN=RPL3 PE=1 SV=2	36747.1	30593.9	21545.9	54997.2	51128.5	48140.7
Q02127	Dihydroorotate dehydrogenase (quinone), mitochondrial OS=Homo sapiens OX=9606 GN=DHODH PE=1 SV=3	4051.6	2733.5	5357.8	2314.4	1977.7	3735
P63104	14-3-3 protein zeta/delta OS=Homo sapiens OX=9606 GN=YWHAZ PE=1 SV=1	2828.8	2695.8	2179.3	4992.1	5794.8	15738.4
P45880	Voltage-dependent anion-selective channel protein 2 OS=Homo sapiens OX=9606 GN=VDAC2 PE=1 SV=2	30607.9	68652.4	86693.1	49592.7	48950	46045.4
Q5VYK3	Proteasome adapter and scaffold protein ECM29 OS=Homo sapiens OX=9606 GN=ECPAS PE=1 SV=2	2276.6	2111.8	1810.1	3073.5	3133.3	2989.1
Q9H9B4	Sideroflexin-1 OS=Homo sapiens OX=9606 GN=SFXN1 PE=1 SV=4	51309.2	37517.3	33262.9	18776.3	19426.1	17676.4
O75533	Splicing factor 3B subunit 1 OS=Homo sapiens OX=9606 GN=SF3B1 PE=1 SV=3	3057.5	2571.9	2406.8	1914.2	2623.1	4047.5
Q9HA77	Probable cysteine--tRNA ligase, mitochondrial OS=Homo sapiens OX=9606 GN=CARS2 PE=1 SV=1	31389.6	31728.3	37618.7	19566.4	17687.9	17013
Q7L8L6	FAST kinase domain-containing protein 5, mitochondrial OS=Homo sapiens OX=9606 GN=FASTKD5 PE=1 SV=1	4994	8350.7	12856.6	5261.4	6424.3	7559.4
P47985	Cytochrome b-c1 complex subunit Rieske, mitochondrial OS=Homo sapiens OX=9606 GN=UQCRFS1 PE=1 SV=2	88793.1	81306	78343	40564.8	38858.6	34813.6
Q96CS3	FAS-associated factor 2 OS=Homo sapiens OX=9606 GN=FAF2 PE=1 SV=2	4183.9	3970.7	5981.1	4222.4	4769.4	6377.6
Q13310	Polyadenylate-binding protein 4 OS=Homo sapiens OX=9606 GN=PABPC4 PE=1 SV=1	4619.1	4340.1	3375.1	8513.4	8408.6	7720.4
Q96I51	RCC1-like G exchanging factor-like protein OS=Homo sapiens OX=9606 GN=RCC1L PE=1 SV=2	16159.9	11194.4	9642.3	10161.8	6037.7	5152.5
Q9UHD8	Septin-9 OS=Homo sapiens OX=9606 GN=SEPTIN9 PE=1 SV=2	19782.6	15036.6	13563.1	18358.3	24582.5	23328.7
Q8NI60	Atypical kinase COQ8A, mitochondrial OS=Homo sapiens OX=9606 GN=COQ8A PE=1 SV=1	2740.7	3208.5	5946.9	2121.2	3070.8	3528.3
P53597	Succinate--CoA ligase [ADP/GDP-forming] subunit alpha, mitochondrial OS=Homo sapiens OX=9606 GN=SUCLG1 PE=1 SV=4	11817.3	20293.5	34611.3	14678.9	15145.6	19924.7
P61158	Actin-related protein 3 OS=Homo sapiens OX=9606 GN=ACTR3 PE=1 SV=3	8773.5	7810.6	5644.3	8444.5	8350	12822.6
P42345	Serine/threonine-protein kinase mTOR OS=Homo sapiens OX=9606 GN=MTOR PE=1 SV=1	5082.5	3360.4	2456.3	3663.1	3397.2	3374.1
O75521	Enoyl-CoA delta isomerase 2 OS=Homo sapiens OX=9606 GN=ECI2 PE=1 SV=4	4287.2	5431.6	6913.1	4545.6	3927.8	3466.2
Q9UQE7	Structural maintenance of chromosomes protein 3 OS=Homo sapiens OX=9606 GN=SMC3 PE=1 SV=2	6925.6	4928.1	2914.4	7118.4	6080	5694.1
A8MXV4	Nucleoside diphosphate-linked moiety X motif 19 OS=Homo sapiens OX=9606 GN=NUDT19 PE=1 SV=1						1104.7
P52788	Spermine synthase OS=Homo sapiens OX=9606 GN=SMS PE=1 SV=2	5880.9	7317.3	5615.4	14425.5	14747.9	13124.2
Q9H078	Caseinolytic peptidase B protein homolog OS=Homo sapiens OX=9606 GN=CLPB PE=1 SV=1	19764.2	14589.6	14346.9	7986.4	6836	7178.1
Q86TX2	Acyl-coenzyme A thioesterase 1 OS=Homo sapiens OX=9606 GN=ACOT1 PE=1 SV=1
Q9Y2Z2	Protein MTO1 homolog, mitochondrial OS=Homo sapiens OX=9606 GN=MTO1 PE=1 SV=2	15008.9	14504	14543.1	8612	7109.3	6790.8
P26639	Threonine--tRNA ligase 1, cytoplasmic OS=Homo sapiens OX=9606 GN=TARS1 PE=1 SV=3	1714.8	2819.7	4160.5	3895.8	4185.9	4505.2
Q8NE71	ATP-binding cassette sub-family F member 1 OS=Homo sapiens OX=9606 GN=ABCF1 PE=1 SV=2	3048.1	2156.3	1098.3	3386.9	3090	2921.2
Q9Y265	RuvB-like 1 OS=Homo sapiens OX=9606 GN=RUVBL1 PE=1 SV=1	1754.3	2382.4	3599	2388.3	4951.4	8204.5
Q13283	Ras GTPase-activating protein-binding protein 1 OS=Homo sapiens OX=9606 GN=G3BP1 PE=1 SV=1	5848.1	3301.6	1734.5	6302.9	5433.3	5167.6
P04899	Guanine nucleotide-binding protein G(i) subunit alpha-2 OS=Homo sapiens OX=9606 GN=GNAI2 PE=1 SV=3
P07686	Beta-hexosaminidase subunit beta OS=Homo sapiens OX=9606 GN=HEXB PE=1 SV=3	53961.7	48969.7	38826.3	39651	28598.5	25685.6
P14868	Aspartate--tRNA ligase, cytoplasmic OS=Homo sapiens OX=9606 GN=DARS1 PE=1 SV=2	9067.9	7207.7	4963.2	12594	11275.5	10887.7
P27348	14-3-3 protein theta OS=Homo sapiens OX=9606 GN=YWHAQ PE=1 SV=1	22636.5	17677.1	13498.9	37298.1	38631.1	36231
Q8N442	Translation factor GUF1, mitochondrial OS=Homo sapiens OX=9606 GN=GUF1 PE=2 SV=1	2286.6	3649.3	3507.1	2078.3	1692.2	2920.8
O95757	Heat shock 70 kDa protein 4L OS=Homo sapiens OX=9606 GN=HSPA4L PE=1 SV=3	1175.6	958	1028.7	2402.4	2845.4	2638.3
O00425	Insulin-like growth factor 2 mRNA-binding protein 3 OS=Homo sapiens OX=9606 GN=IGF2BP3 PE=1 SV=2	7548.2	6632.8	5295.3	10754.6	11192.9	10328.8
Q8TEX9	Importin-4 OS=Homo sapiens OX=9606 GN=IPO4 PE=1 SV=2	5571.2	5122.2	4739.9	5226.3	4443	4072
P68032	Actin, alpha cardiac muscle 1 OS=Homo sapiens OX=9606 GN=ACTC1 PE=1 SV=1
Q8TD30	Alanine aminotransferase 2 OS=Homo sapiens OX=9606 GN=GPT2 PE=1 SV=1	7681	11699.1	14355.8	11170.4	12620.8	12584.8
O15382	Branched-chain-amino-acid aminotransferase, mitochondrial OS=Homo sapiens OX=9606 GN=BCAT2 PE=1 SV=2	10580.6	16731.6	14920	6166.7	7263.7	6547.7
O43776	Asparagine--tRNA ligase, cytoplasmic OS=Homo sapiens OX=9606 GN=NARS1 PE=1 SV=1	15874.3	11203.5	6218.9	16935.1	16520.6	15906
Q6L8Q7	2',5'-phosphodiesterase 12 OS=Homo sapiens OX=9606 GN=PDE12 PE=1 SV=2	3311.3	3512.2	4871.2	2662.6	2872.3	2801.6
P61225	Ras-related protein Rap-2b OS=Homo sapiens OX=9606 GN=RAP2B PE=1 SV=1	18745.8	14908.7	10582.1	21474.7	19791.8	19466
P16219	Short-chain specific acyl-CoA dehydrogenase, mitochondrial OS=Homo sapiens OX=9606 GN=ACADS PE=1 SV=1	3924.8	6859.5	7715.9	3559.2	3470.3	3423.9
Q15021	Condensin complex subunit 1 OS=Homo sapiens OX=9606 GN=NCAPD2 PE=1 SV=3	1978.2	1591.7	1294.1	2350.4	1944.2	2752.4
O75616	GTPase Era, mitochondrial OS=Homo sapiens OX=9606 GN=ERAL1 PE=1 SV=2	3004.7	6687.1	14207.3	3549.5	3268.9	4502.2
P27144	Adenylate kinase 4, mitochondrial OS=Homo sapiens OX=9606 GN=AK4 PE=1 SV=1	24790.6	41081.5	45735.4	23789.4	23094	22194.9
Q9HC36	rRNA methyltransferase 3, mitochondrial OS=Homo sapiens OX=9606 GN=MRM3 PE=1 SV=2	24956	17009.1	11411.7	10603.9	7453	6786.7
P08727	Keratin, type I cytoskeletal 19 OS=Homo sapiens OX=9606 GN=KRT19 PE=1 SV=4	15467.2	9837.3	5363.3	14956.9	13359.1	12681
P36551	Oxygen-dependent coproporphyrinogen-III oxidase, mitochondrial OS=Homo sapiens OX=9606 GN=CPOX PE=1 SV=3	12706	10269.5	9155.6	4627.9	3835.8	3681
A0FGR8	Extended synaptotagmin-2 OS=Homo sapiens OX=9606 GN=ESYT2 PE=1 SV=1	846.6	1137.8	1247.5	2370.5	2724.3	2581
Q9BPW8	Protein NipSnap homolog 1 OS=Homo sapiens OX=9606 GN=NIPSNAP1 PE=1 SV=1	17776.6	33791.5	34183.4	17924.6	14078.2	11783.3
P51114	Fragile X mental retardation syndrome-related protein 1 OS=Homo sapiens OX=9606 GN=FXR1 PE=1 SV=3	7475.8	7043.3	5840.6	9867.1	10851.8	10210.3
Q9H2U2	Inorganic pyrophosphatase 2, mitochondrial OS=Homo sapiens OX=9606 GN=PPA2 PE=1 SV=2	33094.3	30948.4	31470	17060.6	14380	12586.6
Q9Y2S7	Polymerase delta-interacting protein 2 OS=Homo sapiens OX=9606 GN=POLDIP2 PE=1 SV=1	19686.1	25829.6	25828.4	13910.1	11037.5	10724.3
P51398	28S ribosomal protein S29, mitochondrial OS=Homo sapiens OX=9606 GN=DAP3 PE=1 SV=1	5968.8	5848.4	7856.1	3756.1	3300.2	3773.5
Q9NYK5	39S ribosomal protein L39, mitochondrial OS=Homo sapiens OX=9606 GN=MRPL39 PE=1 SV=3	15538.1	25325.5	29457.8	13257.5	11562.9	10436.1
Q9P015	39S ribosomal protein L15, mitochondrial OS=Homo sapiens OX=9606 GN=MRPL15 PE=1 SV=1	10978.7	15006.4	13677.9	7842	5897.5	5107.7
Q96CW1	AP-2 complex subunit mu OS=Homo sapiens OX=9606 GN=AP2M1 PE=1 SV=2	7860.1	6833.8	4443	12496.3	11666.6	10816.9
Q8NC51	Plasminogen activator inhibitor 1 RNA-binding protein OS=Homo sapiens OX=9606 GN=SERBP1 PE=1 SV=2	3493.5	3563	2888.2	7171.3	11093.3	13885.9
P30041	Peroxiredoxin-6 OS=Homo sapiens OX=9606 GN=PRDX6 PE=1 SV=3	9585.7	7940.2	4734.8	11317	11200.1	10569.1
Q96A65	Exocyst complex component 4 OS=Homo sapiens OX=9606 GN=EXOC4 PE=1 SV=1	5117.2	3433.4	2300.1	5820.4	4148.7	3820.6
P15559	NAD(P)H dehydrogenase [quinone] 1 OS=Homo sapiens OX=9606 GN=NQO1 PE=1 SV=1	16050.2	13836	12546.4	22416.9	25841.8	24696.3
Q7Z434	Mitochondrial antiviral-signaling protein OS=Homo sapiens OX=9606 GN=MAVS PE=1 SV=2	12306	11880.6	10938.1	6607.9	5331.5	4715.1
Q9Y3F4	Serine-threonine kinase receptor-associated protein OS=Homo sapiens OX=9606 GN=STRAP PE=1 SV=1	7440.1	6148.1	3200.5	8219.4	7859.1	7380.6
Q92667	A-kinase anchor protein 1, mitochondrial OS=Homo sapiens OX=9606 GN=AKAP1 PE=1 SV=1	3765.3	5094.2	6483.5	3677.5	4065.2	4946.9
P62495	Eukaryotic peptide chain release factor subunit 1 OS=Homo sapiens OX=9606 GN=ETF1 PE=1 SV=3	4797.2	3800	3141.7	5221.3	6092.7	6336
P53007	Tricarboxylate transport protein, mitochondrial OS=Homo sapiens OX=9606 GN=SLC25A1 PE=1 SV=2	38083.1	27856.4	21005	13173	10571.8	10419.2
Q9UBC2	Epidermal growth factor receptor substrate 15-like 1 OS=Homo sapiens OX=9606 GN=EPS15L1 PE=1 SV=1	4079.7	3333	2764.8	6138.8	6013.3	6348.6
Q9P2R7	Succinate--CoA ligase [ADP-forming] subunit beta, mitochondrial OS=Homo sapiens OX=9606 GN=SUCLA2 PE=1 SV=3	51416.1	99433	114018	60046.9	55958.3	52403.9
Q15019	Septin-2 OS=Homo sapiens OX=9606 GN=SEPTIN2 PE=1 SV=1	12782.5	9025.5	5713	10989.4	10367	9709.9
P22626	Heterogeneous nuclear ribonucleoproteins A2/B1 OS=Homo sapiens OX=9606 GN=HNRNPA2B1 PE=1 SV=2	7634.2	7368.7	4641	17491.8	21695.2	21493.7
O43747	AP-1 complex subunit gamma-1 OS=Homo sapiens OX=9606 GN=AP1G1 PE=1 SV=5	10558.5	9545	6359.4	10121.4	11305.3	10982.4
Q92665	28S ribosomal protein S31, mitochondrial OS=Homo sapiens OX=9606 GN=MRPS31 PE=1 SV=3	7982.7	8155.4	9464.8	4488.6	4188.5	3974.8
Q9Y6M7	Sodium bicarbonate cotransporter 3 OS=Homo sapiens OX=9606 GN=SLC4A7 PE=1 SV=2	2258.3	2397.8	1937.5	4179.2	3918.4	3712.9
Q9Y262	Eukaryotic translation initiation factor 3 subunit L OS=Homo sapiens OX=9606 GN=EIF3L PE=1 SV=1	11343.1	11647.1	6353.3	13791.4	13793.8	13754.1
O00231	26S proteasome non-ATPase regulatory subunit 11 OS=Homo sapiens OX=9606 GN=PSMD11 PE=1 SV=3	2105.2	1407.9	3743	3081	2738.3	6091.8
P50213	Isocitrate dehydrogenase [NAD] subunit alpha, mitochondrial OS=Homo sapiens OX=9606 GN=IDH3A PE=1 SV=1	56139.2	64399.7	74200.1	42525.4	41551.5	40384.8
P43490	Nicotinamide phosphoribosyltransferase OS=Homo sapiens OX=9606 GN=NAMPT PE=1 SV=1	2948	2457.8	1895.8	5081	4281.3	3854.4
P13010	X-ray repair cross-complementing protein 5 OS=Homo sapiens OX=9606 GN=XRCC5 PE=1 SV=3	5497	4011.2	1777.6	3387.3	2916.2	3057.2
Q8TEQ6	Gem-associated protein 5 OS=Homo sapiens OX=9606 GN=GEMIN5 PE=1 SV=3	7723.2	5146.7	3585.6	8350.9	7987.6	8699.2
Q86VI3	Ras GTPase-activating-like protein IQGAP3 OS=Homo sapiens OX=9606 GN=IQGAP3 PE=1 SV=2	1258.3	968.3	474.8	1899.5	960.6	911.5
Q9Y617	Phosphoserine aminotransferase OS=Homo sapiens OX=9606 GN=PSAT1 PE=1 SV=2	1161.3	3149.7	2080.3	3731.1	4418.4	6267.1
Q9NTK5	Obg-like ATPase 1 OS=Homo sapiens OX=9606 GN=OLA1 PE=1 SV=2	2689.4	4393.1	4717.8	8193.1	9557.8	9092.2
Q8NFV4	Protein ABHD11 OS=Homo sapiens OX=9606 GN=ABHD11 PE=1 SV=1	14513.5	9980.6	8168.2	5320.9	4324.7	4195.4
P04920	Anion exchange protein 2 OS=Homo sapiens OX=9606 GN=SLC4A2 PE=1 SV=4	215.5	896.9	1661.6	251.8	1176.6	1856.6
P50579	Methionine aminopeptidase 2 OS=Homo sapiens OX=9606 GN=METAP2 PE=1 SV=1	6543	3996.4	1827.6	3704.8	2871.3	2696.2
O75153	Clustered mitochondria protein homolog OS=Homo sapiens OX=9606 GN=CLUH PE=1 SV=2	4076.7	2995	2545.9	6946.1	6807.7	6154.3
P33993	DNA replication licensing factor MCM7 OS=Homo sapiens OX=9606 GN=MCM7 PE=1 SV=4	1489.4	1889.1	1682.2	3607.7	3327.3	3259.3
Q92973	Transportin-1 OS=Homo sapiens OX=9606 GN=TNPO1 PE=1 SV=2	3879.5	3830.8	3403.8	5394.5	5691.1	5858.4
Q9Y3I0	RNA-splicing ligase RtcB homolog OS=Homo sapiens OX=9606 GN=RTCB PE=1 SV=1	2201.4	1005.4	669.8	2039.5	1808.2	1693.1
P24539	ATP synthase F(0) complex subunit B1, mitochondrial OS=Homo sapiens OX=9606 GN=ATP5PB PE=1 SV=2	25642.7	31945.8	52355.1	25877.5	30984	31817.2
P30048	Thioredoxin-dependent peroxide reductase, mitochondrial OS=Homo sapiens OX=9606 GN=PRDX3 PE=1 SV=3	70120.4	72957.1	91138.8	45618	42224.9	36852.3
P61981	14-3-3 protein gamma OS=Homo sapiens OX=9606 GN=YWHAG PE=1 SV=2	2745.7	5936.3	8122.7	9059.8	11607.5	20551.4
P17980	26S proteasome regulatory subunit 6A OS=Homo sapiens OX=9606 GN=PSMC3 PE=1 SV=3	7583	6413.6	3760.9	7074.5	9463.6	9416.5
Q13423	NAD(P) transhydrogenase, mitochondrial OS=Homo sapiens OX=9606 GN=NNT PE=1 SV=3	8711	8970.7	12756.1	10206.6	9242.6	9055.4
O60664	Perilipin-3 OS=Homo sapiens OX=9606 GN=PLIN3 PE=1 SV=3	1777.3	1250.3	1122.5	2504.2	2703.3	2680.5
P49591	Serine--tRNA ligase, cytoplasmic OS=Homo sapiens OX=9606 GN=SARS1 PE=1 SV=3	6060.5	4212.2	3796.5	9170.1	10349.1	12092.9
Q8WWV3	Reticulon-4-interacting protein 1, mitochondrial OS=Homo sapiens OX=9606 GN=RTN4IP1 PE=1 SV=2	3535.8	5911.2	8097.3	4529.6	4160.7	4331.5
P04792	Heat shock protein beta-1 OS=Homo sapiens OX=9606 GN=HSPB1 PE=1 SV=2	42132.1	30072.6	20426.4	70722.6	73694.6	71569.6
Q02978	Mitochondrial 2-oxoglutarate/malate carrier protein OS=Homo sapiens OX=9606 GN=SLC25A11 PE=1 SV=3	27496	18040.7	16079.2	9602.8	8924.3	8787.4
Q96CM8	Medium-chain acyl-CoA ligase ACSF2, mitochondrial OS=Homo sapiens OX=9606 GN=ACSF2 PE=1 SV=2	5751.4	8941	9013.2	3464.9	4872.6	4439.1
Q6P2E9	Enhancer of mRNA-decapping protein 4 OS=Homo sapiens OX=9606 GN=EDC4 PE=1 SV=1	3512.4	1860.6	1262.7	3006.2	3091.9	3095.3
O43464	Serine protease HTRA2, mitochondrial OS=Homo sapiens OX=9606 GN=HTRA2 PE=1 SV=2	15401.5	10797.6	7785.5	5737.7	3887	4837.1
P23528	Cofilin-1 OS=Homo sapiens OX=9606 GN=CFL1 PE=1 SV=3	11431.9	9743.1	9500.6	16207.3	23282.6	25948.4
P05388	60S acidic ribosomal protein P0 OS=Homo sapiens OX=9606 GN=RPLP0 PE=1 SV=1	7809.4	8001.9	6233.2	18880.9	16105.6	14010.9
P67809	Y-box-binding protein 1 OS=Homo sapiens OX=9606 GN=YBX1 PE=1 SV=3	541.5	271.2	251.2	568.7	1454.9	1590.3
Q8IVF2	Protein AHNAK2 OS=Homo sapiens OX=9606 GN=AHNAK2 PE=1 SV=2	2003	2561.7	3176.7	2804.5	4269	3994.3
Q96RR1	Twinkle protein, mitochondrial OS=Homo sapiens OX=9606 GN=TWNK PE=1 SV=1	993.6	935.7	764.9	656.3	536.8	498.6
Q6NZI2	Caveolae-associated protein 1 OS=Homo sapiens OX=9606 GN=CAVIN1 PE=1 SV=1	2858.6	2690.1	4239.4	5666.9	12495.2	11109.1
Q9NZJ7	Mitochondrial carrier homolog 1 OS=Homo sapiens OX=9606 GN=MTCH1 PE=1 SV=1	16641.3	13939.3	10956.7	11252.8	8335.3	7633
P49589	Cysteine--tRNA ligase, cytoplasmic OS=Homo sapiens OX=9606 GN=CARS1 PE=1 SV=3	3546.6	3291.9	2517.5	3546.3	4281.6	4056.7
Q9Y606	tRNA pseudouridine synthase A OS=Homo sapiens OX=9606 GN=PUS1 PE=1 SV=3	8262.4	7034.2	6660.9	4905.1	3984.5	4958.5
P08574	Cytochrome c1, heme protein, mitochondrial OS=Homo sapiens OX=9606 GN=CYC1 PE=1 SV=3	9359.8	14188.8	22874.1	10750.5	12070.8	11268.4
P17844	Probable ATP-dependent RNA helicase DDX5 OS=Homo sapiens OX=9606 GN=DDX5 PE=1 SV=1	13971.1	10110.2	6098.7	18150.7	20839.5	23109.2
Q9H0R6	Glutamyl-tRNA(Gln) amidotransferase subunit A, mitochondrial OS=Homo sapiens OX=9606 GN=QRSL1 PE=1 SV=2	2910.5	2975	3293.2	2234.6	2173	2141.7
Q9NQR4	Omega-amidase NIT2 OS=Homo sapiens OX=9606 GN=NIT2 PE=1 SV=1	5448	8245.1	10904.4	7145.3	8955.9	9110.4
Q8IWA4	Mitofusin-1 OS=Homo sapiens OX=9606 GN=MFN1 PE=1 SV=3	9753.2	5536.7	3151	4084	2204.6	1885.6
Q9H857	5'-nucleotidase domain-containing protein 2 OS=Homo sapiens OX=9606 GN=NT5DC2 PE=1 SV=1	6982.8	9699.7	9503.8	4752.6	3711	3400.1
P51149	Ras-related protein Rab-7a OS=Homo sapiens OX=9606 GN=RAB7A PE=1 SV=1	7841.8	20612.1	19915	20351.4	28349.4	24779.4
P62879	Guanine nucleotide-binding protein G(I)/G(S)/G(T) subunit beta-2 OS=Homo sapiens OX=9606 GN=GNB2 PE=1 SV=3	8944.6	7749	4917.7	11013.2	10487.4	11327
P20700	Lamin-B1 OS=Homo sapiens OX=9606 GN=LMNB1 PE=1 SV=2	10468.7	7273.4	6273.1	14931.9	15377.9	13983.6
O14874	[3-methyl-2-oxobutanoate dehydrogenase [lipoamide]] kinase, mitochondrial OS=Homo sapiens OX=9606 GN=BCKDK PE=1 SV=2	7966.5	8151.4	7678.6	4207.1	3390.1	3017.1
O00186	Syntaxin-binding protein 3 OS=Homo sapiens OX=9606 GN=STXBP3 PE=1 SV=2	3836.3	3701.8	2957.2	6271.3	6358.9	5953.6
O00232	26S proteasome non-ATPase regulatory subunit 12 OS=Homo sapiens OX=9606 GN=PSMD12 PE=1 SV=3	3304	2564	2457.5	4116.6	3530.4	5374.9
Q4G0N4	NAD kinase 2, mitochondrial OS=Homo sapiens OX=9606 GN=NADK2 PE=1 SV=2	26228.4	17034.8	14834.9	11896.3	10028.7	9580.8
P15170	Eukaryotic peptide chain release factor GTP-binding subunit ERF3A OS=Homo sapiens OX=9606 GN=GSPT1 PE=1 SV=1	11571.1	7394.4	5727.4	9445	9675	9330.9
P25685	DnaJ homolog subfamily B member 1 OS=Homo sapiens OX=9606 GN=DNAJB1 PE=1 SV=4	14058.5	11049.9	5356.8	19414.5	18587.9	17942.2
A5YKK6	CCR4-NOT transcription complex subunit 1 OS=Homo sapiens OX=9606 GN=CNOT1 PE=1 SV=2	4820	3665.8	3377	6440.7	6089.7	6635.2
O75323	Protein NipSnap homolog 2 OS=Homo sapiens OX=9606 GN=NIPSNAP2 PE=1 SV=1	24480.8	27232.4	34480.6	18043.6	17370.3	16901.8
Q92974	Rho guanine nucleotide exchange factor 2 OS=Homo sapiens OX=9606 GN=ARHGEF2 PE=1 SV=4	12538.9	9314.4	4984.2	12920.9	10942.7	9885.6
Q14166	Tubulin--tyrosine ligase-like protein 12 OS=Homo sapiens OX=9606 GN=TTLL12 PE=1 SV=2	4428.1	2947.6	1584.6	5455.3	4167	3329.7
P04179	Superoxide dismutase [Mn], mitochondrial OS=Homo sapiens OX=9606 GN=SOD2 PE=1 SV=3	5519.8	29810.6	34091.9	18875.6	15655.3	14301.7
Q06830	Peroxiredoxin-1 OS=Homo sapiens OX=9606 GN=PRDX1 PE=1 SV=1	38096.2	26991.4	22923.2	48147.5	47274.2	50008.5
P62195	26S proteasome regulatory subunit 8 OS=Homo sapiens OX=9606 GN=PSMC5 PE=1 SV=1	1131.2	1534	1166.9	3167.4	3608.4	3151.7
Q9BXJ9	N-alpha-acetyltransferase 15, NatA auxiliary subunit OS=Homo sapiens OX=9606 GN=NAA15 PE=1 SV=1	9365.1	6226.3	4715	7398.9	7375.3	7070
P16278	Beta-galactosidase OS=Homo sapiens OX=9606 GN=GLB1 PE=1 SV=2	2522.5	2134.1	1907.2	1703.8	1648	1749.5
P23458	Tyrosine-protein kinase JAK1 OS=Homo sapiens OX=9606 GN=JAK1 PE=1 SV=2	2460.4	1737.8	1577.2	1260.4	833	1505.9
P00387	NADH-cytochrome b5 reductase 3 OS=Homo sapiens OX=9606 GN=CYB5R3 PE=1 SV=3	14042.2	13152	10598.1	8112.9	6208.1	5412.5
Q6P587	Acylpyruvase FAHD1, mitochondrial OS=Homo sapiens OX=9606 GN=FAHD1 PE=1 SV=2	14268.5	14726.6	14183.8	10218.1	9350.7	8588.2
P62873	Guanine nucleotide-binding protein G(I)/G(S)/G(T) subunit beta-1 OS=Homo sapiens OX=9606 GN=GNB1 PE=1 SV=3	2620.7	1995.3	1108.4	2479.1	2816.8	2814.3
Q96TC7	Regulator of microtubule dynamics protein 3 OS=Homo sapiens OX=9606 GN=RMDN3 PE=1 SV=2	11330.9	10028	9900.9	7712.1	6742.5	11274.9
Q8IXI1	Mitochondrial Rho GTPase 2 OS=Homo sapiens OX=9606 GN=RHOT2 PE=1 SV=2	2361.6	3376.4	3559.5	2966.1	2756.2	2469
P31946	14-3-3 protein beta/alpha OS=Homo sapiens OX=9606 GN=YWHAB PE=1 SV=3
Q9H223	EH domain-containing protein 4 OS=Homo sapiens OX=9606 GN=EHD4 PE=1 SV=1	1906.5	1808.1	2052	2184.2	1810.8	5442.1
P05165	Propionyl-CoA carboxylase alpha chain, mitochondrial OS=Homo sapiens OX=9606 GN=PCCA PE=1 SV=4	10374.1	11006.6	10641.4	4864.4	6145.8	5795.1
P13797	Plastin-3 OS=Homo sapiens OX=9606 GN=PLS3 PE=1 SV=4	2455.5	1769.2	1165.9	2367.4	2110.3	1945.1
P52789	Hexokinase-2 OS=Homo sapiens OX=9606 GN=HK2 PE=1 SV=2	3818.3	2041	1229.9	3996.9	4398.6	3889.7
Q9NSD9	Phenylalanine--tRNA ligase beta subunit OS=Homo sapiens OX=9606 GN=FARSB PE=1 SV=3	3678.1	5497.9	4888.5	8483.3	8552.4	9945.2
Q15365	Poly(rC)-binding protein 1 OS=Homo sapiens OX=9606 GN=PCBP1 PE=1 SV=2	563.4	569.8	305.3	691.7	706	683.2
Q9BQ95	Evolutionarily conserved signaling intermediate in Toll pathway, mitochondrial OS=Homo sapiens OX=9606 GN=ECSIT PE=1 SV=1	8423	6730.4	5224	3580.8	2395	2627.7
Q9Y2W6	Tudor and KH domain-containing protein OS=Homo sapiens OX=9606 GN=TDRKH PE=1 SV=2	3656	6401	6088.5	4160.1	2743	2674.2
O75208	Ubiquinone biosynthesis protein COQ9, mitochondrial OS=Homo sapiens OX=9606 GN=COQ9 PE=1 SV=1	2531.3	7372.7	15190.8	4943.3	6360.3	6373.2
P11172	Uridine 5'-monophosphate synthase OS=Homo sapiens OX=9606 GN=UMPS PE=1 SV=1	16959.4	13172.6	12138.8	13189.9	11804.8	11228.5
P04062	Lysosomal acid glucosylceramidase OS=Homo sapiens OX=9606 GN=GBA PE=1 SV=3	9405.8	8798.3	7900.3	5085.7	4827.1	4325.3
P48449	Lanosterol synthase OS=Homo sapiens OX=9606 GN=LSS PE=1 SV=1	10699.1	5755.9	6118.6	4721.9	4873.5	4917
Q86UT6	NLR family member X1 OS=Homo sapiens OX=9606 GN=NLRX1 PE=1 SV=1	16708.7	4735.7	3642	2634.2	1859.8	1734.3
Q7L2H7	Eukaryotic translation initiation factor 3 subunit M OS=Homo sapiens OX=9606 GN=EIF3M PE=1 SV=1	463.8	302.6	138.6	413	291	274.2
Q8IVS2	Malonyl-CoA-acyl carrier protein transacylase, mitochondrial OS=Homo sapiens OX=9606 GN=MCAT PE=1 SV=2	26420	18025.9	12994.3	9480.7	7825.8	7291
Q07065	Cytoskeleton-associated protein 4 OS=Homo sapiens OX=9606 GN=CKAP4 PE=1 SV=2	9958.6	3368.9	1816.6	3049.7	2715.5	2959.7
Q9UHQ9	NADH-cytochrome b5 reductase 1 OS=Homo sapiens OX=9606 GN=CYB5R1 PE=1 SV=1	5036.2	4018.6	8445.1	2560.6	2272.3	5316.6
P51659	Peroxisomal multifunctional enzyme type 2 OS=Homo sapiens OX=9606 GN=HSD17B4 PE=1 SV=3	4476.9	5162.7	4328.8	7615.3	6705.4	5936.9
P63092	Guanine nucleotide-binding protein G(s) subunit alpha isoforms short OS=Homo sapiens OX=9606 GN=GNAS PE=1 SV=1	5501.5	9422.9	9830.4	9986.1	21231.4	24220.1
Q96EY1	DnaJ homolog subfamily A member 3, mitochondrial OS=Homo sapiens OX=9606 GN=DNAJA3 PE=1 SV=2	8338.1	15474.5	18357.3	10824.4	8747.2	7997
Q96DV4	39S ribosomal protein L38, mitochondrial OS=Homo sapiens OX=9606 GN=MRPL38 PE=1 SV=2	19761.3	21918.3	25141.6	11917.9	11173.7	10804.2
Q13017	Rho GTPase-activating protein 5 OS=Homo sapiens OX=9606 GN=ARHGAP5 PE=1 SV=2	2940.5	2715.8	2390.2	4519	3710.1	3615.7
Q9NQC3	Reticulon-4 OS=Homo sapiens OX=9606 GN=RTN4 PE=1 SV=2	1567.9	13982.7	7496	22639.9	13743.6	11828.1
Q15758	Neutral amino acid transporter B(0) OS=Homo sapiens OX=9606 GN=SLC1A5 PE=1 SV=2	364.5	2115.8	1727	1340.2	4914.3	5379.8
Q8IYQ7	Threonine synthase-like 1 OS=Homo sapiens OX=9606 GN=THNSL1 PE=1 SV=2	4450.5	3211.4	3714.6	1680.9	1352.5	2049.4
Q96HS1	Serine/threonine-protein phosphatase PGAM5, mitochondrial OS=Homo sapiens OX=9606 GN=PGAM5 PE=1 SV=2	50637.4	40079.5	53808.5	21480	18723.2	24616.3
P43897	Elongation factor Ts, mitochondrial OS=Homo sapiens OX=9606 GN=TSFM PE=1 SV=2	10415	14393.8	17962.5	10109.2	9803.9	9404.2
Q12959	Disks large homolog 1 OS=Homo sapiens OX=9606 GN=DLG1 PE=1 SV=2	7586.1	5701.1	3207.1	7389.8	5271.4	4484.1
Q9H936	Mitochondrial glutamate carrier 1 OS=Homo sapiens OX=9606 GN=SLC25A22 PE=1 SV=1	15608.6	15410	13413.2	9868.7	8494.6	7932.4
Q8NFF5	FAD synthase OS=Homo sapiens OX=9606 GN=FLAD1 PE=1 SV=1	2609.7	2580.5	2189.8	2015.4	1476.3	1231.8
Q8NBX0	Saccharopine dehydrogenase-like oxidoreductase OS=Homo sapiens OX=9606 GN=SCCPDH PE=1 SV=1	10023.3	7556	7114.8	4372.7	3758.2	3537.8
O15031	Plexin-B2 OS=Homo sapiens OX=9606 GN=PLXNB2 PE=1 SV=3		224.4	186.2		308.4	272.6
A4D1E9	GTP-binding protein 10 OS=Homo sapiens OX=9606 GN=GTPBP10 PE=1 SV=1	4277.3	8446	11229.1	3099.5	4260.3	3992.7
P36542	ATP synthase subunit gamma, mitochondrial OS=Homo sapiens OX=9606 GN=ATP5F1C PE=1 SV=1	21985.4	35771.5	56866.2	14101.1	25495.4	27153.1
Q00839	Heterogeneous nuclear ribonucleoprotein U OS=Homo sapiens OX=9606 GN=HNRNPU PE=1 SV=6	9856.7	8249.6	6339.8	16220.5	17089.3	15947.2
P00491	Purine nucleoside phosphorylase OS=Homo sapiens OX=9606 GN=PNP PE=1 SV=2	1692.7	1157.2	827.4	1924.6	2224.9	2370.4
Q99873	Protein arginine N-methyltransferase 1 OS=Homo sapiens OX=9606 GN=PRMT1 PE=1 SV=3	2235.3	3619	4159.5	9717.7	9946.5	8825.6
P15586	N-acetylglucosamine-6-sulfatase OS=Homo sapiens OX=9606 GN=GNS PE=1 SV=3	3896.9	10754.2	14558	5644.4	10560.2	9957.6
Q14240	Eukaryotic initiation factor 4A-II OS=Homo sapiens OX=9606 GN=EIF4A2 PE=1 SV=2	448.9	329.4	186.9	377.3	420.5	390.8
Q13084	39S ribosomal protein L28, mitochondrial OS=Homo sapiens OX=9606 GN=MRPL28 PE=1 SV=4	6619.6	5521.8	5645.7	3119.8	2493	2609.6
P52292	Importin subunit alpha-1 OS=Homo sapiens OX=9606 GN=KPNA2 PE=1 SV=1	2011	1963.4	1210.9	2564.6	2765.3	2760.8
P08758	Annexin A5 OS=Homo sapiens OX=9606 GN=ANXA5 PE=1 SV=2	10161.5	8847.4	6379.6	17286.1	15534.9	14975
P00390	Glutathione reductase, mitochondrial OS=Homo sapiens OX=9606 GN=GSR PE=1 SV=2	14498.3	9990.9	5438.8	5689.8	4545.6	4298.9
P07384	Calpain-1 catalytic subunit OS=Homo sapiens OX=9606 GN=CAPN1 PE=1 SV=1	7863.2	7140.9	5590.2	9646	9463.2	9042.5
Q92841	Probable ATP-dependent RNA helicase DDX17 OS=Homo sapiens OX=9606 GN=DDX17 PE=1 SV=2	4156.5	2679.3	1126.5	4129.4	4533.6	4422.9
P18669	Phosphoglycerate mutase 1 OS=Homo sapiens OX=9606 GN=PGAM1 PE=1 SV=2	13612.4	7271.7	5941.9	11164.2	11323.8	13031.6
P20020	Plasma membrane calcium-transporting ATPase 1 OS=Homo sapiens OX=9606 GN=ATP2B1 PE=1 SV=4	802.8	464.1	254.1	915.9	498.8	417
Q8IXI2	Mitochondrial Rho GTPase 1 OS=Homo sapiens OX=9606 GN=RHOT1 PE=1 SV=2	10266.5	8443.7	9067.7	5739.3	4878.3	4375.9
Q6P4A8	Phospholipase B-like 1 OS=Homo sapiens OX=9606 GN=PLBD1 PE=1 SV=2	11595.3	6868	7255.8	4547.1	4495	4235.8
Q9H3K2	Growth hormone-inducible transmembrane protein OS=Homo sapiens OX=9606 GN=GHITM PE=1 SV=2	8643.4	7488.6	8967.3	4588.5	5133	12117
Q96PY5	Formin-like protein 2 OS=Homo sapiens OX=9606 GN=FMNL2 PE=1 SV=3	8270.1	6687.6	4636.9	8690.6	11233	9984.7
Q9HAV7	GrpE protein homolog 1, mitochondrial OS=Homo sapiens OX=9606 GN=GRPEL1 PE=1 SV=2	23804.7	35708.1	35895.3	22342.4	18821.9	17795.5
Q92945	Far upstream element-binding protein 2 OS=Homo sapiens OX=9606 GN=KHSRP PE=1 SV=4	12230.6	9058	5875.3	12521	11135.2	11307.4
O75534	Cold shock domain-containing protein E1 OS=Homo sapiens OX=9606 GN=CSDE1 PE=1 SV=2	6722.3	7057.6	5771.1	11761.9	11945.2	11391.5
P02794	Ferritin heavy chain OS=Homo sapiens OX=9606 GN=FTH1 PE=1 SV=2	8865.4	8204.5	10765.5	4186.7	3691.1	3361.3
O00141	Serine/threonine-protein kinase Sgk1 OS=Homo sapiens OX=9606 GN=SGK1 PE=1 SV=2	2071.2	3804.5	2896.5	2232.1	4143.2	3994.1
P11413	Glucose-6-phosphate 1-dehydrogenase OS=Homo sapiens OX=9606 GN=G6PD PE=1 SV=4	4935	4685.5	2820.6	5423.6	4298.2	4443.6
P33527	Multidrug resistance-associated protein 1 OS=Homo sapiens OX=9606 GN=ABCC1 PE=1 SV=3	6452.5	4533.6	3198.1	6655.2	5910.4	5452.7
P09211	Glutathione S-transferase P OS=Homo sapiens OX=9606 GN=GSTP1 PE=1 SV=2
Q9C0C2	182 kDa tankyrase-1-binding protein OS=Homo sapiens OX=9606 GN=TNKS1BP1 PE=1 SV=4	3553.9	2331.6	1068.8	1589.2	1549	1404.5
Q13492	Phosphatidylinositol-binding clathrin assembly protein OS=Homo sapiens OX=9606 GN=PICALM PE=1 SV=2	3162.7	3161.1	1836.9	3984.1	3792.2	4369.8
Q8NE86	Calcium uniporter protein, mitochondrial OS=Homo sapiens OX=9606 GN=MCU PE=1 SV=1	31617	25169.7	26579	19172.5	19142.2	19959.6
O75643	U5 small nuclear ribonucleoprotein 200 kDa helicase OS=Homo sapiens OX=9606 GN=SNRNP200 PE=1 SV=2		155.9	365.7	671.1	953.9	790.6
Q5HYK3	2-methoxy-6-polyprenyl-1,4-benzoquinol methylase, mitochondrial OS=Homo sapiens OX=9606 GN=COQ5 PE=1 SV=2	3343	5274.1	6585.4	3943.1	3819.2	3674.8
P61221	ATP-binding cassette sub-family E member 1 OS=Homo sapiens OX=9606 GN=ABCE1 PE=1 SV=1	4865.4	3643.5	2863.2	3828.8	5349	5804.8
Q9NVV4	Poly(A) RNA polymerase, mitochondrial OS=Homo sapiens OX=9606 GN=MTPAP PE=1 SV=1	6707.7	7208.3	8378.3	5416.1	4830.3	4632.4
O00154	Cytosolic acyl coenzyme A thioester hydrolase OS=Homo sapiens OX=9606 GN=ACOT7 PE=1 SV=3	2290.6	7492.6	10112.1	9099.9	10906.6	10877.5
P16152	Carbonyl reductase [NADPH] 1 OS=Homo sapiens OX=9606 GN=CBR1 PE=1 SV=3	3058.6	1817.2	2222.3	1788.4	1670.6	3494.4
Q8WUM4	Programmed cell death 6-interacting protein OS=Homo sapiens OX=9606 GN=PDCD6IP PE=1 SV=1	11929.7	13160.6	13243.2	18688.3	19835.4	18844.2
P43243	Matrin-3 OS=Homo sapiens OX=9606 GN=MATR3 PE=1 SV=2	5242.3	3443.2	1819.6	8087.5	5912.6	5498.4
P11717	Cation-independent mannose-6-phosphate receptor OS=Homo sapiens OX=9606 GN=IGF2R PE=1 SV=3	5903.7	4633.5	3622.4	5665.1	4683.5	4063.7
P50552	Vasodilator-stimulated phosphoprotein OS=Homo sapiens OX=9606 GN=VASP PE=1 SV=3	5099.9	3403.8	1690.8	3144.9	3998.8	3440.5
Q9UBX3	Mitochondrial dicarboxylate carrier OS=Homo sapiens OX=9606 GN=SLC25A10 PE=1 SV=2	18017.6	17025.1	16494	8629.9	8951.9	8631.3
Q9Y266	Nuclear migration protein nudC OS=Homo sapiens OX=9606 GN=NUDC PE=1 SV=1	5040.8	4517	3485.8	10318	12274.8	12139.2
Q96I59	Probable asparagine--tRNA ligase, mitochondrial OS=Homo sapiens OX=9606 GN=NARS2 PE=1 SV=3	31800.9	19908.2	14233.7	11145.7	8433.8	7891.5
P82673	28S ribosomal protein S35, mitochondrial OS=Homo sapiens OX=9606 GN=MRPS35 PE=1 SV=1	13565.6	15577.8	23190.4	9841.8	11608.8	11833.6
Q9BTU6	Phosphatidylinositol 4-kinase type 2-alpha OS=Homo sapiens OX=9606 GN=PI4K2A PE=1 SV=1	3778.8	3956.4	4836.1	3923.7	4108.6	4174.8
O75431	Metaxin-2 OS=Homo sapiens OX=9606 GN=MTX2 PE=1 SV=1	1928	1808.6	1793.9	1500.6	1150.3	1186.8
Q9UIJ7	GTP:AMP phosphotransferase AK3, mitochondrial OS=Homo sapiens OX=9606 GN=AK3 PE=1 SV=4	24269.6	31062.6	34754.8	20690.6	18225	16274.3
P48047	ATP synthase subunit O, mitochondrial OS=Homo sapiens OX=9606 GN=ATP5PO PE=1 SV=1	24910.1	52549.3	78592.5	39631.3	35358.7	37958.6
Q06210	Glutamine--fructose-6-phosphate aminotransferase [isomerizing] 1 OS=Homo sapiens OX=9606 GN=GFPT1 PE=1 SV=3	4324.2	4458.8	3213.9	8159.2	7182.3	6145.2
P61247	40S ribosomal protein S3a OS=Homo sapiens OX=9606 GN=RPS3A PE=1 SV=2	18108.1	14309.3	10432.8	33575.8	33351.5	30032.8
Q6NVY1	3-hydroxyisobutyryl-CoA hydrolase, mitochondrial OS=Homo sapiens OX=9606 GN=HIBCH PE=1 SV=2	24760.1	23874.9	35571.7	15677.2	15663.7	17179.2
P05198	Eukaryotic translation initiation factor 2 subunit 1 OS=Homo sapiens OX=9606 GN=EIF2S1 PE=1 SV=3	6477.6	6490.7	5534.9	14557.4	14664.1	14358.1
Q96RT1	Erbin OS=Homo sapiens OX=9606 GN=ERBIN PE=1 SV=2	3639	2521.1	3121.3	4046.1	5220.3	4845.6
P82675	28S ribosomal protein S5, mitochondrial OS=Homo sapiens OX=9606 GN=MRPS5 PE=1 SV=2	13815	16914.9	18108.2	10627.7	8769.9	7995.1
Q9Y2Q3	Glutathione S-transferase kappa 1 OS=Homo sapiens OX=9606 GN=GSTK1 PE=1 SV=3	1386.2	5748.5	12150.5	3516.9	3320.8	5338.7
P47895	Aldehyde dehydrogenase family 1 member A3 OS=Homo sapiens OX=9606 GN=ALDH1A3 PE=1 SV=2	1624.7	1275.4	1230.4	2644.5	2837.4	2620.3
Q7L3T8	Probable proline--tRNA ligase, mitochondrial OS=Homo sapiens OX=9606 GN=PARS2 PE=1 SV=1
Q9UNM6	26S proteasome non-ATPase regulatory subunit 13 OS=Homo sapiens OX=9606 GN=PSMD13 PE=1 SV=2	2236.4	1755.5	3199.3	4626.7	7561.9	8565.9
Q5JPH6	Probable glutamate--tRNA ligase, mitochondrial OS=Homo sapiens OX=9606 GN=EARS2 PE=1 SV=2	11664.1	9884.2	13806.1	6038	6943.5	7171.2
Q04917	14-3-3 protein eta OS=Homo sapiens OX=9606 GN=YWHAH PE=1 SV=4	1855.2	2698.7	2893.9	3298.6	6324	6536.5
P55010	Eukaryotic translation initiation factor 5 OS=Homo sapiens OX=9606 GN=EIF5 PE=1 SV=2	7379.2	5831.3	3564.3	7286.5	7071.2	6596.5
P49590	Histidine--tRNA ligase, mitochondrial OS=Homo sapiens OX=9606 GN=HARS2 PE=1 SV=1	10523.9	11761.3	13144.9	9267.8	9591.8	9862.1
Q9NUL7	Probable ATP-dependent RNA helicase DDX28 OS=Homo sapiens OX=9606 GN=DDX28 PE=1 SV=2	12077.6	13816.6	12348.6	6306.7	5854.1	5758.8
Q9NRK6	ATP-binding cassette sub-family B member 10, mitochondrial OS=Homo sapiens OX=9606 GN=ABCB10 PE=1 SV=2	26292.7	18933.6	13620	16058.6	9768.1	8306.9
P09960	Leukotriene A-4 hydrolase OS=Homo sapiens OX=9606 GN=LTA4H PE=1 SV=2	5205.3	4408	4406.8	7883.7	7442.8	8741.2
Q9NS69	Mitochondrial import receptor subunit TOM22 homolog OS=Homo sapiens OX=9606 GN=TOMM22 PE=1 SV=3
Q9ULH0	Kinase D-interacting substrate of 220 kDa OS=Homo sapiens OX=9606 GN=KIDINS220 PE=1 SV=3	6869.1	4488.5	2974.4	3688.8	2922.8	2811
O14745	Na(+)/H(+) exchange regulatory cofactor NHE-RF1 OS=Homo sapiens OX=9606 GN=SLC9A3R1 PE=1 SV=4	4035.1	3300.4	2539.6	7046.3	7684.2	7293.2
P30405	Peptidyl-prolyl cis-trans isomerase F, mitochondrial OS=Homo sapiens OX=9606 GN=PPIF PE=1 SV=1	21872.8	21331.5	31211.7	19372.9	19773.4	25589.1
Q8TB22	Spermatogenesis-associated protein 20 OS=Homo sapiens OX=9606 GN=SPATA20 PE=2 SV=3	10499.3	8820.5	10409.6	5526.7	4583.4	5777
Q96GK7	Fumarylacetoacetate hydrolase domain-containing protein 2A OS=Homo sapiens OX=9606 GN=FAHD2A PE=1 SV=1	1573.9	4030	5575.9	766.3	1599.5	2274.3
Q92499	ATP-dependent RNA helicase DDX1 OS=Homo sapiens OX=9606 GN=DDX1 PE=1 SV=2	7724.8	5887.8	4512.7	8550.4	7080.1	6399.5
P83111	Serine beta-lactamase-like protein LACTB, mitochondrial OS=Homo sapiens OX=9606 GN=LACTB PE=1 SV=2	7484.2	6595.7	10395.2	4507.7	3712.6	4905.9
Q02241	Kinesin-like protein KIF23 OS=Homo sapiens OX=9606 GN=KIF23 PE=1 SV=3	1678	3402	5222.9	1887.9	1830	1781.6
Q7Z460	CLIP-associating protein 1 OS=Homo sapiens OX=9606 GN=CLASP1 PE=1 SV=1	4830.6	2405.8	1194.1	2112.5	1846.3	2306.2
Q6P2I3	Fumarylacetoacetate hydrolase domain-containing protein 2B OS=Homo sapiens OX=9606 GN=FAHD2B PE=1 SV=1
P35998	26S proteasome regulatory subunit 7 OS=Homo sapiens OX=9606 GN=PSMC2 PE=1 SV=3	7719.4	5307.7	2084	6034.9	5456.8	8475.4
Q9Y6C9	Mitochondrial carrier homolog 2 OS=Homo sapiens OX=9606 GN=MTCH2 PE=1 SV=1	23921.8	30069.2	35663.7	18091.8	17276.7	15892.8
Q9NUQ2	1-acyl-sn-glycerol-3-phosphate acyltransferase epsilon OS=Homo sapiens OX=9606 GN=AGPAT5 PE=1 SV=3	11831.6	9782.5	6052.7	7216.4	5012.3	4136
Q2TB90	Hexokinase HKDC1 OS=Homo sapiens OX=9606 GN=HKDC1 PE=1 SV=3	3140.7	5660.6	6025.7	6167.7	6292.2	5658
P99999	Cytochrome c OS=Homo sapiens OX=9606 GN=CYCS PE=1 SV=2	26199.7	63139.7	81751.5	30486.3	31053.4	29950.7
P23396	40S ribosomal protein S3 OS=Homo sapiens OX=9606 GN=RPS3 PE=1 SV=2	18889.9	19092.3	15944.3	38301.1	39317.8	37289.9
Q9BWD1	Acetyl-CoA acetyltransferase, cytosolic OS=Homo sapiens OX=9606 GN=ACAT2 PE=1 SV=2	9773.5	9388	9045.5	13886.3	14335.5	14212.4
Q9HDC9	Adipocyte plasma membrane-associated protein OS=Homo sapiens OX=9606 GN=APMAP PE=1 SV=2	3643.8	3754.3	5527	3544.1	5110.9	8622.6
P52907	F-actin-capping protein subunit alpha-1 OS=Homo sapiens OX=9606 GN=CAPZA1 PE=1 SV=3	3019.1	1866.9	965.5	3393.5	3043.4	2788.2
Q53GQ0	Very-long-chain 3-oxoacyl-CoA reductase OS=Homo sapiens OX=9606 GN=HSD17B12 PE=1 SV=2	1131.7	1673.9	1812.1	2022.6	2466.3	2466.2
P49321	Nuclear autoantigenic sperm protein OS=Homo sapiens OX=9606 GN=NASP PE=1 SV=2	2208	1988.5	1469.6	5620.9	4707	4203.2
Q15181	Inorganic pyrophosphatase OS=Homo sapiens OX=9606 GN=PPA1 PE=1 SV=2	9376.2	7395	4949.1	15985.6	12843.5	12307.1
Q99536	Synaptic vesicle membrane protein VAT-1 homolog OS=Homo sapiens OX=9606 GN=VAT1 PE=1 SV=2	1521.8	1453.5	967.4	2185.7	2274.9	2336.4
P0DP25	Calmodulin-3 OS=Homo sapiens OX=9606 GN=CALM3 PE=1 SV=1	17194.3	16525.5	14620.5	42894.6	47702.6	46255.1
P09651	Heterogeneous nuclear ribonucleoprotein A1 OS=Homo sapiens OX=9606 GN=HNRNPA1 PE=1 SV=5	2554.6	4752.8	3194.8	5218.8	15483.8	14958.4
P62191	26S proteasome regulatory subunit 4 OS=Homo sapiens OX=9606 GN=PSMC1 PE=1 SV=1	949.7	3153.7	2712	2961.7	7849.9	7969.9
Q96KP4	Cytosolic non-specific dipeptidase OS=Homo sapiens OX=9606 GN=CNDP2 PE=1 SV=2	2933.1	2832.3	1713.5	3427	3288.8	3280.8
Q9NR28	Diablo homolog, mitochondrial OS=Homo sapiens OX=9606 GN=DIABLO PE=1 SV=1	12542.6	10959.7	13396.5	6853.4	7057.5	8665.4
P50336	Protoporphyrinogen oxidase OS=Homo sapiens OX=9606 GN=PPOX PE=1 SV=1	10858.5	10120.5	7742.1	4691.8	3760.7	3500.5
P21964	Catechol O-methyltransferase OS=Homo sapiens OX=9606 GN=COMT PE=1 SV=2	3901.5	3680.1	3508.2	4720.6	4968.1	4409.2
P22676	Calretinin OS=Homo sapiens OX=9606 GN=CALB2 PE=2 SV=2	4684.1	8718.4	4655.7	12840.7	12654.3	12612.3
P20042	Eukaryotic translation initiation factor 2 subunit 2 OS=Homo sapiens OX=9606 GN=EIF2S2 PE=1 SV=2	4518.8	3085.8	2077.4	7107.1	6910.8	6410.2
P22234	Multifunctional protein ADE2 OS=Homo sapiens OX=9606 GN=PAICS PE=1 SV=3	1942.4	1361	707.2	3736.4	2187.1	1687.3
P40222	Alpha-taxilin OS=Homo sapiens OX=9606 GN=TXLNA PE=1 SV=3	3725.3	2995.6	3061.2	5884.6	5222.9	6544.2
P53701	Holocytochrome c-type synthase OS=Homo sapiens OX=9606 GN=HCCS PE=1 SV=1	16412.5	12633.1	25432.3	9367.3	12851.9	11612.9
P15880	40S ribosomal protein S2 OS=Homo sapiens OX=9606 GN=RPS2 PE=1 SV=2	26644.6	26421.7	17229.5	42090.4	34734.3	30327.1
O14617	AP-3 complex subunit delta-1 OS=Homo sapiens OX=9606 GN=AP3D1 PE=1 SV=1	2017.5	1762.4	1275.4	2991.4	2645.2	2718.9
O43175	D-3-phosphoglycerate dehydrogenase OS=Homo sapiens OX=9606 GN=PHGDH PE=1 SV=4	5419.6	4414.8	4084.5	10330.6	11116.3	10242.5
P84077	ADP-ribosylation factor 1 OS=Homo sapiens OX=9606 GN=ARF1 PE=1 SV=2	4490.2	3013.3	3697.6	5848.9	6133.2	10422.5
Q13505	Metaxin-1 OS=Homo sapiens OX=9606 GN=MTX1 PE=1 SV=3	5854.8	5286	6001	4742.2	5112.8	5239.2
Q13347	Eukaryotic translation initiation factor 3 subunit I OS=Homo sapiens OX=9606 GN=EIF3I PE=1 SV=1	879.8	1511.2	1766.7	1076	2860.2	4966.5
Q7Z2W4	Zinc finger CCCH-type antiviral protein 1 OS=Homo sapiens OX=9606 GN=ZC3HAV1 PE=1 SV=3	5302.5	3477.4	1914.3	4687.4	3937.3	4855.3
P05556	Integrin beta-1 OS=Homo sapiens OX=9606 GN=ITGB1 PE=1 SV=2	12234.6	7440.7	4712.1	5455.6	5206.7	8763.6
Q9BQP7	Mitochondrial genome maintenance exonuclease 1 OS=Homo sapiens OX=9606 GN=MGME1 PE=1 SV=1	7706.9	8460.3	12542.1	5553.9	5962.5	5684
Q9P2R3	Rabankyrin-5 OS=Homo sapiens OX=9606 GN=ANKFY1 PE=1 SV=2	301.9	541.8	563.3	1034.9	1065.2	906.4
P12081	Histidine--tRNA ligase, cytoplasmic OS=Homo sapiens OX=9606 GN=HARS1 PE=1 SV=2	2771.9	2251.7	1392.2	3624.3	3248.2	2802
Q9NWU1	3-oxoacyl-[acyl-carrier-protein] synthase, mitochondrial OS=Homo sapiens OX=9606 GN=OXSM PE=1 SV=1	1984.2	1767	2421.7	1467.1	1098.1	1368.8
P46777	60S ribosomal protein L5 OS=Homo sapiens OX=9606 GN=RPL5 PE=1 SV=3	14365.5	11011.1	5305	11393.4	11111.9	10854.9
P08237	ATP-dependent 6-phosphofructokinase, muscle type OS=Homo sapiens OX=9606 GN=PFKM PE=1 SV=2	820.8	866.1	1095.6	997.4	1299	1869.8
Q86UY8	5'-nucleotidase domain-containing protein 3 OS=Homo sapiens OX=9606 GN=NT5DC3 PE=1 SV=1	4541	6251.5	5880.8	5243.3	4394.9	4552.1
O95299	NADH dehydrogenase [ubiquinone] 1 alpha subcomplex subunit 10, mitochondrial OS=Homo sapiens OX=9606 GN=NDUFA10 PE=1 SV=1	6552.9	5251.2	9011.3	3505	3334	8165.1
P38919	Eukaryotic initiation factor 4A-III OS=Homo sapiens OX=9606 GN=EIF4A3 PE=1 SV=4	7336.5	5195.3	3743.2	9919.1	9520.5	8926.7
Q96GW9	Methionine--tRNA ligase, mitochondrial OS=Homo sapiens OX=9606 GN=MARS2 PE=1 SV=2	13145.5	7168.9	6051.1	3994.1	3566.9	3346.3
P30044	Peroxiredoxin-5, mitochondrial OS=Homo sapiens OX=9606 GN=PRDX5 PE=1 SV=4	1720.9	3824.5	16389	3604.3	4751.9	10319
P31150	Rab GDP dissociation inhibitor alpha OS=Homo sapiens OX=9606 GN=GDI1 PE=1 SV=2
P48444	Coatomer subunit delta OS=Homo sapiens OX=9606 GN=ARCN1 PE=1 SV=1	6546.8	5014.3	3190.3	8379.1	8785.4	8654.9
Q13501	Sequestosome-1 OS=Homo sapiens OX=9606 GN=SQSTM1 PE=1 SV=1
P41091	Eukaryotic translation initiation factor 2 subunit 3 OS=Homo sapiens OX=9606 GN=EIF2S3 PE=1 SV=3	8202.8	6402.7	4636.1	12028.4	10580.3	9490.2
O75874	Isocitrate dehydrogenase [NADP] cytoplasmic OS=Homo sapiens OX=9606 GN=IDH1 PE=1 SV=2	3282.7	3064.1	4077.5	6381.5	9807.5	10688.2
O14773	Tripeptidyl-peptidase 1 OS=Homo sapiens OX=9606 GN=TPP1 PE=1 SV=2	8921.1	8938.2	10100.2	7437.1	7532	7962.7
Q9NR30	Nucleolar RNA helicase 2 OS=Homo sapiens OX=9606 GN=DDX21 PE=1 SV=5	3188.3	2633.6	929.7	1263.2	641.4	495.4
Q9Y2A7	Nck-associated protein 1 OS=Homo sapiens OX=9606 GN=NCKAP1 PE=1 SV=1	2401	2901.4	2743	4117.8	3865.3	4214.8
Q16134	Electron transfer flavoprotein-ubiquinone oxidoreductase, mitochondrial OS=Homo sapiens OX=9606 GN=ETFDH PE=1 SV=2	2102.4	10619.5	11561.7	5764.3	5800.4	5391.3
O00303	Eukaryotic translation initiation factor 3 subunit F OS=Homo sapiens OX=9606 GN=EIF3F PE=1 SV=1	3478.3	3306.7	2540.3	4070.5	2894.3	2597.5
P62820	Ras-related protein Rab-1A OS=Homo sapiens OX=9606 GN=RAB1A PE=1 SV=3	23073.4	20343.8	16064.3	18885.3	24491.6	24756.8
O43242	26S proteasome non-ATPase regulatory subunit 3 OS=Homo sapiens OX=9606 GN=PSMD3 PE=1 SV=2	8275.1	9200.2	4668	10011.5	9635.6	11111.5
P24534	Elongation factor 1-beta OS=Homo sapiens OX=9606 GN=EEF1B2 PE=1 SV=3	5845.8	4310.9	2754.2	7615	7841.1	7148.3
P63241	Eukaryotic translation initiation factor 5A-1 OS=Homo sapiens OX=9606 GN=EIF5A PE=1 SV=2	13921.8	13077.8	10889.2	27671.8	30059.2	29634.4
Q7Z2K6	Endoplasmic reticulum metallopeptidase 1 OS=Homo sapiens OX=9606 GN=ERMP1 PE=1 SV=2	1876.1	1894.8	1405.5	2855.9	1992.3	2534.8
O95347	Structural maintenance of chromosomes protein 2 OS=Homo sapiens OX=9606 GN=SMC2 PE=1 SV=2	998.8	921.4	611.1	1159.3	1190.2	1082.1
Q9H0U4	Ras-related protein Rab-1B OS=Homo sapiens OX=9606 GN=RAB1B PE=1 SV=1
O95573	Long-chain-fatty-acid--CoA ligase 3 OS=Homo sapiens OX=9606 GN=ACSL3 PE=1 SV=3	2616	1507.8	778.6	966	684.2	1021.1
O75947	ATP synthase subunit d, mitochondrial OS=Homo sapiens OX=9606 GN=ATP5PD PE=1 SV=3	11072.8	26343.5	45652.3	15421	18537.8	17812.9
Q9NP92	39S ribosomal protein S30, mitochondrial OS=Homo sapiens OX=9606 GN=MRPS30 PE=1 SV=2		1585.4	2033.7	1051.5	1154.6	1206.6
Q96E11	Ribosome-recycling factor, mitochondrial OS=Homo sapiens OX=9606 GN=MRRF PE=1 SV=1	4267.5	8411.2	13962	7192.6	8305	8249.3
Q14318	Peptidyl-prolyl cis-trans isomerase FKBP8 OS=Homo sapiens OX=9606 GN=FKBP8 PE=1 SV=2	2012.6	5650.9	8180.5	3225.7	3100.1	3027.2
P21953	2-oxoisovalerate dehydrogenase subunit beta, mitochondrial OS=Homo sapiens OX=9606 GN=BCKDHB PE=1 SV=2	2273.4	7984.7	12315.8	4689.9	5544.7	5548.9
Q6SZW1	NAD(+) hydrolase SARM1 OS=Homo sapiens OX=9606 GN=SARM1 PE=1 SV=1	725.1	387.1	2981	625.7	2493.8	2305.2
P06865	Beta-hexosaminidase subunit alpha OS=Homo sapiens OX=9606 GN=HEXA PE=1 SV=2	5222.3	8495.1	11789.2	7818.9	8321.1	7954.3
P05455	Lupus La protein OS=Homo sapiens OX=9606 GN=SSB PE=1 SV=2	5297.4	3353	2706.6	5573.3	5786.1	7473.5
Q9UFN0	Protein NipSnap homolog 3A OS=Homo sapiens OX=9606 GN=NIPSNAP3A PE=1 SV=2	2317	1739.6	945.6	936.3	573.1	848
Q6NYC8	Phostensin OS=Homo sapiens OX=9606 GN=PPP1R18 PE=1 SV=1	7263.1	4755.7	3201.9	5437.7	4032.2	4870.6
Q99497	Parkinson disease protein 7 OS=Homo sapiens OX=9606 GN=PARK7 PE=1 SV=2	9343.3	9412.6	8362.6	11638.9	10840.9	10161.7
Q32MZ4	Leucine-rich repeat flightless-interacting protein 1 OS=Homo sapiens OX=9606 GN=LRRFIP1 PE=1 SV=2	3600.8	2501.7	2174.3	5037.8	5566.7	5092
Q13838	Spliceosome RNA helicase DDX39B OS=Homo sapiens OX=9606 GN=DDX39B PE=1 SV=1	1178.7	923.2	1360.7	2381.8	3414.8	4496.6
P23246	Splicing factor, proline- and glutamine-rich OS=Homo sapiens OX=9606 GN=SFPQ PE=1 SV=2	8051.6	7210.6	4100.1	11405.9	10365.7	9497.1
P00533	Epidermal growth factor receptor OS=Homo sapiens OX=9606 GN=EGFR PE=1 SV=2	5134.3	4948.1	3312.5	7403.6	6122.2	5616.6
Q8WVM0	Dimethyladenosine transferase 1, mitochondrial OS=Homo sapiens OX=9606 GN=TFB1M PE=1 SV=1	6176.3	7598.8	8600.7	4527.1	3909.9	4556.3
P12004	Proliferating cell nuclear antigen OS=Homo sapiens OX=9606 GN=PCNA PE=1 SV=1	2401.8	2124.4	1588.6	3888.3	4099.8	4010.1
Q9UPT5	Exocyst complex component 7 OS=Homo sapiens OX=9606 GN=EXOC7 PE=1 SV=3	2014.9	2174	1263	3411.7	3027.5	2733.7
P52597	Heterogeneous nuclear ribonucleoprotein F OS=Homo sapiens OX=9606 GN=HNRNPF PE=1 SV=3	1834	1796.1	1349.8	6349.6	5494.6	5122.7
P04632	Calpain small subunit 1 OS=Homo sapiens OX=9606 GN=CAPNS1 PE=1 SV=1	4563.8	3251.9	2629.2	5964.7	7499.6	7460.1
Q08J23	RNA cytosine C(5)-methyltransferase NSUN2 OS=Homo sapiens OX=9606 GN=NSUN2 PE=1 SV=2	7465	5044.6	2568	5915.3	3900.8	4212.9
Q9BSH4	Translational activator of cytochrome c oxidase 1 OS=Homo sapiens OX=9606 GN=TACO1 PE=1 SV=1	8345.1	5505.3	3783.7	2687.7	2080	1875.2
Q9Y5X1	Sorting nexin-9 OS=Homo sapiens OX=9606 GN=SNX9 PE=1 SV=1		19.4	5.9	27.2	29.5	31
O15144	Actin-related protein 2/3 complex subunit 2 OS=Homo sapiens OX=9606 GN=ARPC2 PE=1 SV=1	2422.4	3157.1	4436.2	6612.6	8558	11167.5
Q86WA6	Valacyclovir hydrolase OS=Homo sapiens OX=9606 GN=BPHL PE=1 SV=1	24680.6	19879.6	22139.9	14768.7	11882.9	10690.2
Q15436	Protein transport protein Sec23A OS=Homo sapiens OX=9606 GN=SEC23A PE=1 SV=2	1210	1175.5	1149.5	2752.2	2538.4	2466.5
Q9NR09	Baculoviral IAP repeat-containing protein 6 OS=Homo sapiens OX=9606 GN=BIRC6 PE=1 SV=2	412.2	207.2	134.1	621	493.9	415.2
Q12965	Unconventional myosin-Ie OS=Homo sapiens OX=9606 GN=MYO1E PE=1 SV=2	1418.1	1723.6	1092.5	1397.2	1205.3	1275.3
Q12905	Interleukin enhancer-binding factor 2 OS=Homo sapiens OX=9606 GN=ILF2 PE=1 SV=2	1581.4	898	520	1186.2	1199.1	1313.5
O00203	AP-3 complex subunit beta-1 OS=Homo sapiens OX=9606 GN=AP3B1 PE=1 SV=3	1126.5	1276.6	1194.6	1722.9	1510.4	1798.7
Q5ST30	Valine--tRNA ligase, mitochondrial OS=Homo sapiens OX=9606 GN=VARS2 PE=1 SV=2	11479.4	9076.3	7382.1	5517.9	3621.8	3290.4
Q9UGM6	Tryptophan--tRNA ligase, mitochondrial OS=Homo sapiens OX=9606 GN=WARS2 PE=1 SV=1	3813.6	5175.3	6998.5	3423.9	2766.4	3406.2
P25786	Proteasome subunit alpha type-1 OS=Homo sapiens OX=9606 GN=PSMA1 PE=1 SV=1	7647.9	7288.2	7850.6	11947.3	13650.5	17031.6
Q96H55	Unconventional myosin-XIX OS=Homo sapiens OX=9606 GN=MYO19 PE=1 SV=2	8583.8	7204.3	7577.3	4728.8	4528.6	4161
P29144	Tripeptidyl-peptidase 2 OS=Homo sapiens OX=9606 GN=TPP2 PE=1 SV=4	3812.3	2397.2	1485.9	4171.1	3331.3	2854.9
P61160	Actin-related protein 2 OS=Homo sapiens OX=9606 GN=ACTR2 PE=1 SV=1	539.8	766.2	999.7	848.6	1183.9	1951.9
O00754	Lysosomal alpha-mannosidase OS=Homo sapiens OX=9606 GN=MAN2B1 PE=1 SV=3	1580.1	1596.8	1370.4	1396.3	1210.1	1149.3
Q15366	Poly(rC)-binding protein 2 OS=Homo sapiens OX=9606 GN=PCBP2 PE=1 SV=1	6830.7	6999.3	5622.1	12031.9	16445.3	16924.4
Q9ULD0	2-oxoglutarate dehydrogenase-like, mitochondrial OS=Homo sapiens OX=9606 GN=OGDHL PE=1 SV=3	11236.5	7092.4	5401.5	3773.1	2759.7	2436.7
O15372	Eukaryotic translation initiation factor 3 subunit H OS=Homo sapiens OX=9606 GN=EIF3H PE=1 SV=1	2088.7	1707.6	1468.7	4130.3	5109.5	5395.1
Q9NVA2	Septin-11 OS=Homo sapiens OX=9606 GN=SEPTIN11 PE=1 SV=3	3468.7	4346.3	4941.9	6787.4	7259.2	7074.7
Q7L1Q6	Basic leucine zipper and W2 domain-containing protein 1 OS=Homo sapiens OX=9606 GN=BZW1 PE=1 SV=1	21006.1	15968.3	10961.1	25753.1	28244.6	26601.1
P13489	Ribonuclease inhibitor OS=Homo sapiens OX=9606 GN=RNH1 PE=1 SV=2	3776.4	3008.7	2716.1	6289.2	6120.2	5618.9
P18124	60S ribosomal protein L7 OS=Homo sapiens OX=9606 GN=RPL7 PE=1 SV=1	14195.8	13893.6	12368.5	19657.8	23515.5	24727.4
P30622	CAP-Gly domain-containing linker protein 1 OS=Homo sapiens OX=9606 GN=CLIP1 PE=1 SV=2	1125.3	1147.5	2513.6	2132.2	3035.5	3822.1
Q15075	Early endosome antigen 1 OS=Homo sapiens OX=9606 GN=EEA1 PE=1 SV=2	5025.2	5348.8	3798	8846	7386.1	6282.7
Q96N67	Dedicator of cytokinesis protein 7 OS=Homo sapiens OX=9606 GN=DOCK7 PE=1 SV=4	3902.6	4022.6	2815.5	6511.8	6257.3	6045
P47897	Glutamine--tRNA ligase OS=Homo sapiens OX=9606 GN=QARS1 PE=1 SV=1	3819	2631.3	2197.2	4687.7	4756.2	4206.9
P54652	Heat shock-related 70 kDa protein 2 OS=Homo sapiens OX=9606 GN=HSPA2 PE=1 SV=1
Q9Y223	Bifunctional UDP-N-acetylglucosamine 2-epimerase/N-acetylmannosamine kinase OS=Homo sapiens OX=9606 GN=GNE PE=1 SV=1	7386.5	5715.9	3558.9	6283.2	5535.1	5100
P16144	Integrin beta-4 OS=Homo sapiens OX=9606 GN=ITGB4 PE=1 SV=5	2468.2	1702.5	859.9	1812.8	1472.1	1420.4
Q86YH6	All trans-polyprenyl-diphosphate synthase PDSS2 OS=Homo sapiens OX=9606 GN=PDSS2 PE=1 SV=2	5783.5	5844.4	4551.1	3035.3	2167.1	1990
P42166	Lamina-associated polypeptide 2, isoform alpha OS=Homo sapiens OX=9606 GN=TMPO PE=1 SV=2			101.5		575.9	694.7
A6NJ78	12S rRNA N4-methylcytidine (m4C) methyltransferase OS=Homo sapiens OX=9606 GN=METTL15 PE=1 SV=1
P67936	Tropomyosin alpha-4 chain OS=Homo sapiens OX=9606 GN=TPM4 PE=1 SV=3	29429.1	15173.1	11625.8	27766.7	28036.2	28139
P46926	Glucosamine-6-phosphate isomerase 1 OS=Homo sapiens OX=9606 GN=GNPDA1 PE=1 SV=1	837.9	3625.8	1695.3	2025.7	2710.2	2194.8
Q9NQH7	Xaa-Pro aminopeptidase 3 OS=Homo sapiens OX=9606 GN=XPNPEP3 PE=1 SV=1	5829.1	4675.7	3832.7	1863.8	1492.3	1355.2
P30419	Glycylpeptide N-tetradecanoyltransferase 1 OS=Homo sapiens OX=9606 GN=NMT1 PE=1 SV=2	6105	4530.2	2465.3	2650.4	1867.3	2430.9
Q16762	Thiosulfate sulfurtransferase OS=Homo sapiens OX=9606 GN=TST PE=1 SV=4	7048.2	4663.2	4016.2	2030.1	1911.2	1848.5
Q6YP21	Kynurenine--oxoglutarate transaminase 3 OS=Homo sapiens OX=9606 GN=KYAT3 PE=1 SV=1	7568	12708.4	14584.3	9035.1	8559.8	8711.2
P62136	Serine/threonine-protein phosphatase PP1-alpha catalytic subunit OS=Homo sapiens OX=9606 GN=PPP1CA PE=1 SV=1	4337.7	3804.5	3023.3	6793.9	6982.1	6709
P61163	Alpha-centractin OS=Homo sapiens OX=9606 GN=ACTR1A PE=1 SV=1	2761.3	1819.5	1973.9	3291.8	3259.4	3269.1
P07910	Heterogeneous nuclear ribonucleoproteins C1/C2 OS=Homo sapiens OX=9606 GN=HNRNPC PE=1 SV=4	7566.5	4236.1	2569.5	8929.6	7877.1	7440.2
P51148	Ras-related protein Rab-5C OS=Homo sapiens OX=9606 GN=RAB5C PE=1 SV=2	1591.4	1177.8	4995.1	1589.8	3298.4	6882
P21283	V-type proton ATPase subunit C 1 OS=Homo sapiens OX=9606 GN=ATP6V1C1 PE=1 SV=4	4275.3	4289.8	5132.3	3381	4033.7	5052.7
P48147	Prolyl endopeptidase OS=Homo sapiens OX=9606 GN=PREP PE=1 SV=2	2687.9	3041.8	2093.2	5003.4	4399.2	3792
P54578	Ubiquitin carboxyl-terminal hydrolase 14 OS=Homo sapiens OX=9606 GN=USP14 PE=1 SV=3	1259.8	1228	1673.6	2284.7	4084.7	4075.9
O95433	Activator of 90 kDa heat shock protein ATPase homolog 1 OS=Homo sapiens OX=9606 GN=AHSA1 PE=1 SV=1	4099.6	3219.9	2107.4	8441.1	8558.9	8476.6
Q641Q2	WASH complex subunit 2A OS=Homo sapiens OX=9606 GN=WASHC2A PE=1 SV=3	1176.8	357.4	239.8	716.2	524.7	453.2
P36873	Serine/threonine-protein phosphatase PP1-gamma catalytic subunit OS=Homo sapiens OX=9606 GN=PPP1CC PE=1 SV=1	961.5	613.2	403.6	936.3	977.4	1094
O15118	NPC intracellular cholesterol transporter 1 OS=Homo sapiens OX=9606 GN=NPC1 PE=1 SV=2	2923.9	6116.2	7427.5	4329.5	6348.7	6108.8
P37837	Transaldolase OS=Homo sapiens OX=9606 GN=TALDO1 PE=1 SV=2	9885.8	7797.5	5918	18576.2	22954.8	23105.9
P29692	Elongation factor 1-delta OS=Homo sapiens OX=9606 GN=EEF1D PE=1 SV=5	9927.8	9698	6726.2	20962.7	18900	16503.7
O95810	Caveolae-associated protein 2 OS=Homo sapiens OX=9606 GN=CAVIN2 PE=1 SV=3	693.5	383.7	224.8	365.4	250.6	212.9
Q8NC60	Nitric oxide-associated protein 1 OS=Homo sapiens OX=9606 GN=NOA1 PE=1 SV=2	913.1	1233.7	1364	2399	2278.9	2039.8
Q9NX40	OCIA domain-containing protein 1 OS=Homo sapiens OX=9606 GN=OCIAD1 PE=1 SV=1	2045	4090	2933.4	2204.5	1409.4	1691.1
Q14566	DNA replication licensing factor MCM6 OS=Homo sapiens OX=9606 GN=MCM6 PE=1 SV=1	3616.7	3003.6	1805.2	3992.6	3743.4	3417
P05166	Propionyl-CoA carboxylase beta chain, mitochondrial OS=Homo sapiens OX=9606 GN=PCCB PE=1 SV=3	1452.6	1708.2	1530	1302.7	1149.8	1100.1
Q3SXM5	Inactive hydroxysteroid dehydrogenase-like protein 1 OS=Homo sapiens OX=9606 GN=HSDL1 PE=1 SV=3	22929.4	16877.2	14935.5	9351.1	8437.1	7153.1
P07947	Tyrosine-protein kinase Yes OS=Homo sapiens OX=9606 GN=YES1 PE=1 SV=3	10843.4	9457.7	6430.4	17789.6	15949.5	14284.5
O14950	Myosin regulatory light chain 12B OS=Homo sapiens OX=9606 GN=MYL12B PE=1 SV=2	14152	11919.4	6707.3	14704.9	13333.2	12163.3
P62906	60S ribosomal protein L10a OS=Homo sapiens OX=9606 GN=RPL10A PE=1 SV=2	8068.6	6856	4247	9155.7	9342.8	9489.4
Q13409	Cytoplasmic dynein 1 intermediate chain 2 OS=Homo sapiens OX=9606 GN=DYNC1I2 PE=1 SV=3	873.1	472.7	327.2	1791.8	1548.3	1313.2
P62701	40S ribosomal protein S4, X isoform OS=Homo sapiens OX=9606 GN=RPS4X PE=1 SV=2	15243.1	11324	8103.8	26160.9	27245.4	26395
Q04446	1,4-alpha-glucan-branching enzyme OS=Homo sapiens OX=9606 GN=GBE1 PE=1 SV=3	7271.2	8599	6117.8	10716.7	7861.7	6770.9
Q8N2F6	Armadillo repeat-containing protein 10 OS=Homo sapiens OX=9606 GN=ARMC10 PE=1 SV=1	117.4	3158.8	4155.2	2954.2	2642.5	2682.7
Q8IYU8	Calcium uptake protein 2, mitochondrial OS=Homo sapiens OX=9606 GN=MICU2 PE=1 SV=2						251
P16070	CD44 antigen OS=Homo sapiens OX=9606 GN=CD44 PE=1 SV=3	3823.5	5710.8	4869.7	12506.9	12978.4	14291.8
Q8NBU5	Outer mitochondrial transmembrane helix translocase OS=Homo sapiens OX=9606 GN=ATAD1 PE=1 SV=1	7682.4	7869.4	9860.2	5206.6	5062.2	5233.6
Q8NBN7	Retinol dehydrogenase 13 OS=Homo sapiens OX=9606 GN=RDH13 PE=1 SV=2	11119.6	9597	9802	7972.9	6644.7	6113.8
P06396	Gelsolin OS=Homo sapiens OX=9606 GN=GSN PE=1 SV=1	2087.2	3374.6	3330	6288.5	7433.7	7590.1
Q53R41	FAST kinase domain-containing protein 1, mitochondrial OS=Homo sapiens OX=9606 GN=FASTKD1 PE=1 SV=1		1029.9	1414.5	687	566.5	488
Q3ZCQ8	Mitochondrial import inner membrane translocase subunit TIM50 OS=Homo sapiens OX=9606 GN=TIMM50 PE=1 SV=2	26201.2	29814.6	36538.4	19599.3	18803.8	19207.1
P35613	Basigin OS=Homo sapiens OX=9606 GN=BSG PE=1 SV=2	10033.6	7693.6	4929.3	12756.8	15541.7	16190.4
Q14157	Ubiquitin-associated protein 2-like OS=Homo sapiens OX=9606 GN=UBAP2L PE=1 SV=2	4835.1	2422.4	1818.9	3962.5	3452.8	2945
Q02338	D-beta-hydroxybutyrate dehydrogenase, mitochondrial OS=Homo sapiens OX=9606 GN=BDH1 PE=1 SV=3	9291.3	5932.3	6840.3	2651.7	3230.7	3890.6
Q96SZ6	Mitochondrial tRNA methylthiotransferase CDK5RAP1 OS=Homo sapiens OX=9606 GN=CDK5RAP1 PE=1 SV=2	2326.6	3547.6	4810.8	1410.1	1687	2188.2
P51553	Isocitrate dehydrogenase [NAD] subunit gamma, mitochondrial OS=Homo sapiens OX=9606 GN=IDH3G PE=1 SV=1	12071.4	12425.3	14073	7161.6	6420.5	6676.3
P20618	Proteasome subunit beta type-1 OS=Homo sapiens OX=9606 GN=PSMB1 PE=1 SV=2	4506.5	3261	2011.3	5203.2	4205	3753.1
P11908	Ribose-phosphate pyrophosphokinase 2 OS=Homo sapiens OX=9606 GN=PRPS2 PE=1 SV=2	3276.8	3471.7	2468.4	6222.5	5977	5589.4
Q9BPX6	Calcium uptake protein 1, mitochondrial OS=Homo sapiens OX=9606 GN=MICU1 PE=1 SV=1	6816	8185.1	9398.6	6659.9	4743.6	4224.3
Q86SQ0	Pleckstrin homology-like domain family B member 2 OS=Homo sapiens OX=9606 GN=PHLDB2 PE=1 SV=2	5051.6	3694.4	3125.7	4673	4510	5251.4
O43390	Heterogeneous nuclear ribonucleoprotein R OS=Homo sapiens OX=9606 GN=HNRNPR PE=1 SV=1			135.6		282.2	4683.6
P62424	60S ribosomal protein L7a OS=Homo sapiens OX=9606 GN=RPL7A PE=1 SV=2	9982.2	8287.9	8109.5	16362.6	20353.3	22519.7
Q9GZT6	Coiled-coil domain-containing protein 90B, mitochondrial OS=Homo sapiens OX=9606 GN=CCDC90B PE=1 SV=2	3443.9	4593	6541.2	3043.1	2985.2	3659.5
P15531	Nucleoside diphosphate kinase A OS=Homo sapiens OX=9606 GN=NME1 PE=1 SV=1	3825.9	3053.8	2048.2	3812.5	4741.4	4466
Q9GZY8	Mitochondrial fission factor OS=Homo sapiens OX=9606 GN=MFF PE=1 SV=1	3037.5	2230	1869.4	838.6	705.9	614.9
Q9NX63	MICOS complex subunit MIC19 OS=Homo sapiens OX=9606 GN=CHCHD3 PE=1 SV=1	61500.2	59781.1	58199.5	41244.3	31310.4	27561.8
Q8N766	ER membrane protein complex subunit 1 OS=Homo sapiens OX=9606 GN=EMC1 PE=1 SV=1	1841.5	1438.1	1321.4	2078.6	2454.5	2692.3
P61011	Signal recognition particle 54 kDa protein OS=Homo sapiens OX=9606 GN=SRP54 PE=1 SV=1	808.6	1007.1	752.8	2196.4	2332.5	2224
P19404	NADH dehydrogenase [ubiquinone] flavoprotein 2, mitochondrial OS=Homo sapiens OX=9606 GN=NDUFV2 PE=1 SV=2	26004.3	11467.9	9223.4	8278.5	6701.3	8528.8
P31943	Heterogeneous nuclear ribonucleoprotein H OS=Homo sapiens OX=9606 GN=HNRNPH1 PE=1 SV=4	5462.5	4593	2493.9	8928.9	7498.1	7171.4
P03915	NADH-ubiquinone oxidoreductase chain 5 OS=Homo sapiens OX=9606 GN=MT-ND5 PE=1 SV=2	1492.5	1983.3	1547.6	976.7	979	1007.7
P60228	Eukaryotic translation initiation factor 3 subunit E OS=Homo sapiens OX=9606 GN=EIF3E PE=1 SV=1	7231.2	5340.9	2989	7886.2	8097.8	8140.8
Q8N1G4	Leucine-rich repeat-containing protein 47 OS=Homo sapiens OX=9606 GN=LRRC47 PE=1 SV=1	2333.1	1653.9	2127.9	2786.7	2435.2	3029.3
Q9BTW9	Tubulin-specific chaperone D OS=Homo sapiens OX=9606 GN=TBCD PE=1 SV=2	1055.8	449.9	570.9	781	1520.6	2070.2
P11217	Glycogen phosphorylase, muscle form OS=Homo sapiens OX=9606 GN=PYGM PE=1 SV=6
P09525	Annexin A4 OS=Homo sapiens OX=9606 GN=ANXA4 PE=1 SV=4	12804.2	9157.4	5515.2	14315.6	15080.8	13687.8
O75127	Pentatricopeptide repeat-containing protein 1, mitochondrial OS=Homo sapiens OX=9606 GN=PTCD1 PE=1 SV=2	10116.3	12206	14185.2	7217	5435	6199.8
P51784	Ubiquitin carboxyl-terminal hydrolase 11 OS=Homo sapiens OX=9606 GN=USP11 PE=1 SV=3	1788.2	2586.8	1818.2	3170.9	3799.7	3343.4
Q02878	60S ribosomal protein L6 OS=Homo sapiens OX=9606 GN=RPL6 PE=1 SV=3	18822.7	16950.3	12127.8	34871.2	29824.3	26243.7
O14578	Citron Rho-interacting kinase OS=Homo sapiens OX=9606 GN=CIT PE=1 SV=2	15851.3	12863.2	10654.6	8190.6	6641.9	6064.5
P40763	Signal transducer and activator of transcription 3 OS=Homo sapiens OX=9606 GN=STAT3 PE=1 SV=2
Q8N884	Cyclic GMP-AMP synthase OS=Homo sapiens OX=9606 GN=CGAS PE=1 SV=2	6602.6	3622.4	2706.9	8076.3	7563.9	7598.9
P27635	60S ribosomal protein L10 OS=Homo sapiens OX=9606 GN=RPL10 PE=1 SV=4	9992.4	8326.1	5716.6	10389.8	9894.8	9280.1
Q9Y3L5	Ras-related protein Rap-2c OS=Homo sapiens OX=9606 GN=RAP2C PE=1 SV=1
O76094	Signal recognition particle subunit SRP72 OS=Homo sapiens OX=9606 GN=SRP72 PE=1 SV=3	2744.2	1848	1176.9	3203.4	2852	2945.4
P09001	39S ribosomal protein L3, mitochondrial OS=Homo sapiens OX=9606 GN=MRPL3 PE=1 SV=1	19610.9	34011.9	39946.2	18711.2	18339.1	17122.3
P21912	Succinate dehydrogenase [ubiquinone] iron-sulfur subunit, mitochondrial OS=Homo sapiens OX=9606 GN=SDHB PE=1 SV=3	12154.7	13035.6	19174.4	7346.9	7447.1	6878.6
P43034	Platelet-activating factor acetylhydrolase IB subunit beta OS=Homo sapiens OX=9606 GN=PAFAH1B1 PE=1 SV=2	8609	4336.6	2387	4360.5	4738.4	4536.1
P61019	Ras-related protein Rab-2A OS=Homo sapiens OX=9606 GN=RAB2A PE=1 SV=1	1209.3	3630.4	5067	4639.8	5251	5287.9
Q9H0P0	Cytosolic 5'-nucleotidase 3A OS=Homo sapiens OX=9606 GN=NT5C3A PE=1 SV=3	1394.1	4083.7	3149.6	1623.6	3292.5	2984.8
P49006	MARCKS-related protein OS=Homo sapiens OX=9606 GN=MARCKSL1 PE=1 SV=2	3215.1	5624.6	6029	7933.5	11240.3	12411.8
O00194	Ras-related protein Rab-27B OS=Homo sapiens OX=9606 GN=RAB27B PE=1 SV=4	10481.3	9711.2	8045.2	8503.4	8303.2	8052.1
Q9Y281	Cofilin-2 OS=Homo sapiens OX=9606 GN=CFL2 PE=1 SV=1	5238.4	4532.4	4419.4	6522.4	9034.9	9345.5
Q9UIQ6	Leucyl-cystinyl aminopeptidase OS=Homo sapiens OX=9606 GN=LNPEP PE=1 SV=3	2354.2	3918.2	2832.7	4248.1	5247.5	4864.1
P35914	Hydroxymethylglutaryl-CoA lyase, mitochondrial OS=Homo sapiens OX=9606 GN=HMGCL PE=1 SV=2	13468.2	19607.9	16805.8	11891.3	8467.6	7380.4
Q9NWS8	Required for meiotic nuclear division protein 1 homolog OS=Homo sapiens OX=9606 GN=RMND1 PE=1 SV=2	1488.8	810.1	784.6	592.5	507	924.7
Q8N1F8	Serine/threonine-protein kinase 11-interacting protein OS=Homo sapiens OX=9606 GN=STK11IP PE=1 SV=4	4838.1	5698.8	2497.3	4389	2135.7	1537.6
Q8IYD1	Eukaryotic peptide chain release factor GTP-binding subunit ERF3B OS=Homo sapiens OX=9606 GN=GSPT2 PE=1 SV=2	542.4	512.7	466.9	1234.1	1358.5	1214.3
P36507	Dual specificity mitogen-activated protein kinase kinase 2 OS=Homo sapiens OX=9606 GN=MAP2K2 PE=1 SV=1	2359.8	3988.4	2755.1	2331	4975.7	6883.8
P00403	Cytochrome c oxidase subunit 2 OS=Homo sapiens OX=9606 GN=MT-CO2 PE=1 SV=1	19478	16046	16480.7	7940.7	8119.9	7835.8
Q96PK6	RNA-binding protein 14 OS=Homo sapiens OX=9606 GN=RBM14 PE=1 SV=2	9498.5	5000.6	2831.8	7318.8	6684.8	5977.8
O43396	Thioredoxin-like protein 1 OS=Homo sapiens OX=9606 GN=TXNL1 PE=1 SV=3	1045.5	823.8	475.6	1386	1044.6	942.4
Q15286	Ras-related protein Rab-35 OS=Homo sapiens OX=9606 GN=RAB35 PE=1 SV=1	3194.9	3974.7	4161.3	6254.7	10741.6	10475.5
O00291	Huntingtin-interacting protein 1 OS=Homo sapiens OX=9606 GN=HIP1 PE=1 SV=5	1760.7	1068.7	819.3	2279.1	1762.7	1482.6
P49736	DNA replication licensing factor MCM2 OS=Homo sapiens OX=9606 GN=MCM2 PE=1 SV=4	3486.3	2038.7	1172.6	2440.9	2312.1	2552.1
P06748	Nucleophosmin OS=Homo sapiens OX=9606 GN=NPM1 PE=1 SV=2	2078	2875.7	1922.7	8485.2	7551.2	7045.1
P17174	Aspartate aminotransferase, cytoplasmic OS=Homo sapiens OX=9606 GN=GOT1 PE=1 SV=3	3979.8	3632.1	1953.8	5521	5328.9	6785.4
P82663	28S ribosomal protein S25, mitochondrial OS=Homo sapiens OX=9606 GN=MRPS25 PE=1 SV=1	11557.4	8089.8	4442.2	3456.2	2103	1725.7
P07737	Profilin-1 OS=Homo sapiens OX=9606 GN=PFN1 PE=1 SV=2	4461.8	4724.8	4563.3	9548	11489.3	12615.2
Q12906	Interleukin enhancer-binding factor 3 OS=Homo sapiens OX=9606 GN=ILF3 PE=1 SV=3	1978.1	1473.5	1365	3413.3	3892.5	3542.3
P51858	Hepatoma-derived growth factor OS=Homo sapiens OX=9606 GN=HDGF PE=1 SV=1	1951.7	2509.1	1355.7	4893.8	4721.5	4188.7
O95822	Malonyl-CoA decarboxylase, mitochondrial OS=Homo sapiens OX=9606 GN=MLYCD PE=1 SV=3	3961.1	5344.3	4335.2	3251	2237.7	1853.5
P11234	Ras-related protein Ral-B OS=Homo sapiens OX=9606 GN=RALB PE=1 SV=1	9453.6	6567.7	4580.8	12249.5	11474.8	10555.3
P31327	Carbamoyl-phosphate synthase [ammonia], mitochondrial OS=Homo sapiens OX=9606 GN=CPS1 PE=1 SV=2	1315.9	1073.3	880.5	732.8	659.8	610.8
P47756	F-actin-capping protein subunit beta OS=Homo sapiens OX=9606 GN=CAPZB PE=1 SV=4	1779.9	1537.5	1008.9	2158.5	2272.3	3952.5
P48637	Glutathione synthetase OS=Homo sapiens OX=9606 GN=GSS PE=1 SV=1	10280.3	8726.3	6826.7	16430.3	14535.2	13367.8
Q9Y3B7	39S ribosomal protein L11, mitochondrial OS=Homo sapiens OX=9606 GN=MRPL11 PE=1 SV=1	22088.8	37492.2	37687.4	15534.7	14423.1	12788
Q9NPL8	Complex I assembly factor TIMMDC1, mitochondrial OS=Homo sapiens OX=9606 GN=TIMMDC1 PE=1 SV=2	12515	8651	7138.4	4552.8	3248.3	2977.2
P62140	Serine/threonine-protein phosphatase PP1-beta catalytic subunit OS=Homo sapiens OX=9606 GN=PPP1CB PE=1 SV=3	1185.4	1088.2	788.6	1397.2	1338.6	1322.9
P33991	DNA replication licensing factor MCM4 OS=Homo sapiens OX=9606 GN=MCM4 PE=1 SV=5	723.2	1123	1157.6	2701.5	3118.5	3091.9
Q92538	Golgi-specific brefeldin A-resistance guanine nucleotide exchange factor 1 OS=Homo sapiens OX=9606 GN=GBF1 PE=1 SV=2	2041.9	1505.5	1068.2	2762.2	2488.7	2350.8
Q9NZN4	EH domain-containing protein 2 OS=Homo sapiens OX=9606 GN=EHD2 PE=1 SV=2	458.8	314	244.1	714.9	708.2	716.6
Q9BZF1	Oxysterol-binding protein-related protein 8 OS=Homo sapiens OX=9606 GN=OSBPL8 PE=1 SV=3	1412.3	1877.7	1437.3	2711.2	3443.6	3196.5
P26006	Integrin alpha-3 OS=Homo sapiens OX=9606 GN=ITGA3 PE=1 SV=5	5610.4	7194.6	6038.3	6107.2	6547	7225.2
Q9NWU5	39S ribosomal protein L22, mitochondrial OS=Homo sapiens OX=9606 GN=MRPL22 PE=1 SV=1	9703.3	7225.4	10776.7	5289.3	6355	5961.1
Q16740	ATP-dependent Clp protease proteolytic subunit, mitochondrial OS=Homo sapiens OX=9606 GN=CLPP PE=1 SV=1	12352.6	9928.1	9063	5429.3	4678.4	4358.3
P08708	40S ribosomal protein S17 OS=Homo sapiens OX=9606 GN=RPS17 PE=1 SV=2	3589.9	3404.3	1439.4	1350.3	4012.2	3959.5
Q96AB3	Isochorismatase domain-containing protein 2 OS=Homo sapiens OX=9606 GN=ISOC2 PE=1 SV=1
O60763	General vesicular transport factor p115 OS=Homo sapiens OX=9606 GN=USO1 PE=1 SV=2	2240.4	1695	1059.9	3257.6	3481.8	3454.5
Q9Y2R9	28S ribosomal protein S7, mitochondrial OS=Homo sapiens OX=9606 GN=MRPS7 PE=1 SV=2	2652.9	2166.6	1605.2	990.2	842.2	1447
O00629	Importin subunit alpha-3 OS=Homo sapiens OX=9606 GN=KPNA4 PE=1 SV=1		199.8	204.9	382	535.7	603.7
Q9Y2Z9	Ubiquinone biosynthesis monooxygenase COQ6, mitochondrial OS=Homo sapiens OX=9606 GN=COQ6 PE=1 SV=2	3162.6	3124.6	2636.1	1836.3	1385.5	1272.6
Q14444	Caprin-1 OS=Homo sapiens OX=9606 GN=CAPRIN1 PE=1 SV=2	3114.5	2908.2	2507.8	7594	8873.9	8956.6
Q9UH62	Armadillo repeat-containing X-linked protein 3 OS=Homo sapiens OX=9606 GN=ARMCX3 PE=1 SV=1	2449.2	3677.8	4749.7	2873.1	2877.5	3686.2
P07951	Tropomyosin beta chain OS=Homo sapiens OX=9606 GN=TPM2 PE=1 SV=1	3137.3	1701.3	1580.1	2743.1	3009.4	3265.5
Q13263	Transcription intermediary factor 1-beta OS=Homo sapiens OX=9606 GN=TRIM28 PE=1 SV=5	15345.2	4655.2	2088.5	6447.3	7447.6	7581.7
Q96EY8	Corrinoid adenosyltransferase OS=Homo sapiens OX=9606 GN=MMAB PE=1 SV=1	9060.2	6689.9	5799.8	3558.9	2727.5	2523.7
P14866	Heterogeneous nuclear ribonucleoprotein L OS=Homo sapiens OX=9606 GN=HNRNPL PE=1 SV=2	1466.1	1138.4	613.9	2421.5	2676.9	2831.7
Q9BZQ8	Protein Niban 1 OS=Homo sapiens OX=9606 GN=NIBAN1 PE=1 SV=1	887.5	896.9	833.4	2501.7	2675.8	2532
Q9BRJ2	39S ribosomal protein L45, mitochondrial OS=Homo sapiens OX=9606 GN=MRPL45 PE=1 SV=2	38153.4	32201	32829.5	16737.1	13447.6	15525.7
O14744	Protein arginine N-methyltransferase 5 OS=Homo sapiens OX=9606 GN=PRMT5 PE=1 SV=4	4932.4	4658.6	3617.7	7210.4	7028.4	6305.8
Q13564	NEDD8-activating enzyme E1 regulatory subunit OS=Homo sapiens OX=9606 GN=NAE1 PE=1 SV=1	6403.8	4677.5	2032.5	4360.5	3484.7	3139.4
Q14344	Guanine nucleotide-binding protein subunit alpha-13 OS=Homo sapiens OX=9606 GN=GNA13 PE=1 SV=2	1841.5	2852.3	3276.2	4962.7	8189.7	8015.7
P10155	60 kDa SS-A/Ro ribonucleoprotein OS=Homo sapiens OX=9606 GN=RO60 PE=1 SV=2	1162.4	1032.2	1492	1818.7	2954.8	4680.4
Q9H5Q4	Dimethyladenosine transferase 2, mitochondrial OS=Homo sapiens OX=9606 GN=TFB2M PE=1 SV=1	18730.9	14111.2	16405.5	9487.3	10598.9	12692
P55011	Solute carrier family 12 member 2 OS=Homo sapiens OX=9606 GN=SLC12A2 PE=1 SV=1	1444.6	1571.7	2230.4	1467.1	1757.1	1761.1
P54920	Alpha-soluble NSF attachment protein OS=Homo sapiens OX=9606 GN=NAPA PE=1 SV=3	2618.4	2034.1	1356.8	3299.9	2810.3	2602.5
Q86Y56	Dynein assembly factor 5, axonemal OS=Homo sapiens OX=9606 GN=DNAAF5 PE=1 SV=4	693.7	636.6	590.5	1639.6	1966.9	1890.7
Q96CU9	FAD-dependent oxidoreductase domain-containing protein 1 OS=Homo sapiens OX=9606 GN=FOXRED1 PE=1 SV=2	9625.2	14650.1	19142	6628	6154.3	6158.7
P26196	Probable ATP-dependent RNA helicase DDX6 OS=Homo sapiens OX=9606 GN=DDX6 PE=1 SV=2	4946.8	3764.6	2122.9	3614.3	3504.5	3413.2
P61224	Ras-related protein Rap-1b OS=Homo sapiens OX=9606 GN=RAP1B PE=1 SV=1	6244.9	6052.8	4790.7	8902	9526	9721.2
P07948	Tyrosine-protein kinase Lyn OS=Homo sapiens OX=9606 GN=LYN PE=1 SV=3	1267.2	857.5	627.7	1458.9	1718.5	1670.7
Q9NZW5	MAGUK p55 subfamily member 6 OS=Homo sapiens OX=9606 GN=MPP6 PE=1 SV=2	6294.6	4515.3	3912.2	6722.5	5591.2	5653.9
Q9NUT2	Mitochondrial potassium channel ATP-binding subunit OS=Homo sapiens OX=9606 GN=ABCB8 PE=1 SV=3	1816.8	3309.6	6363.8	2175.1	3036.9	4041.4
Q9BYD1	39S ribosomal protein L13, mitochondrial OS=Homo sapiens OX=9606 GN=MRPL13 PE=1 SV=1	10236.3	11056.2	14333.1	6692.5	6488.2	6406.7
P62333	26S proteasome regulatory subunit 10B OS=Homo sapiens OX=9606 GN=PSMC6 PE=1 SV=1	1013.6	519.5	303.8	791.9	840.2	818.7
O95671	Probable bifunctional dTTP/UTP pyrophosphatase/methyltransferase protein OS=Homo sapiens OX=9606 GN=ASMTL PE=1 SV=3	3451.3	2293.9	1044.6	2740.6	2136.5	1880
Q8NE62	Choline dehydrogenase, mitochondrial OS=Homo sapiens OX=9606 GN=CHDH PE=1 SV=2	9094.8	9436.6	9198.4	5097.3	3909.5	3382.2
P32969	60S ribosomal protein L9 OS=Homo sapiens OX=9606 GN=RPL9 PE=1 SV=1	12197.5	7782.1	4047.7	9748.4	6816.7	5451
Q7L311	Armadillo repeat-containing X-linked protein 2 OS=Homo sapiens OX=9606 GN=ARMCX2 PE=2 SV=1	408.4	371.1	1821.5	311	985.7	928.8
P62841	40S ribosomal protein S15 OS=Homo sapiens OX=9606 GN=RPS15 PE=1 SV=2	1595.2	642.8	429.3	1162.1	1705.3	1993.4
P37802	Transgelin-2 OS=Homo sapiens OX=9606 GN=TAGLN2 PE=1 SV=3	6583.9	5053.1	3120.6	6868.8	5874.9	5582.8
P54709	Sodium/potassium-transporting ATPase subunit beta-3 OS=Homo sapiens OX=9606 GN=ATP1B3 PE=1 SV=1	5775.1	5401.9	4418.3	9339.2	10598.2	10797.8
Q8NHP8	Putative phospholipase B-like 2 OS=Homo sapiens OX=9606 GN=PLBD2 PE=1 SV=2	4869.1	5459	5935.7	4099	3750.9	3601.9
P62081	40S ribosomal protein S7 OS=Homo sapiens OX=9606 GN=RPS7 PE=1 SV=1	27759.3	26318.3	25946.3	52016.7	60416.8	54549.8
Q01970	1-phosphatidylinositol 4,5-bisphosphate phosphodiesterase beta-3 OS=Homo sapiens OX=9606 GN=PLCB3 PE=1 SV=2	5375.9	3375.2	2554.7	4189.2	3385.1	3699.9
P61026	Ras-related protein Rab-10 OS=Homo sapiens OX=9606 GN=RAB10 PE=1 SV=1	3171.7	5682.3	13559.2	6955.2	18366.3	20455
P22392	Nucleoside diphosphate kinase B OS=Homo sapiens OX=9606 GN=NME2 PE=1 SV=1	14519.1	12076.4	8405.7	25531.1	19996	17027.2
P62834	Ras-related protein Rap-1A OS=Homo sapiens OX=9606 GN=RAP1A PE=1 SV=1
O60701	UDP-glucose 6-dehydrogenase OS=Homo sapiens OX=9606 GN=UGDH PE=1 SV=1
Q9HAV4	Exportin-5 OS=Homo sapiens OX=9606 GN=XPO5 PE=1 SV=1	7921.9	6283.4	2639.8	5496.3	4177	4210.1
Q9UKS6	Protein kinase C and casein kinase substrate in neurons protein 3 OS=Homo sapiens OX=9606 GN=PACSIN3 PE=1 SV=2	5826.6	4037.5	4173.2	5707	8547.4	7764.1
P62937	Peptidyl-prolyl cis-trans isomerase A OS=Homo sapiens OX=9606 GN=PPIA PE=1 SV=2	13386.5	21171.6	21567.5	21661.3	41429	39446.4
P06753	Tropomyosin alpha-3 chain OS=Homo sapiens OX=9606 GN=TPM3 PE=1 SV=2	2568.8	2256.2	2231.8	4904.7	4499.8	5267
P60953	Cell division control protein 42 homolog OS=Homo sapiens OX=9606 GN=CDC42 PE=1 SV=2	2727.7	2179.2	1835.5	6065.9	7085.8	6863.3
Q8NBS9	Thioredoxin domain-containing protein 5 OS=Homo sapiens OX=9606 GN=TXNDC5 PE=1 SV=2	15845.5	8793.1	5962.4	10243.5	7731.4	6462.9
Q7L592	Protein arginine methyltransferase NDUFAF7, mitochondrial OS=Homo sapiens OX=9606 GN=NDUFAF7 PE=1 SV=1	18891	15417.4	10235.3	7016.6	4958.3	4061.4
P00492	Hypoxanthine-guanine phosphoribosyltransferase OS=Homo sapiens OX=9606 GN=HPRT1 PE=1 SV=2	4618.1	3850.2	2667.9	4422.8	5075.3	5081.5
Q06323	Proteasome activator complex subunit 1 OS=Homo sapiens OX=9606 GN=PSME1 PE=1 SV=1	789.1	856.9	1040.2	2704	3332.5	3301
P09104	Gamma-enolase OS=Homo sapiens OX=9606 GN=ENO2 PE=1 SV=3	156.3	176.4	143.9	305.6	269.5	235.8
P62330	ADP-ribosylation factor 6 OS=Homo sapiens OX=9606 GN=ARF6 PE=1 SV=2						3378.3
Q9NUU7	ATP-dependent RNA helicase DDX19A OS=Homo sapiens OX=9606 GN=DDX19A PE=1 SV=1	4417.6	3277.6	3129	4115	6179.2	5626.3
Q9BTZ2	Dehydrogenase/reductase SDR family member 4 OS=Homo sapiens OX=9606 GN=DHRS4 PE=1 SV=3	8450.3	16361.1	16551.1	11285.3	9330	10834.7
P30154	Serine/threonine-protein phosphatase 2A 65 kDa regulatory subunit A beta isoform OS=Homo sapiens OX=9606 GN=PPP2R1B PE=1 SV=3		207.8	161.3	243.6	232.7	220.9
P05387	60S acidic ribosomal protein P2 OS=Homo sapiens OX=9606 GN=RPLP2 PE=1 SV=1	1021.7	1576.3	1528.9	3490.9	4392.6	4327.8
P36543	V-type proton ATPase subunit E 1 OS=Homo sapiens OX=9606 GN=ATP6V1E1 PE=1 SV=1	8684.4	8015	10185.2	8492.1	8794	10586.6
Q06124	Tyrosine-protein phosphatase non-receptor type 11 OS=Homo sapiens OX=9606 GN=PTPN11 PE=1 SV=3	4219.4	3997.5	2948.6	6184.2	5879.4	5432.3
P13196	5-aminolevulinate synthase, nonspecific, mitochondrial OS=Homo sapiens OX=9606 GN=ALAS1 PE=1 SV=2	3221.6	4378.3	4310.7	6184.6	7046.7	6985
P52732	Kinesin-like protein KIF11 OS=Homo sapiens OX=9606 GN=KIF11 PE=1 SV=2	2851.3	1294.8	760.2	1485.5	1708.1	1661
O43865	S-adenosylhomocysteine hydrolase-like protein 1 OS=Homo sapiens OX=9606 GN=AHCYL1 PE=1 SV=2	7009.5	8450.6	6380.7	9135	9862.3	8914.1
Q9NZB2	Constitutive coactivator of PPAR-gamma-like protein 1 OS=Homo sapiens OX=9606 GN=FAM120A PE=1 SV=2						244.4
P53992	Protein transport protein Sec24C OS=Homo sapiens OX=9606 GN=SEC24C PE=1 SV=3	2348.9	1885.7	1098.5	3132.4	2218.2	1792.3
Q13459	Unconventional myosin-IXb OS=Homo sapiens OX=9606 GN=MYO9B PE=1 SV=3	1355.7	935.1	363.8	910	795.4	716.9
P50995	Annexin A11 OS=Homo sapiens OX=9606 GN=ANXA11 PE=1 SV=1	800.2	600.6	428.8	788.5	849.7	1081.9
O75879	Glutamyl-tRNA(Gln) amidotransferase subunit B, mitochondrial OS=Homo sapiens OX=9606 GN=GATB PE=1 SV=1	15362	15813	14385.5	8685.3	6642.8	5672.9
P25325	3-mercaptopyruvate sulfurtransferase OS=Homo sapiens OX=9606 GN=MPST PE=1 SV=3	8428.1	8278.2	8431.5	6366.5	5410	4976.6
Q7Z4W1	L-xylulose reductase OS=Homo sapiens OX=9606 GN=DCXR PE=1 SV=2	22500.2	22977.4	18508.2	13945.5	10569.6	9911.3
Q9NY33	Dipeptidyl peptidase 3 OS=Homo sapiens OX=9606 GN=DPP3 PE=1 SV=2	1662.1	1912	1432.4	2530.5	2170.6	2203.9
P61586	Transforming protein RhoA OS=Homo sapiens OX=9606 GN=RHOA PE=1 SV=1	2349.7	2640.5	3968.3	4805.5	4135.3	7875.5
P50897	Palmitoyl-protein thioesterase 1 OS=Homo sapiens OX=9606 GN=PPT1 PE=1 SV=1	2854.4	7066.7	8155.4	5090.4	4478	4035.8
O00151	PDZ and LIM domain protein 1 OS=Homo sapiens OX=9606 GN=PDLIM1 PE=1 SV=4			2306.6		2333.8	3001.7
Q9NPJ3	Acyl-coenzyme A thioesterase 13 OS=Homo sapiens OX=9606 GN=ACOT13 PE=1 SV=1	6806.1	3728.6	4280	3972.8	2763.4	2601.8
P02538	Keratin, type II cytoskeletal 6A OS=Homo sapiens OX=9606 GN=KRT6A PE=1 SV=3	3971.9	1594.5	643.6	2642	1443.1	1254
P29992	Guanine nucleotide-binding protein subunit alpha-11 OS=Homo sapiens OX=9606 GN=GNA11 PE=1 SV=2	4016.6	3563.6	3034.1	6309.2	7804	7455.5
O00499	Myc box-dependent-interacting protein 1 OS=Homo sapiens OX=9606 GN=BIN1 PE=1 SV=1	3308.4	3086.9	2462.1	5635.9	4765.5	4086.2
Q9UHX1	Poly(U)-binding-splicing factor PUF60 OS=Homo sapiens OX=9606 GN=PUF60 PE=1 SV=1	4492.2	4303.5	4418.8	8991.3	9656.6	9379.5
P17812	CTP synthase 1 OS=Homo sapiens OX=9606 GN=CTPS1 PE=1 SV=2	2257.3	2189.4	1312.5	3352.8	3434.5	3486.9
Q6DD88	Atlastin-3 OS=Homo sapiens OX=9606 GN=ATL3 PE=1 SV=1	2265.2	2418.9	1768.3	3965.6	2753.1	3457.7
Q9Y6M1	Insulin-like growth factor 2 mRNA-binding protein 2 OS=Homo sapiens OX=9606 GN=IGF2BP2 PE=1 SV=2	4463	3254.8	1648.5	3679.4	2926.2	2540.7
Q9H2W6	39S ribosomal protein L46, mitochondrial OS=Homo sapiens OX=9606 GN=MRPL46 PE=1 SV=1	19073	14543.3	10852.7	7956.9	5973.8	5343.5
P42566	Epidermal growth factor receptor substrate 15 OS=Homo sapiens OX=9606 GN=EPS15 PE=1 SV=2	1280.2	1486.6	1765.3	3118	3019.7	3097.3
O75600	2-amino-3-ketobutyrate coenzyme A ligase, mitochondrial OS=Homo sapiens OX=9606 GN=GCAT PE=1 SV=1
Q8NCW5	NAD(P)H-hydrate epimerase OS=Homo sapiens OX=9606 GN=NAXE PE=1 SV=2	2732.2	3147.4	3870.2	2209.2	2220.1	2283.3
Q96A35	39S ribosomal protein L24, mitochondrial OS=Homo sapiens OX=9606 GN=MRPL24 PE=1 SV=1	8867.5	8188.6	7914.4	3517.2	3628.8	4418.3
Q07960	Rho GTPase-activating protein 1 OS=Homo sapiens OX=9606 GN=ARHGAP1 PE=1 SV=1	6431.2	4694	3768.5	8810.6	9793.6	10255.2
O14925	Mitochondrial import inner membrane translocase subunit Tim23 OS=Homo sapiens OX=9606 GN=TIMM23 PE=1 SV=1	1302.7	959.7	784.2	820.7	467.4	400
Q13724	Mannosyl-oligosaccharide glucosidase OS=Homo sapiens OX=9606 GN=MOGS PE=1 SV=5	3360.2	3465.4	1694.4	1666.9	1785.1	1572.6
P35237	Serpin B6 OS=Homo sapiens OX=9606 GN=SERPINB6 PE=1 SV=3	4929.9	3050.9	2083.1	3198.7	3223.8	3251.3
P18085	ADP-ribosylation factor 4 OS=Homo sapiens OX=9606 GN=ARF4 PE=1 SV=3	1820.4	1295.4	2344.9	2621.3	2843.5	7161.8
Q6UXV4	MICOS complex subunit MIC27 OS=Homo sapiens OX=9606 GN=APOOL PE=1 SV=1	3568.7	10513.9	8119.7	5653.8	3888.9	3075.3
O43852	Calumenin OS=Homo sapiens OX=9606 GN=CALU PE=1 SV=2	1327.7	1257.7	1209.5	1527.5	1739.6	1733.8
Q9NRG7	Epimerase family protein SDR39U1 OS=Homo sapiens OX=9606 GN=SDR39U1 PE=1 SV=3	7594.6	6711	6779	3759.3	3149.5	2783.6
Q7Z2K8	G protein-regulated inducer of neurite outgrowth 1 OS=Homo sapiens OX=9606 GN=GPRIN1 PE=1 SV=2	3933.3	3736	2819.5	7262.4	5995.1	5233
Q9UHG3	Prenylcysteine oxidase 1 OS=Homo sapiens OX=9606 GN=PCYOX1 PE=1 SV=3			639			671.3
P50453	Serpin B9 OS=Homo sapiens OX=9606 GN=SERPINB9 PE=1 SV=1	2841	2284.8	1543.6	4948.6	3965.9	3463.1
Q14258	E3 ubiquitin/ISG15 ligase TRIM25 OS=Homo sapiens OX=9606 GN=TRIM25 PE=1 SV=2		2521.7	1755.9	3056	3001.8	3650.5
P13073	Cytochrome c oxidase subunit 4 isoform 1, mitochondrial OS=Homo sapiens OX=9606 GN=COX4I1 PE=1 SV=1	25226.4	36221.9	46490.5	24159.9	18957.4	16260.9
Q14573	Inositol 1,4,5-trisphosphate receptor type 3 OS=Homo sapiens OX=9606 GN=ITPR3 PE=1 SV=2	2898.8	2797.5	2711.2	5704.5	6833.4	6511.6
Q9UGP8	Translocation protein SEC63 homolog OS=Homo sapiens OX=9606 GN=SEC63 PE=1 SV=2	5705.1	5586.3	4438.9	5907.7	6171	6355.5
P60891	Ribose-phosphate pyrophosphokinase 1 OS=Homo sapiens OX=9606 GN=PRPS1 PE=1 SV=2	703	616	446.1	1309.6	1033.9	979.8
O14579	Coatomer subunit epsilon OS=Homo sapiens OX=9606 GN=COPE PE=1 SV=3	2003.1	1385	911.5	1274.5	1248.8	1192.2
P22061	Protein-L-isoaspartate(D-aspartate) O-methyltransferase OS=Homo sapiens OX=9606 GN=PCMT1 PE=1 SV=4	7696.3	6751	6484.8	7933.8	7240.1	6653.1
P48960	Adhesion G protein-coupled receptor E5 OS=Homo sapiens OX=9606 GN=ADGRE5 PE=1 SV=4		966	764.1		1152.3	1088
Q14249	Endonuclease G, mitochondrial OS=Homo sapiens OX=9606 GN=ENDOG PE=1 SV=4	9395	14670.1	12269.4	5320.6	4441.4	3990.4
Q15057	Arf-GAP with coiled-coil, ANK repeat and PH domain-containing protein 2 OS=Homo sapiens OX=9606 GN=ACAP2 PE=1 SV=3	1632.3	1149.2	644.7	2594.1	2709.6	2542.1
P31350	Ribonucleoside-diphosphate reductase subunit M2 OS=Homo sapiens OX=9606 GN=RRM2 PE=1 SV=1	1468.9	1524.3	1386.1	3961.9	3807.8	4926.1
Q9Y4E1	WASH complex subunit 2C OS=Homo sapiens OX=9606 GN=WASHC2C PE=1 SV=4
Q07157	Tight junction protein ZO-1 OS=Homo sapiens OX=9606 GN=TJP1 PE=1 SV=3			218.7			320.6
Q9HC38	Glyoxalase domain-containing protein 4 OS=Homo sapiens OX=9606 GN=GLOD4 PE=1 SV=1	2958.3	3683.5	3983.3	5475.3	5727.6	5603.1
Q9BXP2	Solute carrier family 12 member 9 OS=Homo sapiens OX=9606 GN=SLC12A9 PE=1 SV=1	3793.2	2454.9	2338.7	1411	1670.6	1423.2
Q9UKU7	Isobutyryl-CoA dehydrogenase, mitochondrial OS=Homo sapiens OX=9606 GN=ACAD8 PE=1 SV=1	6261.6	5315.2	5125.6	3222.5	2474	2650
Q9BQG0	Myb-binding protein 1A OS=Homo sapiens OX=9606 GN=MYBBP1A PE=1 SV=2						245.5
O15371	Eukaryotic translation initiation factor 3 subunit D OS=Homo sapiens OX=9606 GN=EIF3D PE=1 SV=1	1926.5	1490.6	1105.7	3393.8	3320.4	3046.9
O95571	Persulfide dioxygenase ETHE1, mitochondrial OS=Homo sapiens OX=9606 GN=ETHE1 PE=1 SV=2	5329.8	4438.2	4574.5	3968.8	2512.3	2136.4
Q7Z6B7	SLIT-ROBO Rho GTPase-activating protein 1 OS=Homo sapiens OX=9606 GN=SRGAP1 PE=1 SV=1	2325.2	1851.5	1238.6	3769	2974.3	2514.2
P25789	Proteasome subunit alpha type-4 OS=Homo sapiens OX=9606 GN=PSMA4 PE=1 SV=1	9625.5	7532.6	6200.8	8516.2	9663.1	9975.8
Q96AG4	Leucine-rich repeat-containing protein 59 OS=Homo sapiens OX=9606 GN=LRRC59 PE=1 SV=1	9108.5	3913	4097.2	5610.3	5450.4	7638.6
P42356	Phosphatidylinositol 4-kinase alpha OS=Homo sapiens OX=9606 GN=PI4KA PE=1 SV=4	8622.4	6274.9	2661.7	3666.9	2881.3	2534.4
Q27J81	Inverted formin-2 OS=Homo sapiens OX=9606 GN=INF2 PE=1 SV=2						221.2
P01130	Low-density lipoprotein receptor OS=Homo sapiens OX=9606 GN=LDLR PE=1 SV=1	1530.7	975.1	380.7	649.8	481.5	455.5
Q15008	26S proteasome non-ATPase regulatory subunit 6 OS=Homo sapiens OX=9606 GN=PSMD6 PE=1 SV=1	1829.7	1168.7	389	679.8	411.2	339.6
Q9UI12	V-type proton ATPase subunit H OS=Homo sapiens OX=9606 GN=ATP6V1H PE=1 SV=1	2811.5	2509.1	2244.9	1817.2	1734.6	1623
O15091	Mitochondrial ribonuclease P catalytic subunit OS=Homo sapiens OX=9606 GN=PRORP PE=1 SV=2	13681.4	14509.1	15937.9	9615.7	9727.9	9192.5
P11233	Ras-related protein Ral-A OS=Homo sapiens OX=9606 GN=RALA PE=1 SV=1	245.6	167.3	215.9	451.6	749.2	743.6
P54764	Ephrin type-A receptor 4 OS=Homo sapiens OX=9606 GN=EPHA4 PE=1 SV=1	1775.9	3114.9	3160.4	3185.3	2530	2182.9
Q5T440	Putative transferase CAF17, mitochondrial OS=Homo sapiens OX=9606 GN=IBA57 PE=1 SV=1	608.4	674.8	798.9	1333.4	1413.9	1407.5
Q14165	Malectin OS=Homo sapiens OX=9606 GN=MLEC PE=1 SV=1	1097.8	1570.6	1358.8	3187.5	2426.7	2006.1
Q9UKY7	Protein CDV3 homolog OS=Homo sapiens OX=9606 GN=CDV3 PE=1 SV=1	4751.2	1951.9	1797.6	6399.4	6386	5891.5
Q8WW59	SPRY domain-containing protein 4 OS=Homo sapiens OX=9606 GN=SPRYD4 PE=1 SV=2	4911.4	5226.7	7456.2	2710.6	4009.6	3858.8
Q15233	Non-POU domain-containing octamer-binding protein OS=Homo sapiens OX=9606 GN=NONO PE=1 SV=4	4542	2806.6	1838.3	6358	6619.3	5987.9
Q16576	Histone-binding protein RBBP7 OS=Homo sapiens OX=9606 GN=RBBP7 PE=1 SV=1	6262.4	5150.2	2950.9	6842.8	7665.7	6897.2
P28070	Proteasome subunit beta type-4 OS=Homo sapiens OX=9606 GN=PSMB4 PE=1 SV=4	4313.2	3057.8	1661.6	4287.9	4020.2	3785.2
Q99755	Phosphatidylinositol 4-phosphate 5-kinase type-1 alpha OS=Homo sapiens OX=9606 GN=PIP5K1A PE=1 SV=1	2746.3	2860.3	1389.9	2384	2359.6	2191.8
P63000	Ras-related C3 botulinum toxin substrate 1 OS=Homo sapiens OX=9606 GN=RAC1 PE=1 SV=1	8559.6	8801.7	5750.6	13069.9	14547	14383.9
Q8N5M1	ATP synthase mitochondrial F1 complex assembly factor 2 OS=Homo sapiens OX=9606 GN=ATPAF2 PE=1 SV=1	269.3	295.2	2082.1	159.4	1048	1129
Q9UIW2	Plexin-A1 OS=Homo sapiens OX=9606 GN=PLXNA1 PE=1 SV=3	1447.2	2050.1	1257	1861.3	1946	1921.8
O43143	Pre-mRNA-splicing factor ATP-dependent RNA helicase DHX15 OS=Homo sapiens OX=9606 GN=DHX15 PE=1 SV=2	500.3	548.1	304.5	1043.4	878.8	776.7
P47755	F-actin-capping protein subunit alpha-2 OS=Homo sapiens OX=9606 GN=CAPZA2 PE=1 SV=3
P84085	ADP-ribosylation factor 5 OS=Homo sapiens OX=9606 GN=ARF5 PE=1 SV=2
P60981	Destrin OS=Homo sapiens OX=9606 GN=DSTN PE=1 SV=3	751.7	1807.5	1171.3	986.1	2387.3	2508.2
P14735	Insulin-degrading enzyme OS=Homo sapiens OX=9606 GN=IDE PE=1 SV=4	5227.7	4233.3	3169.5	3438.3	3553.3	4234.5
P62070	Ras-related protein R-Ras2 OS=Homo sapiens OX=9606 GN=RRAS2 PE=1 SV=1	17788.8	10835.3	4205.8	12183.1	11049.2	10499.3
Q9NTX5	Ethylmalonyl-CoA decarboxylase OS=Homo sapiens OX=9606 GN=ECHDC1 PE=1 SV=2	830.8	1402.7	2141.8	1199.6	1397.2	1460.9
P49406	39S ribosomal protein L19, mitochondrial OS=Homo sapiens OX=9606 GN=MRPL19 PE=1 SV=2	14207.5	15501.9	17173.5	9267.8	7880.8	7464.6
Q9UBE0	SUMO-activating enzyme subunit 1 OS=Homo sapiens OX=9606 GN=SAE1 PE=1 SV=1	4006	3220.5	2789	4967.1	5414.7	6241.3
O75477	Erlin-1 OS=Homo sapiens OX=9606 GN=ERLIN1 PE=1 SV=2	1947.1	1470.7	794.1	974.8	775.8	2514
P52815	39S ribosomal protein L12, mitochondrial OS=Homo sapiens OX=9606 GN=MRPL12 PE=1 SV=2	11865.3	6927.4	3006.1	4369	2293.8	1836.6
Q15042	Rab3 GTPase-activating protein catalytic subunit OS=Homo sapiens OX=9606 GN=RAB3GAP1 PE=1 SV=3		205.5	127.4	202.3	162.2	143.5
P30086	Phosphatidylethanolamine-binding protein 1 OS=Homo sapiens OX=9606 GN=PEBP1 PE=1 SV=3	11546	7336.8	7135.1	12433.9	14592.5	14687.8
P28074	Proteasome subunit beta type-5 OS=Homo sapiens OX=9606 GN=PSMB5 PE=1 SV=3	1462.6	838.7	450.2	2444.4	2025.5	1730.7
Q9NQ50	39S ribosomal protein L40, mitochondrial OS=Homo sapiens OX=9606 GN=MRPL40 PE=1 SV=1	5776.3	7142.6	9998.7	4429.7	5332.6	6049.3
P67775	Serine/threonine-protein phosphatase 2A catalytic subunit alpha isoform OS=Homo sapiens OX=9606 GN=PPP2CA PE=1 SV=1	3971.9	2154.6	1298.9	4024.8	4310.3	5495.8
Q03252	Lamin-B2 OS=Homo sapiens OX=9606 GN=LMNB2 PE=1 SV=4	3319.9	2299.6	2016.7	3075.4	4536.9	3986.4
Q9HD23	Magnesium transporter MRS2 homolog, mitochondrial OS=Homo sapiens OX=9606 GN=MRS2 PE=1 SV=1	4727	5143.9	4981	3249.2	2749.8	2756.9
Q6PKG0	La-related protein 1 OS=Homo sapiens OX=9606 GN=LARP1 PE=1 SV=2	3954	3170.3	1954.4	6453.6	5569	5048.3
O60518	Ran-binding protein 6 OS=Homo sapiens OX=9606 GN=RANBP6 PE=1 SV=2	1791.7	1269.7	962.2	1066.2	757.1	704.1
Q9NVJ2	ADP-ribosylation factor-like protein 8B OS=Homo sapiens OX=9606 GN=ARL8B PE=1 SV=1	3946.4	3289.6	3780.1	2878.4	3055.6	3145.9
Q9UHD1	Cysteine and histidine-rich domain-containing protein 1 OS=Homo sapiens OX=9606 GN=CHORDC1 PE=1 SV=2	11654.3	8291.3	5541.6	6778.6	6895.5	6450.6
P25787	Proteasome subunit alpha type-2 OS=Homo sapiens OX=9606 GN=PSMA2 PE=1 SV=2	612.2	524.7	1765.8	1106.3	3637	3238.7
Q8N5N7	39S ribosomal protein L50, mitochondrial OS=Homo sapiens OX=9606 GN=MRPL50 PE=1 SV=2		4467.9	3579.2		1412.8	1161.8
Q96P70	Importin-9 OS=Homo sapiens OX=9606 GN=IPO9 PE=1 SV=3			606.8		861	806.4
Q9Y520	Protein PRRC2C OS=Homo sapiens OX=9606 GN=PRRC2C PE=1 SV=4	4121.6	2726.7	2198.6	4870.9	4330	6355.6
Q9NRF8	CTP synthase 2 OS=Homo sapiens OX=9606 GN=CTPS2 PE=1 SV=1		824.4	1267.4	616.3	970.9	1070
P13861	cAMP-dependent protein kinase type II-alpha regulatory subunit OS=Homo sapiens OX=9606 GN=PRKAR2A PE=1 SV=2	221.7	1351.9	749.2	408.3	913.2	932.2
P78347	General transcription factor II-I OS=Homo sapiens OX=9606 GN=GTF2I PE=1 SV=2			436.5			758.1
P35270	Sepiapterin reductase OS=Homo sapiens OX=9606 GN=SPR PE=1 SV=1	8928.6	7121	6761.5	5931.9	5371.6	5054
P07741	Adenine phosphoribosyltransferase OS=Homo sapiens OX=9606 GN=APRT PE=1 SV=2	10969.7	8256.5	5041.7	14057.6	12614	11003.4
P40925	Malate dehydrogenase, cytoplasmic OS=Homo sapiens OX=9606 GN=MDH1 PE=1 SV=4	22952.6	16765.3	11823.7	27593.2	26907.5	25121.8
Q15691	Microtubule-associated protein RP/EB family member 1 OS=Homo sapiens OX=9606 GN=MAPRE1 PE=1 SV=3	1997.8	2250.5	2958.3	4062.4	6539.4	6488.2
Q6IBS0	Twinfilin-2 OS=Homo sapiens OX=9606 GN=TWF2 PE=1 SV=2	3708.2	2635.9	1176.3	1898.3	1917.9	1949.6
O43772	Mitochondrial carnitine/acylcarnitine carrier protein OS=Homo sapiens OX=9606 GN=SLC25A20 PE=1 SV=1	10778.8	8001.9	7871.9	6872.8	5864.2	5519.8
O95861	3'(2'),5'-bisphosphate nucleotidase 1 OS=Homo sapiens OX=9606 GN=BPNT1 PE=1 SV=1		356.8	455.6	506.7	568.5	640.6
Q14103	Heterogeneous nuclear ribonucleoprotein D0 OS=Homo sapiens OX=9606 GN=HNRNPD PE=1 SV=1	1636	1990.8	1718.3	9368.3	8172	7847.8
O95363	Phenylalanine--tRNA ligase, mitochondrial OS=Homo sapiens OX=9606 GN=FARS2 PE=1 SV=1	4439.5	4826.5	7871.3	3499.7	4281.5	4348.7
Q96A26	Protein FAM162A OS=Homo sapiens OX=9606 GN=FAM162A PE=1 SV=2	1505.6	1199.5	1439.5	413.7	480	486.5
O60884	DnaJ homolog subfamily A member 2 OS=Homo sapiens OX=9606 GN=DNAJA2 PE=1 SV=1	2225.2	2845.4	2010.9	4969.6	5641.8	5144.6
P51665	26S proteasome non-ATPase regulatory subunit 7 OS=Homo sapiens OX=9606 GN=PSMD7 PE=1 SV=2
P13798	Acylamino-acid-releasing enzyme OS=Homo sapiens OX=9606 GN=APEH PE=1 SV=4	3392	4284.1	2817.9	3669.1	2998.3	2727.1
Q6XZF7	Dynamin-binding protein OS=Homo sapiens OX=9606 GN=DNMBP PE=1 SV=1	998.8	1411.9	802.8	1453	1689.5	1546.9
Q15070	Mitochondrial inner membrane protein OXA1L OS=Homo sapiens OX=9606 GN=OXA1L PE=1 SV=3	12141.1	8992.4	10739.2	3744.9	3564.5	3313.8
Q7Z7H8	39S ribosomal protein L10, mitochondrial OS=Homo sapiens OX=9606 GN=MRPL10 PE=1 SV=3	3604.4	4913.8	5821.4	3547.3	3381.3	3377.5
Q8IYI6	Exocyst complex component 8 OS=Homo sapiens OX=9606 GN=EXOC8 PE=1 SV=2	4304.1	3453.4	2014.4	6681.2	5827.6	5046
Q9ULA0	Aspartyl aminopeptidase OS=Homo sapiens OX=9606 GN=DNPEP PE=1 SV=2	3052.5	2141.5	1726.3	2030.1	1652.1	1467.6
Q13435	Splicing factor 3B subunit 2 OS=Homo sapiens OX=9606 GN=SF3B2 PE=1 SV=2	4513.1	2942.5	2111	4763.5	3707.7	3983.5
Q9Y5M8	Signal recognition particle receptor subunit beta OS=Homo sapiens OX=9606 GN=SRPRB PE=1 SV=3			355.8			1076.7
P54802	Alpha-N-acetylglucosaminidase OS=Homo sapiens OX=9606 GN=NAGLU PE=1 SV=2	620.2	621.7	562.2	381.7	286.7	435.8
O75436	Vacuolar protein sorting-associated protein 26A OS=Homo sapiens OX=9606 GN=VPS26A PE=1 SV=2	164.9	264.3	114.6	248.6	198.9	214.7
P14314	Glucosidase 2 subunit beta OS=Homo sapiens OX=9606 GN=PRKCSH PE=1 SV=2	4340.9	4397.7	4826.7	5543.9	6861	7416.6
Q9Y619	Mitochondrial ornithine transporter 1 OS=Homo sapiens OX=9606 GN=SLC25A15 PE=1 SV=1	5899.2	7284.2	7758.5	5090.8	4502.3	4492.7
P20290	Transcription factor BTF3 OS=Homo sapiens OX=9606 GN=BTF3 PE=1 SV=1	2613.6	3229.6	3779.2	8111	9128.8	12224.7
Q15293	Reticulocalbin-1 OS=Homo sapiens OX=9606 GN=RCN1 PE=1 SV=1	3110.2	1890.3	1448.2	2318.5	1985.8	1756.1
P10619	Lysosomal protective protein OS=Homo sapiens OX=9606 GN=CTSA PE=1 SV=2	2760.2	5490.4	8114	3725.5	4406.2	4640.6
Q9UM54	Unconventional myosin-VI OS=Homo sapiens OX=9606 GN=MYO6 PE=1 SV=4	438.8	348.3	339.6	578.7	781.7	759.9
P24928	DNA-directed RNA polymerase II subunit RPB1 OS=Homo sapiens OX=9606 GN=POLR2A PE=1 SV=2	3865.9	2864.8	2226.8	5561.1	5597.2	5345.3
Q6PIU2	Neutral cholesterol ester hydrolase 1 OS=Homo sapiens OX=9606 GN=NCEH1 PE=1 SV=3	1228.7	1535.2	1503.5	1961.2	2189.1	2118.1
O00487	26S proteasome non-ATPase regulatory subunit 14 OS=Homo sapiens OX=9606 GN=PSMD14 PE=1 SV=1	992.4	2118.1	1920.8	2474.1	3274.4	3272
Q12846	Syntaxin-4 OS=Homo sapiens OX=9606 GN=STX4 PE=1 SV=2	5677.7	3785.7	2465.7	5035.3	4760.7	4903.5
P23434	Glycine cleavage system H protein, mitochondrial OS=Homo sapiens OX=9606 GN=GCSH PE=1 SV=2
Q9H2D1	Mitochondrial folate transporter/carrier OS=Homo sapiens OX=9606 GN=SLC25A32 PE=1 SV=2	5656.8	6554	4863.6	4752.9	3307.2	2951.6
Q86TI2	Dipeptidyl peptidase 9 OS=Homo sapiens OX=9606 GN=DPP9 PE=1 SV=3	221	533.8	573.2	815.7	1385.1	1324
P61106	Ras-related protein Rab-14 OS=Homo sapiens OX=9606 GN=RAB14 PE=1 SV=4	7065.2	5703.4	5078.6	6483	6716.8	6672.7
P55209	Nucleosome assembly protein 1-like 1 OS=Homo sapiens OX=9606 GN=NAP1L1 PE=1 SV=1
P58004	Sestrin-2 OS=Homo sapiens OX=9606 GN=SESN2 PE=1 SV=1	3210.7	2125.5	975.3	3531.6	3730.3	3724.3
P20674	Cytochrome c oxidase subunit 5A, mitochondrial OS=Homo sapiens OX=9606 GN=COX5A PE=1 SV=2	13657	10198.7	10116.1	5903	5475.3	5051.6
Q9UDY4	DnaJ homolog subfamily B member 4 OS=Homo sapiens OX=9606 GN=DNAJB4 PE=1 SV=1	2817.2	1263.4	804.6	2316.3	1569.5	4403.7
P08134	Rho-related GTP-binding protein RhoC OS=Homo sapiens OX=9606 GN=RHOC PE=1 SV=1
Q9Y676	28S ribosomal protein S18b, mitochondrial OS=Homo sapiens OX=9606 GN=MRPS18B PE=1 SV=1	9064.2	8884.5	8771.4	6374.6	5502.8	5117.7
P61421	V-type proton ATPase subunit d 1 OS=Homo sapiens OX=9606 GN=ATP6V0D1 PE=1 SV=1	6488.3	7133.5	6813.2	8959.3	7899.8	7018.2
P18031	Tyrosine-protein phosphatase non-receptor type 1 OS=Homo sapiens OX=9606 GN=PTPN1 PE=1 SV=1	6755.1	6106.4	4957.5	4938.6	3946.7	3427.5
P32189	Glycerol kinase OS=Homo sapiens OX=9606 GN=GK PE=1 SV=3	4737.1	3358.7	4159.6	3068.5	3072.7	2887.2
P51151	Ras-related protein Rab-9A OS=Homo sapiens OX=9606 GN=RAB9A PE=1 SV=1	885.4	2322.5	2891.1	2167.6	2213.4	2061.5
P02533	Keratin, type I cytoskeletal 14 OS=Homo sapiens OX=9606 GN=KRT14 PE=1 SV=4		425.3	377.2		376	313.1
P50502	Hsc70-interacting protein OS=Homo sapiens OX=9606 GN=ST13 PE=1 SV=2	2754.2	2329.3	1438.1	3271.7	3483.1	4811.9
Q93050	V-type proton ATPase 116 kDa subunit a1 OS=Homo sapiens OX=9606 GN=ATP6V0A1 PE=1 SV=3	918	855.2	1012.5	688	624.7	752.1
Q9BT17	Mitochondrial ribosome-associated GTPase 1 OS=Homo sapiens OX=9606 GN=MTG1 PE=1 SV=2	8328.1	6382.8	6026.5	4479.2	3171.3	2841.3
O60830	Mitochondrial import inner membrane translocase subunit Tim17-B OS=Homo sapiens OX=9606 GN=TIMM17B PE=1 SV=1	6508.4	4373.2	4021.8	2860.2	2339.1	2325.2
Q9Y224	RNA transcription, translation and transport factor protein OS=Homo sapiens OX=9606 GN=RTRAF PE=1 SV=1	8902.9	4056.9	2493.6	5997	6552.6	6133.9
Q9Y295	Developmentally-regulated GTP-binding protein 1 OS=Homo sapiens OX=9606 GN=DRG1 PE=1 SV=1
Q00059	Transcription factor A, mitochondrial OS=Homo sapiens OX=9606 GN=TFAM PE=1 SV=1	31745.3	58378.3	68834.5	37151.5	34756.6	31566.2
Q7Z417	Nuclear fragile X mental retardation-interacting protein 2 OS=Homo sapiens OX=9606 GN=NUFIP2 PE=1 SV=1	5236.6	3399.8	1696.2	2640.7	2389.6	2117.4
Q13561	Dynactin subunit 2 OS=Homo sapiens OX=9606 GN=DCTN2 PE=1 SV=4	3872.5	2415.5	1165.4	3301.5	2151.8	1802.7
P53794	Sodium/myo-inositol cotransporter OS=Homo sapiens OX=9606 GN=SLC5A3 PE=1 SV=2	2371.8	3874.2	3175.1	6056.2	5402.7	4941.9
Q7Z6Z7	E3 ubiquitin-protein ligase HUWE1 OS=Homo sapiens OX=9606 GN=HUWE1 PE=1 SV=3	1225	703.9	432.4	1067.8	909.6	809.7
O95900	Mitochondrial mRNA pseudouridine synthase TRUB2 OS=Homo sapiens OX=9606 GN=TRUB2 PE=1 SV=1	889.2	2131.2	2687.1	409.3	1589.4	1544.3
Q9UJU6	Drebrin-like protein OS=Homo sapiens OX=9606 GN=DBNL PE=1 SV=1	9856.9	4903	1803.2	4134.4	2747.4	2593.4
Q7Z406	Myosin-14 OS=Homo sapiens OX=9606 GN=MYH14 PE=1 SV=2
O75131	Copine-3 OS=Homo sapiens OX=9606 GN=CPNE3 PE=1 SV=1	1567	1226.9	975.3	1550.7	2174.4	2099.3
Q14247	Src substrate cortactin OS=Homo sapiens OX=9606 GN=CTTN PE=1 SV=2	6475.8	4795.6	4378.3	7484.7	7275.6	7805.2
O00264	Membrane-associated progesterone receptor component 1 OS=Homo sapiens OX=9606 GN=PGRMC1 PE=1 SV=3	4833.5	4633.5	3219.8	7449.7	5470.5	4508.9
Q9BX68	Histidine triad nucleotide-binding protein 2, mitochondrial OS=Homo sapiens OX=9606 GN=HINT2 PE=1 SV=1	1446	1165.8	1060.2	741.8	621.3	589.5
P38571	Lysosomal acid lipase/cholesteryl ester hydrolase OS=Homo sapiens OX=9606 GN=LIPA PE=1 SV=2	3178.8	12414.4	16074.8	4146.3	3282.9	2700.6
P62750	60S ribosomal protein L23a OS=Homo sapiens OX=9606 GN=RPL23A PE=1 SV=1	9091.8	7051.3	5991.7	14958.8	14475	12673.5
O75351	Vacuolar protein sorting-associated protein 4B OS=Homo sapiens OX=9606 GN=VPS4B PE=1 SV=2	5857.9	5228.4	3661.1	8080.3	9189.9	8568.2
Q9NVH0	Exonuclease 3'-5' domain-containing protein 2 OS=Homo sapiens OX=9606 GN=EXD2 PE=1 SV=2	2495.6	1950.8	2372.5	1027.1	1708	2143.6
O43237	Cytoplasmic dynein 1 light intermediate chain 2 OS=Homo sapiens OX=9606 GN=DYNC1LI2 PE=1 SV=1	1323	878.1	995.6	1692.8	2184.6	2440.9
P51991	Heterogeneous nuclear ribonucleoprotein A3 OS=Homo sapiens OX=9606 GN=HNRNPA3 PE=1 SV=2	2184.5	1931.4	1082	2967	2506.6	2803.2
P39656	Dolichyl-diphosphooligosaccharide--protein glycosyltransferase 48 kDa subunit OS=Homo sapiens OX=9606 GN=DDOST PE=1 SV=4	5673.3	7280.2	5660.8	8226.3	6577.6	6100.3
O00148	ATP-dependent RNA helicase DDX39A OS=Homo sapiens OX=9606 GN=DDX39A PE=1 SV=2
P46783	40S ribosomal protein S10 OS=Homo sapiens OX=9606 GN=RPS10 PE=1 SV=1	30473.4	18615.1	8938.8	18547.4	15920.3	16416.4
Q13617	Cullin-2 OS=Homo sapiens OX=9606 GN=CUL2 PE=1 SV=2	4029	3040.1	1899.2	4157	3685.6	3278.3
Q9BXR0	Queuine tRNA-ribosyltransferase catalytic subunit 1 OS=Homo sapiens OX=9606 GN=QTRT1 PE=1 SV=3						84.5
P27695	DNA-(apurinic or apyrimidinic site) endonuclease OS=Homo sapiens OX=9606 GN=APEX1 PE=1 SV=2	1215.8	1214.9	908.4	3276.7	2690.3	2253.9
A1L0T0	2-hydroxyacyl-CoA lyase 2 OS=Homo sapiens OX=9606 GN=ILVBL PE=1 SV=2	1607.7	988.2	435.7	743.4	671.3	602
P63151	Serine/threonine-protein phosphatase 2A 55 kDa regulatory subunit B alpha isoform OS=Homo sapiens OX=9606 GN=PPP2R2A PE=1 SV=1						689.1
O14818	Proteasome subunit alpha type-7 OS=Homo sapiens OX=9606 GN=PSMA7 PE=1 SV=1	2455	1995.9	2952.9	3243.5	3335.3	8962.6
O96019	Actin-like protein 6A OS=Homo sapiens OX=9606 GN=ACTL6A PE=1 SV=1	568.3	1037.3	934.3	2740.6	3861.7	3687.3
P01116	GTPase KRas OS=Homo sapiens OX=9606 GN=KRAS PE=1 SV=1 Mut		1019.1	971.9		2718.8	2433.6
Q5SRE5	Nucleoporin NUP188 OS=Homo sapiens OX=9606 GN=NUP188 PE=1 SV=1	1177.2	694.8	437.2	1183.4	1224.7	1357.6
Q9HBH5	Retinol dehydrogenase 14 OS=Homo sapiens OX=9606 GN=RDH14 PE=1 SV=1	8738.4	7627.9	6733.3	5113	4455.5	3931.3
P49755	Transmembrane emp24 domain-containing protein 10 OS=Homo sapiens OX=9606 GN=TMED10 PE=1 SV=2	653.9	685.7	846.9	1366.6	1373.1	1385.9
Q8WVM8	Sec1 family domain-containing protein 1 OS=Homo sapiens OX=9606 GN=SCFD1 PE=1 SV=4	888.7	1067.6	829.5	2541.2	2805.4	2778.7
Q9Y6E2	Basic leucine zipper and W2 domain-containing protein 2 OS=Homo sapiens OX=9606 GN=BZW2 PE=1 SV=1	5518.9	4666	3184	7975.7	8612.3	8532.1
Q99615	DnaJ homolog subfamily C member 7 OS=Homo sapiens OX=9606 GN=DNAJC7 PE=1 SV=2	1561.6	1424.4	914	3071.9	2641.9	2305.6
Q9UHB9	Signal recognition particle subunit SRP68 OS=Homo sapiens OX=9606 GN=SRP68 PE=1 SV=2		588	875.7	822.6	1551.5	1887.5
P01112	GTPase HRas OS=Homo sapiens OX=9606 GN=HRAS PE=1 SV=1	3853.9	2155.2	1449	2351.1	1511.1	1258.9
O00165	HCLS1-associated protein X-1 OS=Homo sapiens OX=9606 GN=HAX1 PE=1 SV=2	7809.8	5638.9	5005.6	2212.7	1778	1516.4
Q7L1V2	Vacuolar fusion protein MON1 homolog B OS=Homo sapiens OX=9606 GN=MON1B PE=1 SV=1	1285.6	729.6	832.8	531.1	568.1	538.2
Q8N183	NADH dehydrogenase [ubiquinone] 1 alpha subcomplex assembly factor 2 OS=Homo sapiens OX=9606 GN=NDUFAF2 PE=1 SV=1	3726.5	28705.3	17957.1	15888.2	8415.3	6829
Q8IY17	Patatin-like phospholipase domain-containing protein 6 OS=Homo sapiens OX=9606 GN=PNPLA6 PE=1 SV=3	3377.9	2589.1	1299.2	1884.8	1867	1527.3
Q9HD20	Endoplasmic reticulum transmembrane helix translocase OS=Homo sapiens OX=9606 GN=ATP13A1 PE=1 SV=2	5936	3877	2176.1	3571.1	2785.7	2411.8
Q9Y450	HBS1-like protein OS=Homo sapiens OX=9606 GN=HBS1L PE=1 SV=1
P05067	Amyloid-beta precursor protein OS=Homo sapiens OX=9606 GN=APP PE=1 SV=3	28627.5	5939.7	5739	6908.9	4716.2	5100.9
Q9BXS5	AP-1 complex subunit mu-1 OS=Homo sapiens OX=9606 GN=AP1M1 PE=1 SV=3	702.3	1180.1	450.5	911.6	669.1	643.7
O60256	Phosphoribosyl pyrophosphate synthase-associated protein 2 OS=Homo sapiens OX=9606 GN=PRPSAP2 PE=1 SV=1	499.1	400.8	342.7	648.5	741.1	710.5
O43488	Aflatoxin B1 aldehyde reductase member 2 OS=Homo sapiens OX=9606 GN=AKR7A2 PE=1 SV=3	3567.9	3826.2	5509.3	3644.7	3842.2	3783.9
Q96A33	Coiled-coil domain-containing protein 47 OS=Homo sapiens OX=9606 GN=CCDC47 PE=1 SV=1	2630	1743.6	870.5	1880.1	1585.9	2304.5
P53985	Monocarboxylate transporter 1 OS=Homo sapiens OX=9606 GN=SLC16A1 PE=1 SV=3	10528.4	2836.8	2763.1	9211.1	8549.1	9525.4
P28482	Mitogen-activated protein kinase 1 OS=Homo sapiens OX=9606 GN=MAPK1 PE=1 SV=3	5259.1	5562.9	3678.9	8795.9	6112.5	5120.9
Q14790	Caspase-8 OS=Homo sapiens OX=9606 GN=CASP8 PE=1 SV=1	289.3	365.4	325.1	966.7	961.1	3440.8
P10644	cAMP-dependent protein kinase type I-alpha regulatory subunit OS=Homo sapiens OX=9606 GN=PRKAR1A PE=1 SV=1	5079.1	3019.5	1691.8	1940.2	2490	2480.6
P12931	Proto-oncogene tyrosine-protein kinase Src OS=Homo sapiens OX=9606 GN=SRC PE=1 SV=3	10718.5	5877.5	1804	3116.1	2311.8	2184.2
Q04837	Single-stranded DNA-binding protein, mitochondrial OS=Homo sapiens OX=9606 GN=SSBP1 PE=1 SV=1	24759.5	36602.1	48213.4	27815.5	26822.7	26301.8
Q9UL46	Proteasome activator complex subunit 2 OS=Homo sapiens OX=9606 GN=PSME2 PE=1 SV=4	1996.6	1497.5	1175.3	2190.4	2120.1	1992.2
P09382	Galectin-1 OS=Homo sapiens OX=9606 GN=LGALS1 PE=1 SV=2	9124.3	8057.8	5981.6	16248	15765.5	14783.6
Q9UJP4	Kelch-like protein 21 OS=Homo sapiens OX=9606 GN=KLHL21 PE=1 SV=4	1614.7	1468.9	541.7	901.2	583.8	1087.1
Q99729	Heterogeneous nuclear ribonucleoprotein A/B OS=Homo sapiens OX=9606 GN=HNRNPAB PE=1 SV=2	5584.6	3877	2582.9	11341.4	9294	7886.3
P23588	Eukaryotic translation initiation factor 4B OS=Homo sapiens OX=9606 GN=EIF4B PE=1 SV=2	7540.1	3692.1	2108.8	4472.3	2904.4	3625.6
Q96T76	MMS19 nucleotide excision repair protein homolog OS=Homo sapiens OX=9606 GN=MMS19 PE=1 SV=2	1529	958	962.7	1400.1	1608.1	1445.4
P37268	Squalene synthase OS=Homo sapiens OX=9606 GN=FDFT1 PE=1 SV=1	1240.3	2787.2	2305.6	3436.1	3165.9	3298.4
Q9UIA9	Exportin-7 OS=Homo sapiens OX=9606 GN=XPO7 PE=1 SV=3	2321	1213.8	595.5	842.7	720.7	954.6
Q8WTV0	Scavenger receptor class B member 1 OS=Homo sapiens OX=9606 GN=SCARB1 PE=1 SV=1	2992.2	3765.7	4484.6	4044.5	4520.6	4535.6
P42126	Enoyl-CoA delta isomerase 1, mitochondrial OS=Homo sapiens OX=9606 GN=ECI1 PE=1 SV=1	24074.5	17263.2	12364.4	9471.9	6835.9	6079.5
Q9Y6M5	Zinc transporter 1 OS=Homo sapiens OX=9606 GN=SLC30A1 PE=1 SV=3	6132.8	1990.8	1346.2	3137.7	3269.8	3155.3
P33316	Deoxyuridine 5'-triphosphate nucleotidohydrolase, mitochondrial OS=Homo sapiens OX=9606 GN=DUT PE=1 SV=4	7055	8796.6	7591.7	7759.4	5851.5	4751.1
P29353	SHC-transforming protein 1 OS=Homo sapiens OX=9606 GN=SHC1 PE=1 SV=4	13610.9	4909.2	2152.6	3925.9	2468.2	2101.7
Q9BUB7	Transmembrane protein 70, mitochondrial OS=Homo sapiens OX=9606 GN=TMEM70 PE=1 SV=2	1811.1	2006.2	1792.1	1407.6	1181.7	1972.7
Q5T653	39S ribosomal protein L2, mitochondrial OS=Homo sapiens OX=9606 GN=MRPL2 PE=1 SV=2	13079.9	14627.3	21553.4	9598.4	10561.5	11054.7
O75821	Eukaryotic translation initiation factor 3 subunit G OS=Homo sapiens OX=9606 GN=EIF3G PE=1 SV=2	6019.8	5022.3	2149.4	5968.8	5594.1	5303.7
Q14C86	GTPase-activating protein and VPS9 domain-containing protein 1 OS=Homo sapiens OX=9606 GN=GAPVD1 PE=1 SV=2	1306.2	1479.8	1616.8	2744.4	3596.5	3838.4
Q00796	Sorbitol dehydrogenase OS=Homo sapiens OX=9606 GN=SORD PE=1 SV=4	2727	1955.9	1827.5	3855.1	4196.6	4155.6
Q96DB5	Regulator of microtubule dynamics protein 1 OS=Homo sapiens OX=9606 GN=RMDN1 PE=1 SV=1	11114.5	10775.9	9592.5	6798.3	4962.9	4315.3
P03905	NADH-ubiquinone oxidoreductase chain 4 OS=Homo sapiens OX=9606 GN=MT-ND4 PE=1 SV=1	2704.4	1897.7	1776.2	1789.3	1264.7	955
Q06481	Amyloid-like protein 2 OS=Homo sapiens OX=9606 GN=APLP2 PE=1 SV=2	3935.5	4929.2	4153.3	8861.9	5811.7	4430.9
P08779	Keratin, type I cytoskeletal 16 OS=Homo sapiens OX=9606 GN=KRT16 PE=1 SV=4			188.5			968.4
P09601	Heme oxygenase 1 OS=Homo sapiens OX=9606 GN=HMOX1 PE=1 SV=1	5290.9	6623.1	3210.9	8186.5	6772.6	6223
Q9H3F6	BTB/POZ domain-containing adapter for CUL3-mediated RhoA degradation protein 3 OS=Homo sapiens OX=9606 GN=KCTD10 PE=1 SV=1	2228.6	1462.7	818.6	3335.9	3166.8	3274.8
Q9Y6Y8	SEC23-interacting protein OS=Homo sapiens OX=9606 GN=SEC23IP PE=1 SV=1	8530.2	5237	2707.6	5823.5	4932.5	5060.8
O00161	Synaptosomal-associated protein 23 OS=Homo sapiens OX=9606 GN=SNAP23 PE=1 SV=1	2326.3	1161.8	1266.4	1076.6	2334.6	2386.7
P55263	Adenosine kinase OS=Homo sapiens OX=9606 GN=ADK PE=1 SV=2	165.4	152.4	110.2	245.2	236.2	204.9
P14550	Aldo-keto reductase family 1 member A1 OS=Homo sapiens OX=9606 GN=AKR1A1 PE=1 SV=3	3557.5	2670.7	1757.4	3647.2	3000.7	2697.1
Q9NTJ5	Phosphatidylinositol-3-phosphatase SAC1 OS=Homo sapiens OX=9606 GN=SACM1L PE=1 SV=2	963.3	2294.5	1553.3	2074.9	1939.3	1953.4
P55795	Heterogeneous nuclear ribonucleoprotein H2 OS=Homo sapiens OX=9606 GN=HNRNPH2 PE=1 SV=1
Q9GZT3	SRA stem-loop-interacting RNA-binding protein, mitochondrial OS=Homo sapiens OX=9606 GN=SLIRP PE=1 SV=1	16561.4	16211.5	22843.4	8856.9	9825.6	9891
Q01105	Protein SET OS=Homo sapiens OX=9606 GN=SET PE=1 SV=3
O95336	6-phosphogluconolactonase OS=Homo sapiens OX=9606 GN=PGLS PE=1 SV=2		556.6	322.8	627.5	488.1	450.3
P43246	DNA mismatch repair protein Msh2 OS=Homo sapiens OX=9606 GN=MSH2 PE=1 SV=1	1613	1066.5	447.3	1379.1	1009.8	925.5
Q05682	Caldesmon OS=Homo sapiens OX=9606 GN=CALD1 PE=1 SV=3		12.6	10.1	27.2	22.1	478.4
Q92542	Nicastrin OS=Homo sapiens OX=9606 GN=NCSTN PE=1 SV=2	8086.8	5766.8	3840.1	6013.3	4189.3	3519.4
P30040	Endoplasmic reticulum resident protein 29 OS=Homo sapiens OX=9606 GN=ERP29 PE=1 SV=4	1369.8	1600.3	3913.7	2120.9	3549.3	4395.2
Q9UG63	ATP-binding cassette sub-family F member 2 OS=Homo sapiens OX=9606 GN=ABCF2 PE=1 SV=2		157	480.2	266.8	1240.5	1014
Q13616	Cullin-1 OS=Homo sapiens OX=9606 GN=CUL1 PE=1 SV=2	4740.7	2668.4	965.4	1769.3	1503.9	1394.2
P20073	Annexin A7 OS=Homo sapiens OX=9606 GN=ANXA7 PE=1 SV=3	5274.4	4859.6	3260.5	11839	11390.7	10497.3
P16989	Y-box-binding protein 3 OS=Homo sapiens OX=9606 GN=YBX3 PE=1 SV=4			370.9		498.1	479.1
Q8IWT6	Volume-regulated anion channel subunit LRRC8A OS=Homo sapiens OX=9606 GN=LRRC8A PE=1 SV=1	437.9	576	601.4	719.3	879.8	855.1
Q96AE4	Far upstream element-binding protein 1 OS=Homo sapiens OX=9606 GN=FUBP1 PE=1 SV=3	2824.7	2840.8	1770.7	5155.3	4518.1	4684.1
P10768	S-formylglutathione hydrolase OS=Homo sapiens OX=9606 GN=ESD PE=1 SV=2	3585.1	3499.1	3014.3	7693.6	7311.8	6492
O95163	Elongator complex protein 1 OS=Homo sapiens OX=9606 GN=ELP1 PE=1 SV=3	2188	1133.3	391.6	1323	847.3	1229.4
P62829	60S ribosomal protein L23 OS=Homo sapiens OX=9606 GN=RPL23 PE=1 SV=1	8558.2	5713.7	4020.2	10533.5	9946.2	9313.1
Q9HCM4	Band 4.1-like protein 5 OS=Homo sapiens OX=9606 GN=EPB41L5 PE=1 SV=3	1936.9	1250.9	487	921.3	776.7	778
P53634	Dipeptidyl peptidase 1 OS=Homo sapiens OX=9606 GN=CTSC PE=1 SV=2
Q9Y5X2	Sorting nexin-8 OS=Homo sapiens OX=9606 GN=SNX8 PE=1 SV=1			971.9		947.9	813.3
O14908	PDZ domain-containing protein GIPC1 OS=Homo sapiens OX=9606 GN=GIPC1 PE=1 SV=2	524.7	729.6	665	1850	2156.6	2213.4
Q12904	Aminoacyl tRNA synthase complex-interacting multifunctional protein 1 OS=Homo sapiens OX=9606 GN=AIMP1 PE=1 SV=2	2949.3	2583.4	1686.6	3904.9	3794.8	3758.7
Q9Y5V3	Melanoma-associated antigen D1 OS=Homo sapiens OX=9606 GN=MAGED1 PE=1 SV=3	2337.1	1847.5	1073.2	4552.2	4407.3	4128.2
Q14108	Lysosome membrane protein 2 OS=Homo sapiens OX=9606 GN=SCARB2 PE=1 SV=2	3791	5324.9	6068	4686.8	4654	4235
Q03154	Aminoacylase-1 OS=Homo sapiens OX=9606 GN=ACY1 PE=1 SV=1	4286.3	3561.9	2579	5657.9	5707.7	5717.8
Q969V5	Mitochondrial ubiquitin ligase activator of NFKB 1 OS=Homo sapiens OX=9606 GN=MUL1 PE=1 SV=1	1718.5	2302.5	3115.1	2021.6	2368.4	2422.2
Q93009	Ubiquitin carboxyl-terminal hydrolase 7 OS=Homo sapiens OX=9606 GN=USP7 PE=1 SV=2	238.5	1008.8	609.2	1761.4	1530.6	1340.2
Q96ER9	Mitochondrial potassium channel OS=Homo sapiens OX=9606 GN=CCDC51 PE=1 SV=2	16890.9	14448.6	13466.4	11160.4	9101	7856.2
Q9BYD2	39S ribosomal protein L9, mitochondrial OS=Homo sapiens OX=9606 GN=MRPL9 PE=1 SV=2	50333.8	53549.6	44406.2	25015.1	23190.2	21169.6
P09972	Fructose-bisphosphate aldolase C OS=Homo sapiens OX=9606 GN=ALDOC PE=1 SV=2
Q562R1	Beta-actin-like protein 2 OS=Homo sapiens OX=9606 GN=ACTBL2 PE=1 SV=2
P62714	Serine/threonine-protein phosphatase 2A catalytic subunit beta isoform OS=Homo sapiens OX=9606 GN=PPP2CB PE=1 SV=1
Q9Y666	Solute carrier family 12 member 7 OS=Homo sapiens OX=9606 GN=SLC12A7 PE=1 SV=3	2576.6	2304.2	1692	3757.4	3322.2	3475.9
Q16401	26S proteasome non-ATPase regulatory subunit 5 OS=Homo sapiens OX=9606 GN=PSMD5 PE=1 SV=3	668.2	436.7	786	734.9	660.4	1350.3
P84095	Rho-related GTP-binding protein RhoG OS=Homo sapiens OX=9606 GN=RHOG PE=1 SV=1	2462.5	2209.4	1732	3596.1	3277.8	3947
Q9H5V8	CUB domain-containing protein 1 OS=Homo sapiens OX=9606 GN=CDCP1 PE=1 SV=3	525.2	513.2	548.5	609.7	794	748.3
P00441	Superoxide dismutase [Cu-Zn] OS=Homo sapiens OX=9606 GN=SOD1 PE=1 SV=2	2528.4	1998.2	1462.2	3562	3035.2	2618.3
Q96AY3	Peptidyl-prolyl cis-trans isomerase FKBP10 OS=Homo sapiens OX=9606 GN=FKBP10 PE=1 SV=1	3797.7	2993.3	2611.8	4603.8	3725.2	3261.6
Q15813	Tubulin-specific chaperone E OS=Homo sapiens OX=9606 GN=TBCE PE=1 SV=1	995.1	414.5	293.7	982.3	641.5	511.8
P51572	B-cell receptor-associated protein 31 OS=Homo sapiens OX=9606 GN=BCAP31 PE=1 SV=3	8673.6	7987	9144.8	14267.1	16670.8	16581.2
Q8TAE8	Growth arrest and DNA damage-inducible proteins-interacting protein 1 OS=Homo sapiens OX=9606 GN=GADD45GIP1 PE=1 SV=1	18923.9	8589.3	9196.5	5992.6	4677.8	4794.8
P19525	Interferon-induced, double-stranded RNA-activated protein kinase OS=Homo sapiens OX=9606 GN=EIF2AK2 PE=1 SV=2	984.1	1385.6	1551.2	3206.9	3796.5	5658.9
Q01581	Hydroxymethylglutaryl-CoA synthase, cytoplasmic OS=Homo sapiens OX=9606 GN=HMGCS1 PE=1 SV=2	2467.3	2413.2	1810.9	5950.6	7239.7	7344.6
Q9P0V9	Septin-10 OS=Homo sapiens OX=9606 GN=SEPTIN10 PE=1 SV=2	186.5	366.5	277	574.6	359.7	318.5
Q92783	Signal transducing adapter molecule 1 OS=Homo sapiens OX=9606 GN=STAM PE=1 SV=3	3125.9	1988.5	1098.3	2818.6	2359.2	2085.8
P10606	Cytochrome c oxidase subunit 5B, mitochondrial OS=Homo sapiens OX=9606 GN=COX5B PE=1 SV=2	56765.1	48333.2	37613.1	25412.1	20209.5	18096
Q14694	Ubiquitin carboxyl-terminal hydrolase 10 OS=Homo sapiens OX=9606 GN=USP10 PE=1 SV=2	362.8	726.2	1021.8	1150.2	1518.1	1385.9
P19784	Casein kinase II subunit alpha' OS=Homo sapiens OX=9606 GN=CSNK2A2 PE=1 SV=1	246.5	307.1	326.8	445	333.3	283
Q9HB40	Retinoid-inducible serine carboxypeptidase OS=Homo sapiens OX=9606 GN=SCPEP1 PE=1 SV=1	7203	7520	7154	6038	5198.4	4627.9
P80303	Nucleobindin-2 OS=Homo sapiens OX=9606 GN=NUCB2 PE=1 SV=3			1929.8		297.4	2854
Q9UNH7	Sorting nexin-6 OS=Homo sapiens OX=9606 GN=SNX6 PE=1 SV=1	3408.1	2345.9	1297	2020.1	2048.8	2261.4
P62241	40S ribosomal protein S8 OS=Homo sapiens OX=9606 GN=RPS8 PE=1 SV=2	6683.4	6457.6	4324.6	14088.9	15254.4	13535.1
P18859	ATP synthase-coupling factor 6, mitochondrial OS=Homo sapiens OX=9606 GN=ATP5PF PE=1 SV=1	20421.2	56677.6	82205	44854.8	38077.5	32195.5
O76003	Glutaredoxin-3 OS=Homo sapiens OX=9606 GN=GLRX3 PE=1 SV=2	835.3	2171.2	1825.8	1371.3	3351	3953.5
P01111	GTPase NRas OS=Homo sapiens OX=9606 GN=NRAS PE=1 SV=1	1219.8	815.3	474.9	1639.3	1124.1	1003.4
Q6P4Q7	Metal transporter CNNM4 OS=Homo sapiens OX=9606 GN=CNNM4 PE=1 SV=3	3041.2	3387.2	3180.3	3179.6	2580.6	4717.3
P60660	Myosin light polypeptide 6 OS=Homo sapiens OX=9606 GN=MYL6 PE=1 SV=2	6113.4	5197.6	4511.6	12262.7	15331.5	17455.4
Q9BPX3	Condensin complex subunit 3 OS=Homo sapiens OX=9606 GN=NCAPG PE=1 SV=1	303.9	1137.8	1481.8	802.6	832.6	829.8
P26368	Splicing factor U2AF 65 kDa subunit OS=Homo sapiens OX=9606 GN=U2AF2 PE=1 SV=4	4401.5	2792.9	1466.3	5766.2	5487.9	6411.5
Q3KQZ1	Solute carrier family 25 member 35 OS=Homo sapiens OX=9606 GN=SLC25A35 PE=1 SV=1	10255.9	7153.5	5903.9	3903.6	2911.8	2760.7
Q9BQ69	ADP-ribose glycohydrolase MACROD1 OS=Homo sapiens OX=9606 GN=MACROD1 PE=1 SV=2	7821.3	5003.4	5110.2	3513.8	3003.8	2561.9
O95425	Supervillin OS=Homo sapiens OX=9606 GN=SVIL PE=1 SV=2	690	503	318.1	925.6	1142.6	1220.9
P23284	Peptidyl-prolyl cis-trans isomerase B OS=Homo sapiens OX=9606 GN=PPIB PE=1 SV=2	11137.8	12958.5	14955.8	16803.5	19632.3	18246.8
P61006	Ras-related protein Rab-8A OS=Homo sapiens OX=9606 GN=RAB8A PE=1 SV=1	3348.7	3128	3171.6	4697.1	5363.9	5340.4
P25205	DNA replication licensing factor MCM3 OS=Homo sapiens OX=9606 GN=MCM3 PE=1 SV=3	3681	2659.9	1955.4	4330.8	3952.3	3655.9
Q9Y2Q5	Ragulator complex protein LAMTOR2 OS=Homo sapiens OX=9606 GN=LAMTOR2 PE=1 SV=1	780.9	662.3	608.2	1060.9	894.5	813.9
Q9HB71	Calcyclin-binding protein OS=Homo sapiens OX=9606 GN=CACYBP PE=1 SV=2	6334.4	4769.9	3221.6	7187.2	8441.9	8070.1
Q96DM3	Regulator of MON1-CCZ1 complex OS=Homo sapiens OX=9606 GN=RMC1 PE=1 SV=2	3997.7	3676.1	1941.5	1665.3	1212.9	1197.9
O94979	Protein transport protein Sec31A OS=Homo sapiens OX=9606 GN=SEC31A PE=1 SV=3	2612.9	1914.8	2055.3	3940.9	4873	5227.3
P31949	Protein S100-A11 OS=Homo sapiens OX=9606 GN=S100A11 PE=1 SV=2	5033.1	4486.2	2990	6862.2	12936.5	12789.3
Q9H4I3	TraB domain-containing protein OS=Homo sapiens OX=9606 GN=TRABD PE=1 SV=1	418.4	3397.5	3965.2	109.9	2016.3	1875.9
Q53H82	Endoribonuclease LACTB2 OS=Homo sapiens OX=9606 GN=LACTB2 PE=1 SV=2	397.2	1259.4	1613.7	586.5	1556.3	1571.7
Q15637	Splicing factor 1 OS=Homo sapiens OX=9606 GN=SF1 PE=1 SV=4
O75608	Acyl-protein thioesterase 1 OS=Homo sapiens OX=9606 GN=LYPLA1 PE=1 SV=1	3050.8	9735.7	13003.2	8906.4	8001.7	7251.8
O75190	DnaJ homolog subfamily B member 6 OS=Homo sapiens OX=9606 GN=DNAJB6 PE=1 SV=2	5062.4	3616.7	1948.4	6213.4	6091.1	6023.1
O96000	NADH dehydrogenase [ubiquinone] 1 beta subcomplex subunit 10 OS=Homo sapiens OX=9606 GN=NDUFB10 PE=1 SV=3	10832.9	8031.6	6909.2	4370.8	3890.2	3813.4
P0CG38	POTE ankyrin domain family member I OS=Homo sapiens OX=9606 GN=POTEI PE=3 SV=1
Q9BZF9	Uveal autoantigen with coiled-coil domains and ankyrin repeats OS=Homo sapiens OX=9606 GN=UACA PE=1 SV=2	2234.3	2988.1	2519.6	3873.3	4537.6	4385.7
O00443	Phosphatidylinositol 4-phosphate 3-kinase C2 domain-containing subunit alpha OS=Homo sapiens OX=9606 GN=PIK3C2A PE=1 SV=2	231.7	205	372	437.1	916.8	849.3
P23258	Tubulin gamma-1 chain OS=Homo sapiens OX=9606 GN=TUBG1 PE=1 SV=2	1337.7	1152.1	652.8	3139.6	1999	1642.3
Q9P032	NADH dehydrogenase [ubiquinone] 1 alpha subcomplex assembly factor 4 OS=Homo sapiens OX=9606 GN=NDUFAF4 PE=1 SV=1	9539.1	12004.5	12709.1	7040.4	5716.7	4901.9
Q13425	Beta-2-syntrophin OS=Homo sapiens OX=9606 GN=SNTB2 PE=1 SV=1	8506	8354.1	8238.4	10832.5	10627.5	9799.5
P42224	Signal transducer and activator of transcription 1-alpha/beta OS=Homo sapiens OX=9606 GN=STAT1 PE=1 SV=2	2426.1	2023.3	1994.9	4340.2	5288.8	5583
Q13405	39S ribosomal protein L49, mitochondrial OS=Homo sapiens OX=9606 GN=MRPL49 PE=1 SV=1	2386.6	4465.7	5783.1	2555.9	1934.4	1996.7
P13693	Translationally-controlled tumor protein OS=Homo sapiens OX=9606 GN=TPT1 PE=1 SV=1	12537.6	6946.3	3678.2	7755.3	8948.9	9116.5
P11171	Protein 4.1 OS=Homo sapiens OX=9606 GN=EPB41 PE=1 SV=4	4429.4	2678.7	1452.8	3941.5	3165.3	2935.4
Q3SY69	Mitochondrial 10-formyltetrahydrofolate dehydrogenase OS=Homo sapiens OX=9606 GN=ALDH1L2 PE=1 SV=2			279.6		304.5	300.7
P46063	ATP-dependent DNA helicase Q1 OS=Homo sapiens OX=9606 GN=RECQL PE=1 SV=3	443.8	559.5	464.2	814.2	811.4	775.5
Q9C0C9	(E3-independent) E2 ubiquitin-conjugating enzyme OS=Homo sapiens OX=9606 GN=UBE2O PE=1 SV=3	796.5	790.1	673.6	1362.8	1282.8	1206.6
Q15404	Ras suppressor protein 1 OS=Homo sapiens OX=9606 GN=RSU1 PE=1 SV=3	8978.1	4928.7	1689	7549.9	4510.1	4307.5
P30520	Adenylosuccinate synthetase isozyme 2 OS=Homo sapiens OX=9606 GN=ADSS2 PE=1 SV=3	1780.9	2329.9	1777.3	5501.9	4238.1	3667.2
P12532	Creatine kinase U-type, mitochondrial OS=Homo sapiens OX=9606 GN=CKMT1A PE=1 SV=1	8294.2	6459.8	4701.9	4301.3	2670.8	2251.4
Q9H0H5	Rac GTPase-activating protein 1 OS=Homo sapiens OX=9606 GN=RACGAP1 PE=1 SV=1	5966.9	5791.3	4936.6	1955.9	1609.2	1416
Q9BVS5	tRNA (adenine(58)-N(1))-methyltransferase, mitochondrial OS=Homo sapiens OX=9606 GN=TRMT61B PE=1 SV=2	2438.9	2230.5	1306.4	798.8	816.7	704.9
Q32P41	tRNA (guanine(37)-N1)-methyltransferase OS=Homo sapiens OX=9606 GN=TRMT5 PE=1 SV=2	4349.1	6351.9	7113.8	4801.1	4249.6	3795.6
O14964	Hepatocyte growth factor-regulated tyrosine kinase substrate OS=Homo sapiens OX=9606 GN=HGS PE=1 SV=1	2532	1856	1323.8	2463.8	2373.6	2457.6
Q6IAA8	Ragulator complex protein LAMTOR1 OS=Homo sapiens OX=9606 GN=LAMTOR1 PE=1 SV=2	1254.8	745	475.8	399.6	300.4	265.2
A5A3E0	POTE ankyrin domain family member F OS=Homo sapiens OX=9606 GN=POTEF PE=1 SV=2
Q15942	Zyxin OS=Homo sapiens OX=9606 GN=ZYX PE=1 SV=1		636.6	804.2	1434.5	2077	1896.2
Q9UNZ2	NSFL1 cofactor p47 OS=Homo sapiens OX=9606 GN=NSFL1C PE=1 SV=2	3657.7	2148.3	1138.4	2646.1	1765.8	2115.4
Q9UQB8	Brain-specific angiogenesis inhibitor 1-associated protein 2 OS=Homo sapiens OX=9606 GN=BAIAP2 PE=1 SV=1	577.1	571.5	655.1	1138	1401	1520.9
P82664	28S ribosomal protein S10, mitochondrial OS=Homo sapiens OX=9606 GN=MRPS10 PE=1 SV=2	1276.1	2428.1	3935.3	1533.8	1659.5	1640.7
Q8WUD1	Ras-related protein Rab-2B OS=Homo sapiens OX=9606 GN=RAB2B PE=1 SV=1
P62753	40S ribosomal protein S6 OS=Homo sapiens OX=9606 GN=RPS6 PE=1 SV=1	13460.8	12947.1	9097	16772.5	20222.2	20421.2
P30519	Heme oxygenase 2 OS=Homo sapiens OX=9606 GN=HMOX2 PE=1 SV=2	6009.3	4231	3260.2	6575.7	5939.2	5402.3
Q96BM9	ADP-ribosylation factor-like protein 8A OS=Homo sapiens OX=9606 GN=ARL8A PE=1 SV=1	2146.9	1901.7	1884.7	2267.2	1977.2	1750.4
Q9UII2	ATPase inhibitor, mitochondrial OS=Homo sapiens OX=9606 GN=ATP5IF1 PE=1 SV=1	19121.2	51630.8	78769.6	33966.6	36324.4	34589.5
P08240	Signal recognition particle receptor subunit alpha OS=Homo sapiens OX=9606 GN=SRPRA PE=1 SV=2	1116.2	979.1	869.7	1722.3	1740.9	2220.5
Q68CZ2	Tensin-3 OS=Homo sapiens OX=9606 GN=TNS3 PE=1 SV=2	1017	770.2	586.4	1105.4	1313.7	1366
Q8TF05	Serine/threonine-protein phosphatase 4 regulatory subunit 1 OS=Homo sapiens OX=9606 GN=PPP4R1 PE=1 SV=1	878.5	825	734	716.5	1667.6	1541.2
Q5TC12	ATP synthase mitochondrial F1 complex assembly factor 1 OS=Homo sapiens OX=9606 GN=ATPAF1 PE=1 SV=1
Q8WWM7	Ataxin-2-like protein OS=Homo sapiens OX=9606 GN=ATXN2L PE=1 SV=2	2941.5	2025.6	1156.5	4177	3356.7	4717.7
Q6DKK2	Tetratricopeptide repeat protein 19, mitochondrial OS=Homo sapiens OX=9606 GN=TTC19 PE=1 SV=4	3227.8	9134.5	17019.7	6844.7	7889.4	8433.4
Q9P2J9	[Pyruvate dehydrogenase [acetyl-transferring]]-phosphatase 2, mitochondrial OS=Homo sapiens OX=9606 GN=PDP2 PE=2 SV=2	373.7	392.8	478	272.4	217.8	209.1
O00592	Podocalyxin OS=Homo sapiens OX=9606 GN=PODXL PE=1 SV=2	5169.7	4986.3	3205.7	12081	10803.5	9746.8
P61764	Syntaxin-binding protein 1 OS=Homo sapiens OX=9606 GN=STXBP1 PE=1 SV=1	1378.1	1178.4	487.9	857.1	569.2	488.4
Q9P289	Serine/threonine-protein kinase 26 OS=Homo sapiens OX=9606 GN=STK26 PE=1 SV=2	1407.8	1709.9	1831.8	1062.5	2472.9	2036.2
O00116	Alkyldihydroxyacetonephosphate synthase, peroxisomal OS=Homo sapiens OX=9606 GN=AGPS PE=1 SV=1
P36871	Phosphoglucomutase-1 OS=Homo sapiens OX=9606 GN=PGM1 PE=1 SV=3	1558.3	2501.7	2713.5	4164.8	4672	4506.7
Q9NVT9	Armadillo repeat-containing protein 1 OS=Homo sapiens OX=9606 GN=ARMC1 PE=1 SV=1	434.2	426.5	495.3	341	359.5	349.9
Q8N0X4	Citramalyl-CoA lyase, mitochondrial OS=Homo sapiens OX=9606 GN=CLYBL PE=1 SV=2	862.1	3397.5	4308.7	2133.4	1828.2	1529.3
Q15120	[Pyruvate dehydrogenase (acetyl-transferring)] kinase isozyme 3, mitochondrial OS=Homo sapiens OX=9606 GN=PDK3 PE=1 SV=1	8663.7	6917.7	6064.7	3191.5	2682.9	2510.3
Q14789	Golgin subfamily B member 1 OS=Homo sapiens OX=9606 GN=GOLGB1 PE=1 SV=2	351.5	571.5	469.3	419.6	1093.7	966.9
P33121	Long-chain-fatty-acid--CoA ligase 1 OS=Homo sapiens OX=9606 GN=ACSL1 PE=1 SV=1	2111.7	912.3	1058.1	1497.4	1690.1	2512.8
P30050	60S ribosomal protein L12 OS=Homo sapiens OX=9606 GN=RPL12 PE=1 SV=1	5547.1	4477.1	3961.2	6353.7	11866.7	10776.7
Q9Y5Q9	General transcription factor 3C polypeptide 3 OS=Homo sapiens OX=9606 GN=GTF3C3 PE=1 SV=1	3827.3	2365.3	806.1	2393.3	2376.8	2313.4
P52888	Thimet oligopeptidase OS=Homo sapiens OX=9606 GN=THOP1 PE=1 SV=2	2764.9	2406.4	2485.2	4409	5275.5	5853.3
Q8IWZ3	Ankyrin repeat and KH domain-containing protein 1 OS=Homo sapiens OX=9606 GN=ANKHD1 PE=1 SV=1	403.2	476.7	482.8	969.2	800	685.8
P78540	Arginase-2, mitochondrial OS=Homo sapiens OX=9606 GN=ARG2 PE=1 SV=1	5424.4	3690.9	1395.3	1931.5	784.4	807.9
P18621	60S ribosomal protein L17 OS=Homo sapiens OX=9606 GN=RPL17 PE=1 SV=3	8752.8	5588.1	3789.8	10238.5	11258.1	11820.1
Q9UNF0	Protein kinase C and casein kinase substrate in neurons protein 2 OS=Homo sapiens OX=9606 GN=PACSIN2 PE=1 SV=2	3994.4	4589	3945.7	7326.9	6599.1	6867.6
P86790	Vacuolar fusion protein CCZ1 homolog B OS=Homo sapiens OX=9606 GN=CCZ1B PE=1 SV=1	2460.6	2633.6	3305.8	2736.2	3447.8	3172
Q96J02	E3 ubiquitin-protein ligase Itchy homolog OS=Homo sapiens OX=9606 GN=ITCH PE=1 SV=2
P17931	Galectin-3 OS=Homo sapiens OX=9606 GN=LGALS3 PE=1 SV=5	2155.9	5332.9	4023.6	7970.4	9256.8	8490.3
Q2M389	WASH complex subunit 4 OS=Homo sapiens OX=9606 GN=WASHC4 PE=1 SV=2	3051.2	1938.8	1184.3	1904.8	1564.6	2406.9
Q9NR45	Sialic acid synthase OS=Homo sapiens OX=9606 GN=NANS PE=1 SV=2	3186.2	2508.6	1620.4	6111.3	4931.5	4294.9
O14715	RANBP2-like and GRIP domain-containing protein 8 OS=Homo sapiens OX=9606 GN=RGPD8 PE=1 SV=2
P60900	Proteasome subunit alpha type-6 OS=Homo sapiens OX=9606 GN=PSMA6 PE=1 SV=1	4040.3	8860.5	6240.4	10277	13176	11561.9
P10301	Ras-related protein R-Ras OS=Homo sapiens OX=9606 GN=RRAS PE=1 SV=1	3046.6	2061	976.2	1599.2	1311.8	1337.2
O14880	Microsomal glutathione S-transferase 3 OS=Homo sapiens OX=9606 GN=MGST3 PE=1 SV=1	598.8	606.3	1739.7	524.2	407.5	1306.8
Q9BUP3	Oxidoreductase HTATIP2 OS=Homo sapiens OX=9606 GN=HTATIP2 PE=1 SV=2	6599.5	7376.7	8058	8230.9	7856.7	7225.3
Q14914	Prostaglandin reductase 1 OS=Homo sapiens OX=9606 GN=PTGR1 PE=1 SV=2	630.7	407.6	470.8	1050.6	1597.3	1671
P62263	40S ribosomal protein S14 OS=Homo sapiens OX=9606 GN=RPS14 PE=1 SV=3	9671.3	7334.5	4744.8	4023.9	2637.6	7757
Q8IV08	5'-3' exonuclease PLD3 OS=Homo sapiens OX=9606 GN=PLD3 PE=1 SV=1	12185.8	8841.7	11700.6	4522.1	3438.8	4859.2
Q9NUQ8	ATP-binding cassette sub-family F member 3 OS=Homo sapiens OX=9606 GN=ABCF3 PE=1 SV=2	3513.1	2481.7	1507.6	2129.1	1980.4	1845
Q9H4L5	Oxysterol-binding protein-related protein 3 OS=Homo sapiens OX=9606 GN=OSBPL3 PE=1 SV=1
Q9UMX0	Ubiquilin-1 OS=Homo sapiens OX=9606 GN=UBQLN1 PE=1 SV=2
O60749	Sorting nexin-2 OS=Homo sapiens OX=9606 GN=SNX2 PE=1 SV=2
Q14498	RNA-binding protein 39 OS=Homo sapiens OX=9606 GN=RBM39 PE=1 SV=2	1839.8	1349.1	526.5	2492.6	1381.5	1047.4
P49773	Histidine triad nucleotide-binding protein 1 OS=Homo sapiens OX=9606 GN=HINT1 PE=1 SV=2	7790.7	4416	1451.4	3681.6	3480.8	3555.2
Q5JSH3	WD repeat-containing protein 44 OS=Homo sapiens OX=9606 GN=WDR44 PE=1 SV=1	2144.8	1080.7	943.1	1139.5	1004.3	1455.3
Q9UHY1	Nuclear receptor-binding protein OS=Homo sapiens OX=9606 GN=NRBP1 PE=1 SV=1	252.9	298.6	178.5	300.6	179.2	168.1
Q15036	Sorting nexin-17 OS=Homo sapiens OX=9606 GN=SNX17 PE=1 SV=1	505.8	1556.3	1227.6	1141.4	797.2	640.6
P19623	Spermidine synthase OS=Homo sapiens OX=9606 GN=SRM PE=1 SV=1	3729.3	4809.3	3972.4	4722.2	6206.5	5690.1
P36404	ADP-ribosylation factor-like protein 2 OS=Homo sapiens OX=9606 GN=ARL2 PE=1 SV=4	3482.2	2422.9	1575.8	1393.8	1111.9	1209.6
Q12874	Splicing factor 3A subunit 3 OS=Homo sapiens OX=9606 GN=SF3A3 PE=1 SV=1	601.6	718.8	560.6	774.1	785.9	761.3
Q8N1F7	Nuclear pore complex protein Nup93 OS=Homo sapiens OX=9606 GN=NUP93 PE=1 SV=2	3553.4	4245.9	6365.6	7903.7	7823.7	7266.5
Q12768	WASH complex subunit 5 OS=Homo sapiens OX=9606 GN=WASHC5 PE=1 SV=1	2990.9	3068.6	1885.1	2516.4	2746.6	2679.5
Q13620	Cullin-4B OS=Homo sapiens OX=9606 GN=CUL4B PE=1 SV=4	1649.5	1232.6	770.8	1137	852.7	732.1
Q4J6C6	Prolyl endopeptidase-like OS=Homo sapiens OX=9606 GN=PREPL PE=1 SV=1	839.6	3730.9	3180	3330.3	2598.5	2364
P51798	H(+)/Cl(-) exchange transporter 7 OS=Homo sapiens OX=9606 GN=CLCN7 PE=1 SV=2	10778.5	7016.5	5344.5	5000.3	3934.6	3647.3
P61619	Protein transport protein Sec61 subunit alpha isoform 1 OS=Homo sapiens OX=9606 GN=SEC61A1 PE=1 SV=2	5614	4541.6	4903	6021.1	5538.6	7870.8
Q9HD33	39S ribosomal protein L47, mitochondrial OS=Homo sapiens OX=9606 GN=MRPL47 PE=1 SV=2	7314.6	9384.6	15739.7	5244.8	5072.3	7032.6
P13647	Keratin, type II cytoskeletal 5 OS=Homo sapiens OX=9606 GN=KRT5 PE=1 SV=3	835.5	920.3	856.3	1236	1549	1591.4
P39748	Flap endonuclease 1 OS=Homo sapiens OX=9606 GN=FEN1 PE=1 SV=1	3360.3	1903.4	714.4	1531.6	1107.7	970
Q92503	SEC14-like protein 1 OS=Homo sapiens OX=9606 GN=SEC14L1 PE=1 SV=2	2531.1	3110.3	2392.6	3543.8	3643	3211.4
P49721	Proteasome subunit beta type-2 OS=Homo sapiens OX=9606 GN=PSMB2 PE=1 SV=1	702.7	1200.1	1735.6	908.7	2243.7	2274
P28066	Proteasome subunit alpha type-5 OS=Homo sapiens OX=9606 GN=PSMA5 PE=1 SV=3
Q99757	Thioredoxin, mitochondrial OS=Homo sapiens OX=9606 GN=TXN2 PE=1 SV=2
Q99733	Nucleosome assembly protein 1-like 4 OS=Homo sapiens OX=9606 GN=NAP1L4 PE=1 SV=1						2742.2
P13674	Prolyl 4-hydroxylase subunit alpha-1 OS=Homo sapiens OX=9606 GN=P4HA1 PE=1 SV=2	1871.9	1457	1028	1876.7	1533	1429.9
Q9UBB4	Ataxin-10 OS=Homo sapiens OX=9606 GN=ATXN10 PE=1 SV=1	1194	942.6	711.2	1743.3	1919.3	1745.3
Q9HC21	Mitochondrial thiamine pyrophosphate carrier OS=Homo sapiens OX=9606 GN=SLC25A19 PE=1 SV=1	9534.8	10672	11001.7	5802.2	6715.6	7792.8
O00567	Nucleolar protein 56 OS=Homo sapiens OX=9606 GN=NOP56 PE=1 SV=4	2152.1	1774.4	913.7	1963.7	1702	1604.9
Q9P258	Protein RCC2 OS=Homo sapiens OX=9606 GN=RCC2 PE=1 SV=2	2399.8	1562	1536.7	2468.2	3735.9	3589.7
O43169	Cytochrome b5 type B OS=Homo sapiens OX=9606 GN=CYB5B PE=1 SV=3	11000.6	6015.1	7165.4	5790.3	6953.7	7133
P42785	Lysosomal Pro-X carboxypeptidase OS=Homo sapiens OX=9606 GN=PRCP PE=1 SV=1	9497.3	6813.8	3338	3111.4	2033.5	1740.1
Q6P161	39S ribosomal protein L54, mitochondrial OS=Homo sapiens OX=9606 GN=MRPL54 PE=1 SV=1	8287.7	5785	5573.3	4344.2	3610.1	3357.9
P57678	Gem-associated protein 4 OS=Homo sapiens OX=9606 GN=GEMIN4 PE=1 SV=2	3636.5	2245.4	1077.1	2706.2	2812.5	2648.2
Q9Y285	Phenylalanine--tRNA ligase alpha subunit OS=Homo sapiens OX=9606 GN=FARSA PE=1 SV=3	1836.2	4406.8	4456.7	2650.4	7474.8	6636.5
P20339	Ras-related protein Rab-5A OS=Homo sapiens OX=9606 GN=RAB5A PE=1 SV=2	276.9	272.9	675.5	372	410	1114.6
Q96E29	Transcription termination factor 3, mitochondrial OS=Homo sapiens OX=9606 GN=MTERF3 PE=1 SV=2	6279.6	8890.8	10625.6	4647.7	5548.7	5102.2
Q8TB37	Iron-sulfur protein NUBPL OS=Homo sapiens OX=9606 GN=NUBPL PE=1 SV=3	5602.7	3492.3	3653.2	2157.9	2008.9	1825.9
Q9Y3D9	28S ribosomal protein S23, mitochondrial OS=Homo sapiens OX=9606 GN=MRPS23 PE=1 SV=2	14666.1	13024.2	15293.1	6389.4	6543.6	6353
Q14185	Dedicator of cytokinesis protein 1 OS=Homo sapiens OX=9606 GN=DOCK1 PE=1 SV=2	680	1141.2	898.7	3140.5	2904.5	2632.7
P51153	Ras-related protein Rab-13 OS=Homo sapiens OX=9606 GN=RAB13 PE=1 SV=1	1851.5	2244.8	2850.8	3690.4	4534.9	4315.2
Q07866	Kinesin light chain 1 OS=Homo sapiens OX=9606 GN=KLC1 PE=1 SV=2	2227.7	2430.9	2523.7	3543.2	3360.1	3116.3
Q9NYL9	Tropomodulin-3 OS=Homo sapiens OX=9606 GN=TMOD3 PE=1 SV=1						606.9
Q8IZ83	Aldehyde dehydrogenase family 16 member A1 OS=Homo sapiens OX=9606 GN=ALDH16A1 PE=1 SV=2	1019.2	702.8	471.2	755	670.4	601.4
O75880	Protein SCO1 homolog, mitochondrial OS=Homo sapiens OX=9606 GN=SCO1 PE=1 SV=1	31752.6	34964.8	35969.8	19651.6	18342.7	16924
Q9P0J0	NADH dehydrogenase [ubiquinone] 1 alpha subcomplex subunit 13 OS=Homo sapiens OX=9606 GN=NDUFA13 PE=1 SV=3	12087.4	8462.6	6555.4	4570.9	3204.6	2529.1
Q96D53	Atypical kinase COQ8B, mitochondrial OS=Homo sapiens OX=9606 GN=COQ8B PE=1 SV=2	4038.4	2634.7	1406	1193.7	524.7	407.3
P0CG39	POTE ankyrin domain family member J OS=Homo sapiens OX=9606 GN=POTEJ PE=3 SV=1
P62826	GTP-binding nuclear protein Ran OS=Homo sapiens OX=9606 GN=RAN PE=1 SV=3	1623.6	1932.5	1849.9	5337.2	5163.5	4589.7
Q96JJ7	Protein disulfide-isomerase TMX3 OS=Homo sapiens OX=9606 GN=TMX3 PE=1 SV=2	2198.3	2428.1	2975.9	3955.9	5701	5215.2
Q96SU4	Oxysterol-binding protein-related protein 9 OS=Homo sapiens OX=9606 GN=OSBPL9 PE=1 SV=2	1382.8	1334.2	911.9	1094.7	1140.6	981.8
Q4G0S4	Cytochrome P450 27C1 OS=Homo sapiens OX=9606 GN=CYP27C1 PE=1 SV=3	2962.5	4192.2	5566.2	2441.3	2016.6	1923
P31153	S-adenosylmethionine synthase isoform type-2 OS=Homo sapiens OX=9606 GN=MAT2A PE=1 SV=1	3547.9	3380.9	2603.5	10222.8	7997.1	7952.4
Q99808	Equilibrative nucleoside transporter 1 OS=Homo sapiens OX=9606 GN=SLC29A1 PE=1 SV=3	3512.4	2551.4	3293.4	3610.5	3609.5	8875.1
Q9Y3E5	Peptidyl-tRNA hydrolase 2, mitochondrial OS=Homo sapiens OX=9606 GN=PTRH2 PE=1 SV=1	2803	2724.9	2260.8	2544.6	2064.6	2090.1
P31942	Heterogeneous nuclear ribonucleoprotein H3 OS=Homo sapiens OX=9606 GN=HNRNPH3 PE=1 SV=2	3897.7	2728.9	1352.4	2530.2	2370.1	2249.3
Q9H1E3	Nuclear ubiquitous casein and cyclin-dependent kinase substrate 1 OS=Homo sapiens OX=9606 GN=NUCKS1 PE=1 SV=1	4959.3	3056.6	1239.6	4145.1	3585.5	3119.3
P30049	ATP synthase subunit delta, mitochondrial OS=Homo sapiens OX=9606 GN=ATP5F1D PE=1 SV=2	5479.9	8013.9	10319.4	4113.8	4573.6	4547.8
P34896	Serine hydroxymethyltransferase, cytosolic OS=Homo sapiens OX=9606 GN=SHMT1 PE=1 SV=1	2642.8	2004.5	1018.6	1597.3	1388.2	1300.6
Q9NUQ9	CYFIP-related Rac1 interactor B OS=Homo sapiens OX=9606 GN=CYRIB PE=1 SV=1	434.7	550.9	763.1	874.6	963.3	903.6
Q96GX9	Methylthioribulose-1-phosphate dehydratase OS=Homo sapiens OX=9606 GN=APIP PE=1 SV=1	9244.2	6997.1	3274	7223.9	7506.9	6755.6
Q7L014	Probable ATP-dependent RNA helicase DDX46 OS=Homo sapiens OX=9606 GN=DDX46 PE=1 SV=2	3823.3	4115.1	3365.4	4215.2	3832.6	3502.6
P28288	ATP-binding cassette sub-family D member 3 OS=Homo sapiens OX=9606 GN=ABCD3 PE=1 SV=1	5079.1	4036.9	1854.7	4760.1	2802.6	2235.5
O75330	Hyaluronan mediated motility receptor OS=Homo sapiens OX=9606 GN=HMMR PE=1 SV=2	266.3	285.5	144.6	582.1	528.3	442.3
P48739	Phosphatidylinositol transfer protein beta isoform OS=Homo sapiens OX=9606 GN=PITPNB PE=1 SV=2	2241.5	3557.3	1663.3	4232.7	3341	4263.1
P51812	Ribosomal protein S6 kinase alpha-3 OS=Homo sapiens OX=9606 GN=RPS6KA3 PE=1 SV=1	6808.3	4879.6	1974.6	3555.1	3456.1	3259.7
Q6NSJ5	Volume-regulated anion channel subunit LRRC8E OS=Homo sapiens OX=9606 GN=LRRC8E PE=1 SV=2	315.3	177.6	132.8	257.1	243.1	196.1
Q16851	UTP--glucose-1-phosphate uridylyltransferase OS=Homo sapiens OX=9606 GN=UGP2 PE=1 SV=5	1133.4	2487.5	2301.6	6425.7	6389.9	6007.4
P21399	Cytoplasmic aconitate hydratase OS=Homo sapiens OX=9606 GN=ACO1 PE=1 SV=3	1687	2220.3	2285.4	3976.3	3136.6	3588.3
O95793	Double-stranded RNA-binding protein Staufen homolog 1 OS=Homo sapiens OX=9606 GN=STAU1 PE=1 SV=2	717.9	750.7	1451.5	1653.4	1646.8	2561.7
Q16543	Hsp90 co-chaperone Cdc37 OS=Homo sapiens OX=9606 GN=CDC37 PE=1 SV=1	3444.6	2750.1	2150.9	6880.1	6532.7	5923.2
O60361	Putative nucleoside diphosphate kinase OS=Homo sapiens OX=9606 GN=NME2P1 PE=5 SV=1
P61604	10 kDa heat shock protein, mitochondrial OS=Homo sapiens OX=9606 GN=HSPE1 PE=1 SV=2	115022	198665	250105	146890	149322	142145
Q02750	Dual specificity mitogen-activated protein kinase kinase 1 OS=Homo sapiens OX=9606 GN=MAP2K1 PE=1 SV=2
P13807	Glycogen [starch] synthase, muscle OS=Homo sapiens OX=9606 GN=GYS1 PE=1 SV=2	216.4	478.4	403.8	866.8	1053.9	1065.4
O94760	N(G),N(G)-dimethylarginine dimethylaminohydrolase 1 OS=Homo sapiens OX=9606 GN=DDAH1 PE=1 SV=3	3245.4	2614.2	2827.4	4775.4	5909	5036.4
P59998	Actin-related protein 2/3 complex subunit 4 OS=Homo sapiens OX=9606 GN=ARPC4 PE=1 SV=3	5802.6	5540.1	4047.7	8202.5	8398.6	9057.8
Q9Y5K6	CD2-associated protein OS=Homo sapiens OX=9606 GN=CD2AP PE=1 SV=1	2611	1560.9	1298.4	2946.4	3142.9	3143.2
O75648	Mitochondrial tRNA-specific 2-thiouridylase 1 OS=Homo sapiens OX=9606 GN=TRMU PE=1 SV=2	2849.8	3894.2	6336.9	1831.6	4080.6	3841.6
O75828	Carbonyl reductase [NADPH] 3 OS=Homo sapiens OX=9606 GN=CBR3 PE=1 SV=3	2980.1	2031.9	1344.3	2645.1	2201.4	2007.3
Q9NUQ6	SPATS2-like protein OS=Homo sapiens OX=9606 GN=SPATS2L PE=1 SV=2
Q9H2U1	ATP-dependent DNA/RNA helicase DHX36 OS=Homo sapiens OX=9606 GN=DHX36 PE=1 SV=2		134.2	115.7	181.9	176.6	203.5
P48163	NADP-dependent malic enzyme OS=Homo sapiens OX=9606 GN=ME1 PE=1 SV=1	3778.3	2317.3	1346.9	2718.4	2391.2	2140.1
P78417	Glutathione S-transferase omega-1 OS=Homo sapiens OX=9606 GN=GSTO1 PE=1 SV=2	4742.5	4801.3	6377.9	9756.9	11924.4	13248.9
Q7Z4G4	tRNA (guanine(10)-N2)-methyltransferase homolog OS=Homo sapiens OX=9606 GN=TRMT11 PE=1 SV=1
Q12996	Cleavage stimulation factor subunit 3 OS=Homo sapiens OX=9606 GN=CSTF3 PE=1 SV=1	210.5	773.6	837.5	1027.1	1177.3	1139
Q9Y383	Putative RNA-binding protein Luc7-like 2 OS=Homo sapiens OX=9606 GN=LUC7L2 PE=1 SV=2	4403	3990.7	3326.7	4350.5	4105.9	3904.4
P82930	28S ribosomal protein S34, mitochondrial OS=Homo sapiens OX=9606 GN=MRPS34 PE=1 SV=2	14765.5	12145.5	11996.9	5633.1	5238.1	4953
Q9NQW7	Xaa-Pro aminopeptidase 1 OS=Homo sapiens OX=9606 GN=XPNPEP1 PE=1 SV=3	890	1056.8	584.1	605.6	845.5	741.2
Q969Y2	tRNA modification GTPase GTPBP3, mitochondrial OS=Homo sapiens OX=9606 GN=GTPBP3 PE=1 SV=2	5625.3	6633.4	5747.5	4223.7	3240.7	2844.3
Q8WUK0	Phosphatidylglycerophosphatase and protein-tyrosine phosphatase 1 OS=Homo sapiens OX=9606 GN=PTPMT1 PE=1 SV=1	3408.3	7030.2	6794.1	3629.9	3195.2	2856.1
Q9H300	Presenilins-associated rhomboid-like protein, mitochondrial OS=Homo sapiens OX=9606 GN=PARL PE=1 SV=2		2470.3	4086.5		2065.5	2473
Q6YHK3	CD109 antigen OS=Homo sapiens OX=9606 GN=CD109 PE=1 SV=2	472.1	698.8	643.6	760.9	907.7	938.4
O75695	Protein XRP2 OS=Homo sapiens OX=9606 GN=RP2 PE=1 SV=4	7378.4	5806.7	4827.3	10669.1	11373.8	11218.6
Q9UBB6	Neurochondrin OS=Homo sapiens OX=9606 GN=NCDN PE=1 SV=1	142.9	397.4	301.9	888.4	755.7	675.7
Q3LXA3	Triokinase/FMN cyclase OS=Homo sapiens OX=9606 GN=TKFC PE=1 SV=2		120.5	157.2	305.6	407.5	389.2
O00273	DNA fragmentation factor subunit alpha OS=Homo sapiens OX=9606 GN=DFFA PE=1 SV=1	1742.1	976.3	316.7	723.7	736.6	711.3
P46379	Large proline-rich protein BAG6 OS=Homo sapiens OX=9606 GN=BAG6 PE=1 SV=2	1449.3	1457.5	1185.3	2063.3	1769.4	1608.3
Q8N3C0	Activating signal cointegrator 1 complex subunit 3 OS=Homo sapiens OX=9606 GN=ASCC3 PE=1 SV=3	876.3	766.2	523.2	1099.4	916	838.1
Q96QE5	Transcription elongation factor, mitochondrial OS=Homo sapiens OX=9606 GN=TEFM PE=1 SV=1	6021.4	6486.1	7506.2	7502.3	6100.2	5731.2
Q9BT78	COP9 signalosome complex subunit 4 OS=Homo sapiens OX=9606 GN=COPS4 PE=1 SV=1	808.5	949.4	862.9	1446.7	1376.1	1175.2
Q7KZN9	Cytochrome c oxidase assembly protein COX15 homolog OS=Homo sapiens OX=9606 GN=COX15 PE=1 SV=1	6255.2	7263.1	8906.1	4137.9	2673.4	3939.9
P62979	Ubiquitin-40S ribosomal protein S27a OS=Homo sapiens OX=9606 GN=RPS27A PE=1 SV=2
Q8WWC4	m-AAA protease-interacting protein 1, mitochondrial OS=Homo sapiens OX=9606 GN=MAIP1 PE=1 SV=1	12476.5	20262.7	23477.3	13916.7	11827.2	11323.2
Q96DP5	Methionyl-tRNA formyltransferase, mitochondrial OS=Homo sapiens OX=9606 GN=MTFMT PE=2 SV=2	579.2	2722.1	4332.2	1191.2	2152.3	2009.5
Q9BYC9	39S ribosomal protein L20, mitochondrial OS=Homo sapiens OX=9606 GN=MRPL20 PE=1 SV=1	7250.7	7501.7	13678.6	6993.7	6937	9776.5
Q9UI09	NADH dehydrogenase [ubiquinone] 1 alpha subcomplex subunit 12 OS=Homo sapiens OX=9606 GN=NDUFA12 PE=1 SV=1	5397.2	5762.2	6607.2	3951.5	3875.5	3733.5
P40121	Macrophage-capping protein OS=Homo sapiens OX=9606 GN=CAPG PE=1 SV=2	1308.8	944.3	812.1	2727.2	3052.5	3036.9
O60568	Multifunctional procollagen lysine hydroxylase and glycosyltransferase LH3 OS=Homo sapiens OX=9606 GN=PLOD3 PE=1 SV=1	2340.4	1825.2	1302.8	1922.4	1466.5	1292.3
Q9UKK9	ADP-sugar pyrophosphatase OS=Homo sapiens OX=9606 GN=NUDT5 PE=1 SV=1	659.1	308.9	241.2	594	783.8	911.6
Q16611	Bcl-2 homologous antagonist/killer OS=Homo sapiens OX=9606 GN=BAK1 PE=1 SV=1	1659.7	1273.7	1380.6	935	954.1	975
O60551	Glycylpeptide N-tetradecanoyltransferase 2 OS=Homo sapiens OX=9606 GN=NMT2 PE=1 SV=1
Q13618	Cullin-3 OS=Homo sapiens OX=9606 GN=CUL3 PE=1 SV=2	2519.3	1818.3	1194.1	1876.3	1697.4	1707.1
Q8WV93	AFG1-like ATPase OS=Homo sapiens OX=9606 GN=AFG1L PE=1 SV=2	767.1	846.1	1190.1	481	472.7	455.1
Q04760	Lactoylglutathione lyase OS=Homo sapiens OX=9606 GN=GLO1 PE=1 SV=4	6436.1	6491.8	4837	9843.9	11813	12037.8
Q68D91	Metallo-beta-lactamase domain-containing protein 2 OS=Homo sapiens OX=9606 GN=MBLAC2 PE=1 SV=3	3909.2	2478.3	2029.2	2319.4	2313.1	2187
Q15388	Mitochondrial import receptor subunit TOM20 homolog OS=Homo sapiens OX=9606 GN=TOMM20 PE=1 SV=1	9710.3	7005.6	6590.4	6114.4	5185.6	4599.9
P30085	UMP-CMP kinase OS=Homo sapiens OX=9606 GN=CMPK1 PE=1 SV=3	1158.8	661.1	620.9	969.8	1167.7	1231.8
Q8WW22	DnaJ homolog subfamily A member 4 OS=Homo sapiens OX=9606 GN=DNAJA4 PE=1 SV=1	5146.5	3856.5	2185.4	7027.9	5791.8	5341.4
Q96K76	Ubiquitin carboxyl-terminal hydrolase 47 OS=Homo sapiens OX=9606 GN=USP47 PE=1 SV=3			448.7			364.9
Q96PU5	E3 ubiquitin-protein ligase NEDD4-like OS=Homo sapiens OX=9606 GN=NEDD4L PE=1 SV=2	3596.6	2832.3	2440	4528.4	5437.6	4830.1
Q01650	Large neutral amino acids transporter small subunit 1 OS=Homo sapiens OX=9606 GN=SLC7A5 PE=1 SV=2	7033.2	5673.7	3647.4	13743.2	13622.4	12237
Q13137	Calcium-binding and coiled-coil domain-containing protein 2 OS=Homo sapiens OX=9606 GN=CALCOCO2 PE=1 SV=1	1727.4	1555.2	941.9	1022.7	904.3	906.2
Q8NEM2	SHC SH2 domain-binding protein 1 OS=Homo sapiens OX=9606 GN=SHCBP1 PE=1 SV=3	1240.4	1083.6	896.1	1282.3	1343.1	1339.6
Q9H4A4	Aminopeptidase B OS=Homo sapiens OX=9606 GN=RNPEP PE=1 SV=2	2947.4	1743.6	1019.3	2191.1	1595.6	1247.2
Q5XKP0	MICOS complex subunit MIC13 OS=Homo sapiens OX=9606 GN=MICOS13 PE=1 SV=1	4089	8719.5	10982.8	5154.3	5006.8	4830.1
P50851	Lipopolysaccharide-responsive and beige-like anchor protein OS=Homo sapiens OX=9606 GN=LRBA PE=1 SV=4	4151.8	2254.5	1087.4	2723.4	2523.3	2389.6
P07858	Cathepsin B OS=Homo sapiens OX=9606 GN=CTSB PE=1 SV=3	9105.8	8418.6	10896	7230.1	7126.8	6874.7
P62917	60S ribosomal protein L8 OS=Homo sapiens OX=9606 GN=RPL8 PE=1 SV=2	18314.2	13860.5	8443.6	22593.9	23993.3	23144.5
Q9UJX0	Oxidative stress-induced growth inhibitor 1 OS=Homo sapiens OX=9606 GN=OSGIN1 PE=1 SV=4	1340.5	817	526.4	1174	1102.5	981.8
P02792	Ferritin light chain OS=Homo sapiens OX=9606 GN=FTL PE=1 SV=2	3587.8	8757.2	11134	7004.4	6813.5	6065.6
Q99661	Kinesin-like protein KIF2C OS=Homo sapiens OX=9606 GN=KIF2C PE=1 SV=2	879.9	470.4	336.7	739.6	627	726.1
Q8TC12	Retinol dehydrogenase 11 OS=Homo sapiens OX=9606 GN=RDH11 PE=1 SV=2	671.5	1221.7	1361.5	1720.1	1525.8	1314.3
P0CG47	Polyubiquitin-B OS=Homo sapiens OX=9606 GN=UBB PE=1 SV=1	73073.4	49499	35812.1	97493.8	90180.3	143810
O43399	Tumor protein D54 OS=Homo sapiens OX=9606 GN=TPD52L2 PE=1 SV=2		436.7	549.9	1271.4	1732.5	1826.7
Q9NYI0	PH and SEC7 domain-containing protein 3 OS=Homo sapiens OX=9606 GN=PSD3 PE=1 SV=2	6455	4171.1	1769.3	3886.1	3187.5	2746.6
O43264	Centromere/kinetochore protein zw10 homolog OS=Homo sapiens OX=9606 GN=ZW10 PE=1 SV=3		311.1	306.9		824.2	810.8
P14324	Farnesyl pyrophosphate synthase OS=Homo sapiens OX=9606 GN=FDPS PE=1 SV=4	3300.1	4831.6	5864.7	4609.5	7139	6867.2
O43809	Cleavage and polyadenylation specificity factor subunit 5 OS=Homo sapiens OX=9606 GN=NUDT21 PE=1 SV=1	111.2	199.2	165.7	739	693.2	628
Q02809	Procollagen-lysine,2-oxoglutarate 5-dioxygenase 1 OS=Homo sapiens OX=9606 GN=PLOD1 PE=1 SV=2	1628.1	1311.9	1158.3	1278.9	1292.5	1240.3
Q13162	Peroxiredoxin-4 OS=Homo sapiens OX=9606 GN=PRDX4 PE=1 SV=1	2533.7	1636.8	1451.4	1378.5	1138.3	1136.4
Q15907	Ras-related protein Rab-11B OS=Homo sapiens OX=9606 GN=RAB11B PE=1 SV=4	12046.2	11957.1	10068.3	13500.2	13507.7	12566.2
Q15785	Mitochondrial import receptor subunit TOM34 OS=Homo sapiens OX=9606 GN=TOMM34 PE=1 SV=2	3065.4	3434	2378	5838.5	7547.6	7020.5
O00471	Exocyst complex component 5 OS=Homo sapiens OX=9606 GN=EXOC5 PE=1 SV=1	459.7	373.4	550.6	305.9	274.5	1275.1
Q14847	LIM and SH3 domain protein 1 OS=Homo sapiens OX=9606 GN=LASP1 PE=1 SV=2	5676.4	4709.4	2768.8	4958.3	6128.4	6426.1
O00217	NADH dehydrogenase [ubiquinone] iron-sulfur protein 8, mitochondrial OS=Homo sapiens OX=9606 GN=NDUFS8 PE=1 SV=1	10940	16554.7	22363.7	10605.2	11039.5	10933.6
Q7Z478	ATP-dependent RNA helicase DHX29 OS=Homo sapiens OX=9606 GN=DHX29 PE=1 SV=2	1629.6	665.1	659.2	665.1	994.3	976.5
Q9UBT2	SUMO-activating enzyme subunit 2 OS=Homo sapiens OX=9606 GN=UBA2 PE=1 SV=2	888.3	1043.1	932.1	1556.9	1315	1513.8
P49023	Paxillin OS=Homo sapiens OX=9606 GN=PXN PE=1 SV=3	4132.6	2470.3	453.5	1239.7	906.4	931.1
Q9BYN8	28S ribosomal protein S26, mitochondrial OS=Homo sapiens OX=9606 GN=MRPS26 PE=1 SV=1	18865.5	13262.8	10470.1	8192.4	6331.3	5791
Q9UBU9	Nuclear RNA export factor 1 OS=Homo sapiens OX=9606 GN=NXF1 PE=1 SV=1	1321.1	999.7	424.8	1034	1189.2	2062.9
Q9HC35	Echinoderm microtubule-associated protein-like 4 OS=Homo sapiens OX=9606 GN=EML4 PE=1 SV=3	7628.4	5082.2	1958.4	4557.5	3123.9	2655.4
O95747	Serine/threonine-protein kinase OSR1 OS=Homo sapiens OX=9606 GN=OXSR1 PE=1 SV=1	900.5	970	599.1	1357.5	1094.8	942
Q9Y3R5	Protein dopey-2 OS=Homo sapiens OX=9606 GN=DOP1B PE=1 SV=5	856.1	601.7	590.9	964.5	1141.8	1040.3
O14787	Transportin-2 OS=Homo sapiens OX=9606 GN=TNPO2 PE=1 SV=3
Q9BVG4	Protein PBDC1 OS=Homo sapiens OX=9606 GN=PBDC1 PE=1 SV=1	414.6	822.1	684.8	2265.6	2032.5	1791.2
Q9Y3A5	Ribosome maturation protein SBDS OS=Homo sapiens OX=9606 GN=SBDS PE=1 SV=4	7148.2	8986.7	10522.6	14127.7	13313.7	13341
Q9UHL4	Dipeptidyl peptidase 2 OS=Homo sapiens OX=9606 GN=DPP7 PE=1 SV=3	4778.7	3971.2	2312.1	2504.5	1728.6	1558
P61970	Nuclear transport factor 2 OS=Homo sapiens OX=9606 GN=NUTF2 PE=1 SV=1	1734.1	1624.2	1422.8	1918.3	2327	2501.3
Q13464	Rho-associated protein kinase 1 OS=Homo sapiens OX=9606 GN=ROCK1 PE=1 SV=1	2896.6	2133.5	1387.1	3263.6	2998	2772.4
O00505	Importin subunit alpha-4 OS=Homo sapiens OX=9606 GN=KPNA3 PE=1 SV=2
Q8TB36	Ganglioside-induced differentiation-associated protein 1 OS=Homo sapiens OX=9606 GN=GDAP1 PE=1 SV=3	867.6	1489.5	1252.1	1090	747.9	1246.8
Q9ULC4	Malignant T-cell-amplified sequence 1 OS=Homo sapiens OX=9606 GN=MCTS1 PE=1 SV=1
Q9UHA4	Ragulator complex protein LAMTOR3 OS=Homo sapiens OX=9606 GN=LAMTOR3 PE=1 SV=1	2225.6	1794.9	1660.1	1137.3	1095.9	999.9
O95819	Mitogen-activated protein kinase kinase kinase kinase 4 OS=Homo sapiens OX=9606 GN=MAP4K4 PE=1 SV=2	4412.6	3010.4	1307.9	3006.8	2961.2	2738
Q9H3N1	Thioredoxin-related transmembrane protein 1 OS=Homo sapiens OX=9606 GN=TMX1 PE=1 SV=1	3749.8	3234.8	2934.1	2591.6	3143.2	3728.1
P09493	Tropomyosin alpha-1 chain OS=Homo sapiens OX=9606 GN=TPM1 PE=1 SV=2
Q96J84	Kin of IRRE-like protein 1 OS=Homo sapiens OX=9606 GN=KIRREL1 PE=1 SV=2	834.4	1045.9	795.1	1191.5	1099.8	1053.4
Q16513	Serine/threonine-protein kinase N2 OS=Homo sapiens OX=9606 GN=PKN2 PE=1 SV=1	2176.5	1353.1	403.9	1264.8	718	593.4
Q9UBQ5	Eukaryotic translation initiation factor 3 subunit K OS=Homo sapiens OX=9606 GN=EIF3K PE=1 SV=1	467.1	457.3	988.2	1868.2	2246.2	4054
O14979	Heterogeneous nuclear ribonucleoprotein D-like OS=Homo sapiens OX=9606 GN=HNRNPDL PE=1 SV=3
P13929	Beta-enolase OS=Homo sapiens OX=9606 GN=ENO3 PE=1 SV=5
Q92621	Nuclear pore complex protein Nup205 OS=Homo sapiens OX=9606 GN=NUP205 PE=1 SV=3	2156.8	1669.9	1304.6	2067.1	1902.1	1755.7
P13051	Uracil-DNA glycosylase OS=Homo sapiens OX=9606 GN=UNG PE=1 SV=2	1742.8	1584.3	1931.7	1390.4	1468.3	1544.7
Q9P035	Very-long-chain (3R)-3-hydroxyacyl-CoA dehydratase 3 OS=Homo sapiens OX=9606 GN=HACD3 PE=1 SV=2
P08236	Beta-glucuronidase OS=Homo sapiens OX=9606 GN=GUSB PE=1 SV=2	5338.7	4969.8	7354.9	6125.1	8334.2	7908.4
P11166	Solute carrier family 2, facilitated glucose transporter member 1 OS=Homo sapiens OX=9606 GN=SLC2A1 PE=1 SV=2	3231.7	2122.1	1629.6	4600.4	5261.4	5384.6
P62266	40S ribosomal protein S23 OS=Homo sapiens OX=9606 GN=RPS23 PE=1 SV=3	10119.9	9449.1	5665.2	12831.6	15511.9	12997.3
Q9NVH6	Trimethyllysine dioxygenase, mitochondrial OS=Homo sapiens OX=9606 GN=TMLHE PE=1 SV=1	1208.9	1932	2075.1	1375.6	1081.5	932.5
P30566	Adenylosuccinate lyase OS=Homo sapiens OX=9606 GN=ADSL PE=1 SV=2	1011.8	1180.1	788	1885.7	1661	1580.2
O94905	Erlin-2 OS=Homo sapiens OX=9606 GN=ERLIN2 PE=1 SV=1	991.7	1434.1	1521.2	2773.8	2545.9	2152.7
Q96QD8	Sodium-coupled neutral amino acid transporter 2 OS=Homo sapiens OX=9606 GN=SLC38A2 PE=1 SV=2	190.9	954.6	1355.7	1425.7	1604.4	1491.1
Q13148	TAR DNA-binding protein 43 OS=Homo sapiens OX=9606 GN=TARDBP PE=1 SV=1	2776.5	1940.5	1052.3	3593.6	4300.9	4557.5
Q9BV79	Enoyl-[acyl-carrier-protein] reductase, mitochondrial OS=Homo sapiens OX=9606 GN=MECR PE=1 SV=2	3708.3	8809.7	8562.2	2914.7	5310.8	4598.9
O00560	Syntenin-1 OS=Homo sapiens OX=9606 GN=SDCBP PE=1 SV=1	1743.7	1713.9	1627.6	1653.4	1526.7	1470.4
P32119	Peroxiredoxin-2 OS=Homo sapiens OX=9606 GN=PRDX2 PE=1 SV=5	8569.4	8331.3	6190.1	14215.1	12401.5	11270.7
P68400	Casein kinase II subunit alpha OS=Homo sapiens OX=9606 GN=CSNK2A1 PE=1 SV=1
Q09161	Nuclear cap-binding protein subunit 1 OS=Homo sapiens OX=9606 GN=NCBP1 PE=1 SV=1
P46782	40S ribosomal protein S5 OS=Homo sapiens OX=9606 GN=RPS5 PE=1 SV=4	15213.4	7589.7	3262.6	11619.1	9672.4	8581.8
Q9P0L0	Vesicle-associated membrane protein-associated protein A OS=Homo sapiens OX=9606 GN=VAPA PE=1 SV=3	2362.7	2318.5	2973.4	2849	3080.1	3101.5
O14561	Acyl carrier protein, mitochondrial OS=Homo sapiens OX=9606 GN=NDUFAB1 PE=1 SV=3			16837.1		6798.6	5588.2
P78330	Phosphoserine phosphatase OS=Homo sapiens OX=9606 GN=PSPH PE=1 SV=2	4052.2	2240.8	1070	2780.4	2153.1	1973.3
P51116	Fragile X mental retardation syndrome-related protein 2 OS=Homo sapiens OX=9606 GN=FXR2 PE=1 SV=2	407.4	202.1	159.1	714.3	610.4	504.2
Q9HCL2	Glycerol-3-phosphate acyltransferase 1, mitochondrial OS=Homo sapiens OX=9606 GN=GPAM PE=1 SV=3		412.2	177.6	745	283.7	171.7
Q9Y2Z0	Protein SGT1 homolog OS=Homo sapiens OX=9606 GN=SUGT1 PE=1 SV=3		2209.4	231.1	638.8	279.3	209.9
Q9BVS4	Serine/threonine-protein kinase RIO2 OS=Homo sapiens OX=9606 GN=RIOK2 PE=1 SV=2	1477.4	1383.3	779.6	2212	1772.1	1501.1
Q8NCC3	Phospholipase A2 group XV OS=Homo sapiens OX=9606 GN=PLA2G15 PE=1 SV=2	8889.9	7268.2	3975.4	3309.3	2144.3	1909.5
O60502	Protein O-GlcNAcase OS=Homo sapiens OX=9606 GN=OGA PE=1 SV=2	295.6	369.9	308	924.7	906	811
Q99747	Gamma-soluble NSF attachment protein OS=Homo sapiens OX=9606 GN=NAPG PE=1 SV=1	450.6	2150	1881.7	1709.1	3135.1	2912.6
Q9UBV2	Protein sel-1 homolog 1 OS=Homo sapiens OX=9606 GN=SEL1L PE=1 SV=3	342.3	183.3	108.5	346.6	240	202.5
P15924	Desmoplakin OS=Homo sapiens OX=9606 GN=DSP PE=1 SV=3	1079.7	585.8	604.3	689.2	749	678.2
Q9NX14	NADH dehydrogenase [ubiquinone] 1 beta subcomplex subunit 11, mitochondrial OS=Homo sapiens OX=9606 GN=NDUFB11 PE=1 SV=1	4029.8	4842.5	6369.1	2564.3	2705.3	2785.1
P0DN79	Cystathionine beta-synthase-like protein OS=Homo sapiens OX=9606 GN=CBSL PE=1 SV=1	6088.9	4920.1	3322.8	7658.5	8486.8	7877.7
Q13442	28 kDa heat- and acid-stable phosphoprotein OS=Homo sapiens OX=9606 GN=PDAP1 PE=1 SV=1	1704	1260	1205.6	3393.5	4174.6	3549.7
Q14738	Serine/threonine-protein phosphatase 2A 56 kDa regulatory subunit delta isoform OS=Homo sapiens OX=9606 GN=PPP2R5D PE=1 SV=1	1362.5	1456.4	1256.6	3041.9	2950.5	2584.1
Q9BY44	Eukaryotic translation initiation factor 2A OS=Homo sapiens OX=9606 GN=EIF2A PE=1 SV=3	1507.3	1210.3	749.7	2550.5	2361.1	2389.7
Q96BJ3	Axin interactor, dorsalization-associated protein OS=Homo sapiens OX=9606 GN=AIDA PE=1 SV=1		432.7	859.1	1506.5	2630.3	2255.3
Q9HBH1	Peptide deformylase, mitochondrial OS=Homo sapiens OX=9606 GN=PDF PE=1 SV=1	9384.9	6740.7	5056.7	3977.2	3339	3015.4
P25788	Proteasome subunit alpha type-3 OS=Homo sapiens OX=9606 GN=PSMA3 PE=1 SV=2	6792.9	5337.4	4423.2	11513.3	9450.4	8901.2
Q9Y375	Complex I intermediate-associated protein 30, mitochondrial OS=Homo sapiens OX=9606 GN=NDUFAF1 PE=1 SV=2	5770.1	4726.6	5531.5	3598	3319.6	2938.3
O15143	Actin-related protein 2/3 complex subunit 1B OS=Homo sapiens OX=9606 GN=ARPC1B PE=1 SV=3	8767	7242.6	5212.5	14859.5	16544.7	17059.4
Q9NX74	tRNA-dihydrouridine(20) synthase [NAD(P)+]-like OS=Homo sapiens OX=9606 GN=DUS2 PE=1 SV=1	4943.2	3745.2	3837.2	962.6	899.6	915.3
Q9Y376	Calcium-binding protein 39 OS=Homo sapiens OX=9606 GN=CAB39 PE=1 SV=1	3877.9	3163.4	3110.8	4465.4	6570.2	6783.8
Q92508	Piezo-type mechanosensitive ion channel component 1 OS=Homo sapiens OX=9606 GN=PIEZO1 PE=1 SV=4	802.7	528.7	1163	714.6	740.2	1397.1
P20810	Calpastatin OS=Homo sapiens OX=9606 GN=CAST PE=1 SV=4	6391.9	4224.2	3734.7	6520.6	6003.5	5508.5
Q99614	Tetratricopeptide repeat protein 1 OS=Homo sapiens OX=9606 GN=TTC1 PE=1 SV=1	1301.1	1258.3	803.2	2039.5	1958.5	1923.7
P56937	3-keto-steroid reductase/17-beta-hydroxysteroid dehydrogenase 7 OS=Homo sapiens OX=9606 GN=HSD17B7 PE=1 SV=1	1677.6	1256.6	1001.9	883.7	690.9	1204.7
Q16854	Deoxyguanosine kinase, mitochondrial OS=Homo sapiens OX=9606 GN=DGUOK PE=1 SV=2	2156.4	5269.5	6633.1	4174.2	4093.9	4150.8
P46781	40S ribosomal protein S9 OS=Homo sapiens OX=9606 GN=RPS9 PE=1 SV=3	20058.1	15827.3	12925.8	36993.7	44639.7	44594
Q9BS26	Endoplasmic reticulum resident protein 44 OS=Homo sapiens OX=9606 GN=ERP44 PE=1 SV=1	2387.7	2288.2	1911.8	2951.4	2826.2	2559.1
Q9UN37	Vacuolar protein sorting-associated protein 4A OS=Homo sapiens OX=9606 GN=VPS4A PE=1 SV=1	1327.1	1123	758.9	2068.3	1516	1192.1
Q9NVS2	39S ribosomal protein S18a, mitochondrial OS=Homo sapiens OX=9606 GN=MRPS18A PE=1 SV=1	13262	9686	7850	5502.9	4103.1	3557.7
P61201	COP9 signalosome complex subunit 2 OS=Homo sapiens OX=9606 GN=COPS2 PE=1 SV=1	3249.1	2326.5	1622.4	3273	3222.7	3207.3
O75386	Tubby-related protein 3 OS=Homo sapiens OX=9606 GN=TULP3 PE=1 SV=2	4745.8	3093.8	1211.8	3883.9	3589.9	3400.2
P52565	Rho GDP-dissociation inhibitor 1 OS=Homo sapiens OX=9606 GN=ARHGDIA PE=1 SV=3	6303.3	5748.5	4461	9238.6	7704.1	7130.7
Q96QR8	Transcriptional activator protein Pur-beta OS=Homo sapiens OX=9606 GN=PURB PE=1 SV=3	2888.3	1622	966.5	1911.4	2557.5	2492.7
Q08378	Golgin subfamily A member 3 OS=Homo sapiens OX=9606 GN=GOLGA3 PE=1 SV=2	1103.8	959.1	1142	1536.3	1755.1	2061
Q96DX4	RING finger and SPRY domain-containing protein 1 OS=Homo sapiens OX=9606 GN=RSPRY1 PE=1 SV=1	2445.3	1871.4	1021.8	1696.6	990.7	794.6
Q6GMV3	Putative peptidyl-tRNA hydrolase PTRHD1 OS=Homo sapiens OX=9606 GN=PTRHD1 PE=1 SV=1	1403.5	4563.3	6376.8	2702.7	4419.4	4179.2
P52294	Importin subunit alpha-5 OS=Homo sapiens OX=9606 GN=KPNA1 PE=1 SV=3
Q2NKX8	DNA excision repair protein ERCC-6-like OS=Homo sapiens OX=9606 GN=ERCC6L PE=1 SV=1	829.5	540.1	256.8	738.7	587.6	554
Q15437	Protein transport protein Sec23B OS=Homo sapiens OX=9606 GN=SEC23B PE=1 SV=2
P35637	RNA-binding protein FUS OS=Homo sapiens OX=9606 GN=FUS PE=1 SV=1	4661	4801.3	5043.5	13841.8	13322.8	12029.2
Q8N8S7	Protein enabled homolog OS=Homo sapiens OX=9606 GN=ENAH PE=1 SV=2	702	827.2	770.6	2726.2	2934.1	2570.6
Q99570	Phosphoinositide 3-kinase regulatory subunit 4 OS=Homo sapiens OX=9606 GN=PIK3R4 PE=1 SV=3	7446.3	3762.3	1196.5	2946.7	1824	1489.7
P49257	Protein ERGIC-53 OS=Homo sapiens OX=9606 GN=LMAN1 PE=1 SV=2	1933.4	1009.9	1055.8	2072.7	2421.8	2370.9
Q6P4A7	Sideroflexin-4 OS=Homo sapiens OX=9606 GN=SFXN4 PE=1 SV=1	4830.2	5114.8	4083.1	3398.5	2606.6	2503.9
Q9P287	BRCA2 and CDKN1A-interacting protein OS=Homo sapiens OX=9606 GN=BCCIP PE=1 SV=1		146.2	122.2	472.5	627.5	696.2
P41440	Reduced folate transporter OS=Homo sapiens OX=9606 GN=SLC19A1 PE=1 SV=3	631.8	1977.1	1696.7	2741.2	2628.2	2345.1
Q9UI10	Translation initiation factor eIF-2B subunit delta OS=Homo sapiens OX=9606 GN=EIF2B4 PE=1 SV=2	4428.5	3793.1	2578.1	3505.6	2764.8	2518.8
Q8IUD2	ELKS/Rab6-interacting/CAST family member 1 OS=Homo sapiens OX=9606 GN=ERC1 PE=1 SV=1	1099.9	726.8	706.8	689.2	1176.6	1568.3
P34059	N-acetylgalactosamine-6-sulfatase OS=Homo sapiens OX=9606 GN=GALNS PE=1 SV=1	11291.6	7384.1	7044.4	5622.8	4892.1	4196.5
P62072	Mitochondrial import inner membrane translocase subunit Tim10 OS=Homo sapiens OX=9606 GN=TIMM10 PE=1 SV=1	15762.7	10765.1	9072.2	5891.8	5387.1	5040.5
Q8TDQ7	Glucosamine-6-phosphate isomerase 2 OS=Homo sapiens OX=9606 GN=GNPDA2 PE=1 SV=1
Q9Y399	28S ribosomal protein S2, mitochondrial OS=Homo sapiens OX=9606 GN=MRPS2 PE=1 SV=1	20909.9	19114	21802.3	11072.7	10669.4	10631.2
Q14CX7	N-alpha-acetyltransferase 25, NatB auxiliary subunit OS=Homo sapiens OX=9606 GN=NAA25 PE=1 SV=1			477.7			753.3
Q09028	Histone-binding protein RBBP4 OS=Homo sapiens OX=9606 GN=RBBP4 PE=1 SV=3	584	447.6	205.8	622.5	530.8	492.6
Q16630	Cleavage and polyadenylation specificity factor subunit 6 OS=Homo sapiens OX=9606 GN=CPSF6 PE=1 SV=2
Q7Z2W9	39S ribosomal protein L21, mitochondrial OS=Homo sapiens OX=9606 GN=MRPL21 PE=1 SV=2	12126.8	11073.4	14560.2	9942.3	8883.6	8340
P36405	ADP-ribosylation factor-like protein 3 OS=Homo sapiens OX=9606 GN=ARL3 PE=1 SV=2	2018.5	1164.1	789.8	2380.5	2506	2470.8
Q96FW1	Ubiquitin thioesterase OTUB1 OS=Homo sapiens OX=9606 GN=OTUB1 PE=1 SV=2	340.2	480.1	334	763.1	840.5	839.5
Q9BYX7	Putative beta-actin-like protein 3 OS=Homo sapiens OX=9606 GN=POTEKP PE=5 SV=1
P30740	Leukocyte elastase inhibitor OS=Homo sapiens OX=9606 GN=SERPINB1 PE=1 SV=1	2498.5	2799.2	1150.7	1142	1455.9	1395.2
P38159	RNA-binding motif protein, X chromosome OS=Homo sapiens OX=9606 GN=RBMX PE=1 SV=3	12164.7	8631	4979.1	15898.6	13998.7	12991.3
Q9NVA1	Ubiquinol-cytochrome-c reductase complex assembly factor 1 OS=Homo sapiens OX=9606 GN=UQCC1 PE=1 SV=3	619.9	1672.8	1507.1	1407.6	1085.4	1023.5
Q96BW9	Phosphatidate cytidylyltransferase, mitochondrial OS=Homo sapiens OX=9606 GN=TAMM41 PE=1 SV=2	7367.2	5268.9	2575.2	2011.3	1478.5	1352.8
Q52LW3	Rho GTPase-activating protein 29 OS=Homo sapiens OX=9606 GN=ARHGAP29 PE=1 SV=2	503.5	496.7	544.2	485.1	495.6	510.1
O75844	CAAX prenyl protease 1 homolog OS=Homo sapiens OX=9606 GN=ZMPSTE24 PE=1 SV=2	3890.3	4442.8	4382.1	7016.6	6943.3	6261.2
Q9NRV9	Heme-binding protein 1 OS=Homo sapiens OX=9606 GN=HEBP1 PE=1 SV=1	7949.5	5676.6	5742.2	4306.3	5099.7	4672
O95865	N(G),N(G)-dimethylarginine dimethylaminohydrolase 2 OS=Homo sapiens OX=9606 GN=DDAH2 PE=1 SV=1	1403.4	973.4	470.9	1897.6	1105.9	848.4
Q969Z3	Mitochondrial amidoxime reducing component 2 OS=Homo sapiens OX=9606 GN=MTARC2 PE=1 SV=1	2277.7	2033	1984.4	1130.1	933.4	1319.9
P61020	Ras-related protein Rab-5B OS=Homo sapiens OX=9606 GN=RAB5B PE=1 SV=1	365.1	215.2	108	195.4	158.2	157.9
P28072	Proteasome subunit beta type-6 OS=Homo sapiens OX=9606 GN=PSMB6 PE=1 SV=4	12338.5	7130.1	2481.6	6462.9	4038.2	4145.6
P30876	DNA-directed RNA polymerase II subunit RPB2 OS=Homo sapiens OX=9606 GN=POLR2B PE=1 SV=1	6595.1	4611.2	2520.6	4731	3655	3265.5
O43847	Nardilysin OS=Homo sapiens OX=9606 GN=NRDC PE=1 SV=3	4074	1731.6	1011.3	2703	1927.2	1670.5
O75396	Vesicle-trafficking protein SEC22b OS=Homo sapiens OX=9606 GN=SEC22B PE=1 SV=4	4429.9	6919.4	4800.9	8128.6	5571.3	4648.7
P51648	Aldehyde dehydrogenase family 3 member A2 OS=Homo sapiens OX=9606 GN=ALDH3A2 PE=1 SV=1	2553.5	3091.5	3663.7	3279.9	3336.9	3166.3
P05386	60S acidic ribosomal protein P1 OS=Homo sapiens OX=9606 GN=RPLP1 PE=1 SV=1
Q7Z6M4	Transcription termination factor 4, mitochondrial OS=Homo sapiens OX=9606 GN=MTERF4 PE=1 SV=3	5643.2	3822.8	3263.1	3231.6	2524.7	2382.5
P40123	Adenylyl cyclase-associated protein 2 OS=Homo sapiens OX=9606 GN=CAP2 PE=1 SV=1	2783.1	2191.7	1621.9	3012.7	3192.4	3337.7
Q9Y3D7	Mitochondrial import inner membrane translocase subunit TIM16 OS=Homo sapiens OX=9606 GN=PAM16 PE=1 SV=2	12729.5	13547.1	14581	9069.9	7997.9	7641.6
Q96HC4	PDZ and LIM domain protein 5 OS=Homo sapiens OX=9606 GN=PDLIM5 PE=1 SV=5	879.1	1138.4	620.6	3027.5	1728.7	1384.4
Q63HN8	E3 ubiquitin-protein ligase RNF213 OS=Homo sapiens OX=9606 GN=RNF213 PE=1 SV=3	3735.7	2344.2	896.1	1075.6	1255.2	1166.5
Q9Y287	Integral membrane protein 2B OS=Homo sapiens OX=9606 GN=ITM2B PE=1 SV=1			452.8		317.7	307.6
Q7Z4Q2	HEAT repeat-containing protein 3 OS=Homo sapiens OX=9606 GN=HEATR3 PE=1 SV=2	835.1	559.5	337.1	970.1	832.2	790.4
Q8NAN2	Mitoguardin 1 OS=Homo sapiens OX=9606 GN=MIGA1 PE=1 SV=1	7539	4092.3	2927.4	3137.1	1933.6	1809
O94903	Pyridoxal phosphate homeostasis protein OS=Homo sapiens OX=9606 GN=PLPBP PE=1 SV=1	6845.9	4358.3	3045.8	4850.3	4098.6	3873.6
Q9BU61	NADH dehydrogenase [ubiquinone] 1 alpha subcomplex assembly factor 3 OS=Homo sapiens OX=9606 GN=NDUFAF3 PE=1 SV=1	13581.8	9576.4	6397.7	4428.8	3965.6	3768.1
O75116	Rho-associated protein kinase 2 OS=Homo sapiens OX=9606 GN=ROCK2 PE=1 SV=4	4459.8	3258.2	2159.4	3499.1	2848.9	2463.4
Q99426	Tubulin-folding cofactor B OS=Homo sapiens OX=9606 GN=TBCB PE=1 SV=2	7026.4	4974.9	3684.1	8283.6	7689.4	7228.6
P61916	NPC intracellular cholesterol transporter 2 OS=Homo sapiens OX=9606 GN=NPC2 PE=1 SV=1	6802	9421.7	13296	4940.1	7909.2	8719.6
Q8NC42	E3 ubiquitin-protein ligase RNF149 OS=Homo sapiens OX=9606 GN=RNF149 PE=2 SV=2	535.3	719.3	1199.8	1012.4	1366.8	1258.8
Q9BR76	Coronin-1B OS=Homo sapiens OX=9606 GN=CORO1B PE=1 SV=1	1593.2	1108.7	806.7	1577.9	1289.8	1204.3
Q12907	Vesicular integral-membrane protein VIP36 OS=Homo sapiens OX=9606 GN=LMAN2 PE=1 SV=1	536.3	2003.9	1968.6	2068.3	4009	3810.9
O43299	AP-5 complex subunit zeta-1 OS=Homo sapiens OX=9606 GN=AP5Z1 PE=1 SV=2	680.5	1017.9	892.8	2801.7	2902.7	2595.6
Q9Y2D4	Exocyst complex component 6B OS=Homo sapiens OX=9606 GN=EXOC6B PE=1 SV=3	5008.1	1868	1032.7	3149.9	2769.5	2558.3
Q9UMS4	Pre-mRNA-processing factor 19 OS=Homo sapiens OX=9606 GN=PRPF19 PE=1 SV=1	2217	1622.5	941.9	2473.2	2550.1	2647.4
Q9GZT8	NIF3-like protein 1 OS=Homo sapiens OX=9606 GN=NIF3L1 PE=1 SV=2	7293.1	5713.1	4281.4	3560.4	3347.2	3024.1
P25398	40S ribosomal protein S12 OS=Homo sapiens OX=9606 GN=RPS12 PE=1 SV=3	14481.7	10226.1	4809	14413.9	13912.8	13047.6
Q96Q11	CCA tRNA nucleotidyltransferase 1, mitochondrial OS=Homo sapiens OX=9606 GN=TRNT1 PE=1 SV=2	5849.1	5934	6776.7	4953.3	4854.5	4623.3
Q86SX6	Glutaredoxin-related protein 5, mitochondrial OS=Homo sapiens OX=9606 GN=GLRX5 PE=1 SV=2
Q9Y6M9	NADH dehydrogenase [ubiquinone] 1 beta subcomplex subunit 9 OS=Homo sapiens OX=9606 GN=NDUFB9 PE=1 SV=3	3374.3	3285	2327.9	1955.6	1532	3561.5
P00395	Cytochrome c oxidase subunit 1 OS=Homo sapiens OX=9606 GN=MT-CO1 PE=1 SV=1		3365.5	3802.9	1867.3	1433.6	1176.3
P62269	40S ribosomal protein S18 OS=Homo sapiens OX=9606 GN=RPS18 PE=1 SV=3	10654.2	8705.2	7067.8	16828.3	17252.3	16548.6
Q9UBN6	Tumor necrosis factor receptor superfamily member 10D OS=Homo sapiens OX=9606 GN=TNFRSF10D PE=1 SV=1	649.6	436.7	279.8	1328.4	1088.6	890.8
Q8N8R3	Mitochondrial basic amino acids transporter OS=Homo sapiens OX=9606 GN=SLC25A29 PE=1 SV=2	1345.9	2895.1	3387	2125.9	1604.2	1635.3
P52701	DNA mismatch repair protein Msh6 OS=Homo sapiens OX=9606 GN=MSH6 PE=1 SV=2	1184.4	1183.5	733.8	1068.8	1327.7	1297.8
Q8N2U0	Transmembrane protein 256 OS=Homo sapiens OX=9606 GN=TMEM256 PE=3 SV=1
Q9H0B6	Kinesin light chain 2 OS=Homo sapiens OX=9606 GN=KLC2 PE=1 SV=1	286.6	324.8	201.8	447.8	369.9	287.8
O95169	NADH dehydrogenase [ubiquinone] 1 beta subcomplex subunit 8, mitochondrial OS=Homo sapiens OX=9606 GN=NDUFB8 PE=1 SV=1	220.8	99.3	6328.8	145.6	2544.8	2097.4
O60645	Exocyst complex component 3 OS=Homo sapiens OX=9606 GN=EXOC3 PE=1 SV=3	798.9	532.1	247.8	740	431.5	521.7
Q13057	Bifunctional coenzyme A synthase OS=Homo sapiens OX=9606 GN=COASY PE=1 SV=4	2832.4	1592.8	1403.1	2282.8	1557.7	1305.9
Q9BZZ5	Apoptosis inhibitor 5 OS=Homo sapiens OX=9606 GN=API5 PE=1 SV=3	506.5	455.6	381.2	666.7	595.3	566.1
P52758	2-iminobutanoate/2-iminopropanoate deaminase OS=Homo sapiens OX=9606 GN=RIDA PE=1 SV=1		3137.1	2727.3	2925.1	1663.1	1301.4
Q9NQX3	Gephyrin OS=Homo sapiens OX=9606 GN=GPHN PE=1 SV=1						723.6
Q8NFJ5	Retinoic acid-induced protein 3 OS=Homo sapiens OX=9606 GN=GPRC5A PE=1 SV=2	6309.6	9308.7	10304.8	4783.9	9450.6	9423.3
Q8TCC3	39S ribosomal protein L30, mitochondrial OS=Homo sapiens OX=9606 GN=MRPL30 PE=1 SV=1	13002.8	4988.6	3617.7	1919.6	1634.4	1755.3
Q00688	Peptidyl-prolyl cis-trans isomerase FKBP3 OS=Homo sapiens OX=9606 GN=FKBP3 PE=1 SV=1	1875	1806.4	1971.8	3601.8	4503.6	4060.6
O43795	Unconventional myosin-Ib OS=Homo sapiens OX=9606 GN=MYO1B PE=1 SV=3	6610.9	2406.4	1779.3	1576	1266.3	1846
P61088	Ubiquitin-conjugating enzyme E2 N OS=Homo sapiens OX=9606 GN=UBE2N PE=1 SV=1	4450.1	5413.9	3504.9	8468.9	8560.8	8169.6
Q9Y6G9	Cytoplasmic dynein 1 light intermediate chain 1 OS=Homo sapiens OX=9606 GN=DYNC1LI1 PE=1 SV=3	715.3	491	369.9	1361.9	1467.9	1535.2
Q9Y2C4	Nuclease EXOG, mitochondrial OS=Homo sapiens OX=9606 GN=EXOG PE=1 SV=2	3373.4	4816.2	8495.7	5875.5	6710.2	5883.2
P49585	Choline-phosphate cytidylyltransferase A OS=Homo sapiens OX=9606 GN=PCYT1A PE=1 SV=2	1346.5	1326.8	1013.2	2275.3	1857.1	1822.8
P83731	60S ribosomal protein L24 OS=Homo sapiens OX=9606 GN=RPL24 PE=1 SV=1	2557.2	3557.3	3656.5	10858.5	11344.5	11174.3
O15067	Phosphoribosylformylglycinamidine synthase OS=Homo sapiens OX=9606 GN=PFAS PE=1 SV=4	6955	3900.5	1237.7	3790	2887.5	2563.3
P10398	Serine/threonine-protein kinase A-Raf OS=Homo sapiens OX=9606 GN=ARAF PE=1 SV=2	2792.3	2168.9	1298.9	3567.9	2979	2788.6
Q92905	COP9 signalosome complex subunit 5 OS=Homo sapiens OX=9606 GN=COPS5 PE=1 SV=4	1135.4	942.6	850.9	1336.8	1458.3	1439.4
Q9H061	Transmembrane protein 126A OS=Homo sapiens OX=9606 GN=TMEM126A PE=1 SV=1	6939.7	8082.4	7267.4	4448.8	4835.4	4242.1
P26373	60S ribosomal protein L13 OS=Homo sapiens OX=9606 GN=RPL13 PE=1 SV=4	27727.5	19164.9	11829.8	26412.6	27277.1	25223.7
Q86XP3	ATP-dependent RNA helicase DDX42 OS=Homo sapiens OX=9606 GN=DDX42 PE=1 SV=1	983.5	898.6	1182.7	3475.9	3723.3	3019.9
Q99595	Mitochondrial import inner membrane translocase subunit Tim17-A OS=Homo sapiens OX=9606 GN=TIMM17A PE=1 SV=1	574.4	228.9	105.6	149.1	96	78
P06280	Alpha-galactosidase A OS=Homo sapiens OX=9606 GN=GLA PE=1 SV=1	3689.5	2492.6	2445.5	1562.3	1609.4	1603.6
Q99538	Legumain OS=Homo sapiens OX=9606 GN=LGMN PE=1 SV=1
Q9UHD9	Ubiquilin-2 OS=Homo sapiens OX=9606 GN=UBQLN2 PE=1 SV=2
Q9Y3B8	Oligoribonuclease, mitochondrial OS=Homo sapiens OX=9606 GN=REXO2 PE=1 SV=3	6862.4	7461.2	10322.9	4136	5643	6785.1
Q13596	Sorting nexin-1 OS=Homo sapiens OX=9606 GN=SNX1 PE=1 SV=3	1517.8	1170.9	370.2	802.9	467.1	341.9
A0AVT1	Ubiquitin-like modifier-activating enzyme 6 OS=Homo sapiens OX=9606 GN=UBA6 PE=1 SV=1	1458	1595.1	1186.8	2744.1	2534.9	2333
P12955	Xaa-Pro dipeptidase OS=Homo sapiens OX=9606 GN=PEPD PE=1 SV=3	4178.9	3031.5	2415	6437.9	5424.9	4754.2
Q99598	Translin-associated protein X OS=Homo sapiens OX=9606 GN=TSNAX PE=1 SV=1	6004	2884.2	1464	1684.7	1377.4	1256
P03886	NADH-ubiquinone oxidoreductase chain 1 OS=Homo sapiens OX=9606 GN=MT-ND1 PE=1 SV=1
P29966	Myristoylated alanine-rich C-kinase substrate OS=Homo sapiens OX=9606 GN=MARCKS PE=1 SV=4
O15498	Synaptobrevin homolog YKT6 OS=Homo sapiens OX=9606 GN=YKT6 PE=1 SV=1	1909.2	2813.4	2439.3	5552.3	7106.2	7302.2
Q9UBF2	Coatomer subunit gamma-2 OS=Homo sapiens OX=9606 GN=COPG2 PE=1 SV=1	623	551.5	462.2	1160.5	1150.2	1030.7
P54727	UV excision repair protein RAD23 homolog B OS=Homo sapiens OX=9606 GN=RAD23B PE=1 SV=1	803.8	985.4	997.6	1647.8	2000.2	2090.9
P62280	40S ribosomal protein S11 OS=Homo sapiens OX=9606 GN=RPS11 PE=1 SV=3	17636.6	14228.2	10235.7	22847.8	23993.2	24015.4
Q7L7X3	Serine/threonine-protein kinase TAO1 OS=Homo sapiens OX=9606 GN=TAOK1 PE=1 SV=1	602.8	585.8	422.8	1009.3	864.1	861.9
Q8TBP6	Solute carrier family 25 member 40 OS=Homo sapiens OX=9606 GN=SLC25A40 PE=1 SV=1
O15439	Multidrug resistance-associated protein 4 OS=Homo sapiens OX=9606 GN=ABCC4 PE=1 SV=3
Q9H2M9	Rab3 GTPase-activating protein non-catalytic subunit OS=Homo sapiens OX=9606 GN=RAB3GAP2 PE=1 SV=1	6853.8	5508.7	2203.7	4364.9	3594.7	3135
Q8WV60	Pentatricopeptide repeat-containing protein 2, mitochondrial OS=Homo sapiens OX=9606 GN=PTCD2 PE=1 SV=3	194.2	375.7	532	322.5	356.4	476.2
Q92896	Golgi apparatus protein 1 OS=Homo sapiens OX=9606 GN=GLG1 PE=1 SV=2	5608.7	3174.8	2321.7	2520.5	2935.1	2879.4
P06756	Integrin alpha-V OS=Homo sapiens OX=9606 GN=ITGAV PE=1 SV=2	2389.6	1847.5	920.6	1958.1	1469.3	1303.1
Q14683	Structural maintenance of chromosomes protein 1A OS=Homo sapiens OX=9606 GN=SMC1A PE=1 SV=2	1604.5	940.3	559.5	2242.4	1951.2	1735.3
Q14558	Phosphoribosyl pyrophosphate synthase-associated protein 1 OS=Homo sapiens OX=9606 GN=PRPSAP1 PE=1 SV=2	140.2	222.1	222.4	412.4	544	605.6
Q07666	KH domain-containing, RNA-binding, signal transduction-associated protein 1 OS=Homo sapiens OX=9606 GN=KHDRBS1 PE=1 SV=1	643.4	699.9	443.8	1562	1614.4	1542.2
Q9ULT8	E3 ubiquitin-protein ligase HECTD1 OS=Homo sapiens OX=9606 GN=HECTD1 PE=1 SV=3	2421.5	1764.7	841.8	1384.4	981.2	858.1
Q9Y6I3	Epsin-1 OS=Homo sapiens OX=9606 GN=EPN1 PE=1 SV=2	2311.7	705.6	417	1307.4	1200.8	1096.8
P32929	Cystathionine gamma-lyase OS=Homo sapiens OX=9606 GN=CTH PE=1 SV=3	4673.4	3644.7	2114.2	5841.4	5151.5	4613
P68036	Ubiquitin-conjugating enzyme E2 L3 OS=Homo sapiens OX=9606 GN=UBE2L3 PE=1 SV=1	3950.5	4095.7	3953.3	9430.6	10203.1	9558.4
Q96KP1	Exocyst complex component 2 OS=Homo sapiens OX=9606 GN=EXOC2 PE=1 SV=1	187.3	248.3	230	502.3	609.9	570
P55957	BH3-interacting domain death agonist OS=Homo sapiens OX=9606 GN=BID PE=1 SV=1	837.6	696.5	450.3	1168.3	1082.4	1036.2
O00142	Thymidine kinase 2, mitochondrial OS=Homo sapiens OX=9606 GN=TK2 PE=1 SV=4	11402.9	8764.6	7674.9	3542	2830.6	2598.7
P57721	Poly(rC)-binding protein 3 OS=Homo sapiens OX=9606 GN=PCBP3 PE=1 SV=2
Q92979	Ribosomal RNA small subunit methyltransferase NEP1 OS=Homo sapiens OX=9606 GN=EMG1 PE=1 SV=4
Q15043	Metal cation symporter ZIP14 OS=Homo sapiens OX=9606 GN=SLC39A14 PE=1 SV=3		4583.8	3417.6	8851.9	7050	7271.9
Q96SB4	SRSF protein kinase 1 OS=Homo sapiens OX=9606 GN=SRPK1 PE=1 SV=2	878.8	813	761.8	1015.2	1124.7	1031.4
Q99758	ATP-binding cassette sub-family A member 3 OS=Homo sapiens OX=9606 GN=ABCA3 PE=2 SV=2	2067.8	2172.9	1988.2	1516.2	925.9	973.1
Q96AQ8	Mitochondrial calcium uniporter regulator 1 OS=Homo sapiens OX=9606 GN=MCUR1 PE=1 SV=1	8765.6	8970.1	15932.4	8826.5	9330.4	10850.1
P42025	Beta-centractin OS=Homo sapiens OX=9606 GN=ACTR1B PE=1 SV=1
P82912	28S ribosomal protein S11, mitochondrial OS=Homo sapiens OX=9606 GN=MRPS11 PE=1 SV=2
P37235	Hippocalcin-like protein 1 OS=Homo sapiens OX=9606 GN=HPCAL1 PE=1 SV=3	2788.8	2233.4	1178.5	2907.8	2397	2191.4
Q9BUR5	MICOS complex subunit MIC26 OS=Homo sapiens OX=9606 GN=APOO PE=1 SV=1	884	5720.5	5790	309.4	2997.7	3133.2
Q16718	NADH dehydrogenase [ubiquinone] 1 alpha subcomplex subunit 5 OS=Homo sapiens OX=9606 GN=NDUFA5 PE=1 SV=3	1043.8	1110.4	1266.4	1196.2	851.7	661.7
Q9BSJ2	Gamma-tubulin complex component 2 OS=Homo sapiens OX=9606 GN=TUBGCP2 PE=1 SV=2	2584.1	2066.7	1563.3	2096.2	2046	1838.9
Q5T2R2	All trans-polyprenyl-diphosphate synthase PDSS1 OS=Homo sapiens OX=9606 GN=PDSS1 PE=1 SV=1	1443.2	2323	2154.8	1364.7	1081.6	962.5
Q13155	Aminoacyl tRNA synthase complex-interacting multifunctional protein 2 OS=Homo sapiens OX=9606 GN=AIMP2 PE=1 SV=2	5283.6	3509.4	2529.7	3940	3546.5	4964.3
P11117	Lysosomal acid phosphatase OS=Homo sapiens OX=9606 GN=ACP2 PE=1 SV=3	204.7	119.9	70.4	118.4	80.6	578.1
O75179	Ankyrin repeat domain-containing protein 17 OS=Homo sapiens OX=9606 GN=ANKRD17 PE=1 SV=3	1406.6	280.3	131	533.9	556	544.4
P62249	40S ribosomal protein S16 OS=Homo sapiens OX=9606 GN=RPS16 PE=1 SV=2	21718.6	16326.9	10418.7	24432.9	18918.7	20735
P04439	HLA class I histocompatibility antigen, A alpha chain OS=Homo sapiens OX=9606 GN=HLA-A PE=1 SV=2	3301.3	2893.4	1548	2460.4	1785.3	1691.1
Q16540	39S ribosomal protein L23, mitochondrial OS=Homo sapiens OX=9606 GN=MRPL23 PE=1 SV=1	5605.3	4559.3	3767.4	2073	1587	1316.5
Q86VU5	Catechol O-methyltransferase domain-containing protein 1 OS=Homo sapiens OX=9606 GN=COMTD1 PE=1 SV=1	929.7	493.8	523.2	342.3	292.6	309.2
P09429	High mobility group protein B1 OS=Homo sapiens OX=9606 GN=HMGB1 PE=1 SV=3
P50452	Serpin B8 OS=Homo sapiens OX=9606 GN=SERPINB8 PE=1 SV=2	2947.5	2341.9	1639.5	4271.6	4346.2	4100.2
P43487	Ran-specific GTPase-activating protein OS=Homo sapiens OX=9606 GN=RANBP1 PE=1 SV=1	377.6	479	374	850.5	880.3	889.3
Q9H3U1	Protein unc-45 homolog A OS=Homo sapiens OX=9606 GN=UNC45A PE=1 SV=1	412.7	589.7	486.4	1100.7	1215.8	1244.9
Q08AM6	Protein VAC14 homolog OS=Homo sapiens OX=9606 GN=VAC14 PE=1 SV=1	1625.1	1341.1	1317.3	1719.5	1697.7	1984
E9PAV3	Nascent polypeptide-associated complex subunit alpha, muscle-specific form OS=Homo sapiens OX=9606 GN=NACA PE=1 SV=1
O00214	Galectin-8 OS=Homo sapiens OX=9606 GN=LGALS8 PE=1 SV=4	9084.8	4062.6	1905	3714.8	3728.5	3545.4
Q14141	Septin-6 OS=Homo sapiens OX=9606 GN=SEPTIN6 PE=1 SV=4
Q96EK5	KIF-binding protein OS=Homo sapiens OX=9606 GN=KIFBP PE=1 SV=1	670.7	326	215.1	651	581	510.3
P62888	60S ribosomal protein L30 OS=Homo sapiens OX=9606 GN=RPL30 PE=1 SV=2	2867.3	3077.2	2842.6	6281	7375	7031.2
P23919	Thymidylate kinase OS=Homo sapiens OX=9606 GN=DTYMK PE=1 SV=4	8710.4	7653.6	7545.9	6910.1	6665.2	6787.4
Q8N4Q0	Prostaglandin reductase 3 OS=Homo sapiens OX=9606 GN=ZADH2 PE=1 SV=1	1673.7	1514.6	1900.6	775	848.6	950.7
Q9Y6E0	Serine/threonine-protein kinase 24 OS=Homo sapiens OX=9606 GN=STK24 PE=1 SV=1		422.5	492.6		885.2	1660.8
O14976	Cyclin-G-associated kinase OS=Homo sapiens OX=9606 GN=GAK PE=1 SV=2	1531.1	1139	696.2	1452.7	833.8	1188.4
P07203	Glutathione peroxidase 1 OS=Homo sapiens OX=9606 GN=GPX1 PE=1 SV=4	651.8	1111.6	2260.4	776.3	1747.7	1623.1
P14927	Cytochrome b-c1 complex subunit 7 OS=Homo sapiens OX=9606 GN=UQCRB PE=1 SV=2	6950.5	14226.5	19181.4	8990	10269.5	9822.7
Q8TAT6	Nuclear protein localization protein 4 homolog OS=Homo sapiens OX=9606 GN=NPLOC4 PE=1 SV=3	172.9	2280.8	1366.9	2466.6	4034.6	3722.8
Q9H444	Charged multivesicular body protein 4b OS=Homo sapiens OX=9606 GN=CHMP4B PE=1 SV=1	888.2	605.7	523.2	1221.6	1014.2	946.8
P11766	Alcohol dehydrogenase class-3 OS=Homo sapiens OX=9606 GN=ADH5 PE=1 SV=4	2528.9	2237.4	2113.8	5438.3	5400.8	5016.9
Q15058	Kinesin-like protein KIF14 OS=Homo sapiens OX=9606 GN=KIF14 PE=1 SV=1
P82909	28S ribosomal protein S36, mitochondrial OS=Homo sapiens OX=9606 GN=MRPS36 PE=1 SV=2
Q12756	Kinesin-like protein KIF1A OS=Homo sapiens OX=9606 GN=KIF1A PE=1 SV=2	2988	1925.1	1064.3	1479.6	1189.3	1090.4
Q96EH3	Mitochondrial assembly of ribosomal large subunit protein 1 OS=Homo sapiens OX=9606 GN=MALSU1 PE=1 SV=1	318.4	1519.2	3156.7	1109.2	1243.9	1599.3
Q9NUB1	Acetyl-coenzyme A synthetase 2-like, mitochondrial OS=Homo sapiens OX=9606 GN=ACSS1 PE=1 SV=2
Q8N983	39S ribosomal protein L43, mitochondrial OS=Homo sapiens OX=9606 GN=MRPL43 PE=1 SV=1	12809.1	14188.2	11562.9	5890.5	6823.5	6128.3
O94822	E3 ubiquitin-protein ligase listerin OS=Homo sapiens OX=9606 GN=LTN1 PE=1 SV=6	1089.1	874.1	1155.8	827.9	1705.1	1575.6
P06493	Cyclin-dependent kinase 1 OS=Homo sapiens OX=9606 GN=CDK1 PE=1 SV=3	2484.4	2561.7	2167	2175.1	2337.3	2250.8
Q9NZM3	Intersectin-2 OS=Homo sapiens OX=9606 GN=ITSN2 PE=1 SV=3	1141.6	900.9	552.9	1663.1	1281.1	1129.7
O14828	Secretory carrier-associated membrane protein 3 OS=Homo sapiens OX=9606 GN=SCAMP3 PE=1 SV=3	1665	1071	1401.6	2041.1	1270.4	1932.5
P46013	Proliferation marker protein Ki-67 OS=Homo sapiens OX=9606 GN=MKI67 PE=1 SV=2	504.9	456.7	279.9	1684.1	910.6	830
O43592	Exportin-T OS=Homo sapiens OX=9606 GN=XPOT PE=1 SV=2	259.8	203.2	362.7	356.7	298	765.3
Q15645	Pachytene checkpoint protein 2 homolog OS=Homo sapiens OX=9606 GN=TRIP13 PE=1 SV=2	858	909.5	713.9	1342.8	1470.5	1299.4
P42167	Lamina-associated polypeptide 2, isoforms beta/gamma OS=Homo sapiens OX=9606 GN=TMPO PE=1 SV=2	3360.2	2257.4	1104	1599.5	1395	1331.8
P58335	Anthrax toxin receptor 2 OS=Homo sapiens OX=9606 GN=ANTXR2 PE=1 SV=5	698.2	1124.7	1030.5	2012.9	2373.3	2236.8
O60331	Phosphatidylinositol 4-phosphate 5-kinase type-1 gamma OS=Homo sapiens OX=9606 GN=PIP5K1C PE=1 SV=2	1745.3	1339.4	425.9	836.7	462.4	1309.1
O43684	Mitotic checkpoint protein BUB3 OS=Homo sapiens OX=9606 GN=BUB3 PE=1 SV=1	7916.2	4978.9	1728.2	6944.2	3174.8	2889.6
Q96A73	Putative monooxygenase p33MONOX OS=Homo sapiens OX=9606 GN=KIAA1191 PE=1 SV=1	3906.5	3850.2	3656.2	4418.8	2824.3	2519.8
Q8IXM3	39S ribosomal protein L41, mitochondrial OS=Homo sapiens OX=9606 GN=MRPL41 PE=1 SV=1	959.5	563.5	574.2	413	396.7	420.2
Q16864	V-type proton ATPase subunit F OS=Homo sapiens OX=9606 GN=ATP6V1F PE=1 SV=2	4284.8	3123.4	1953.6	2512.3	1721	1522.5
Q0VDF9	Heat shock 70 kDa protein 14 OS=Homo sapiens OX=9606 GN=HSPA14 PE=1 SV=1	2452.1	1682.5	1313.7	2567.1	2638.6	2636
Q4V328	GRIP1-associated protein 1 OS=Homo sapiens OX=9606 GN=GRIPAP1 PE=1 SV=2	420.6	278	141.8	296.9	228.8	208.9
Q9Y570	Protein phosphatase methylesterase 1 OS=Homo sapiens OX=9606 GN=PPME1 PE=1 SV=3	1813.7	1385.6	1057.4	2425	2661.7	3132.8
Q05932	Folylpolyglutamate synthase, mitochondrial OS=Homo sapiens OX=9606 GN=FPGS PE=1 SV=3	791.8	475.6	451.3	451.6	278.4	242.7
Q15185	Prostaglandin E synthase 3 OS=Homo sapiens OX=9606 GN=PTGES3 PE=1 SV=1	1029	1057.3	864.5	2099.9	2142.9	1905.1
Q9Y6D5	Brefeldin A-inhibited guanine nucleotide-exchange protein 2 OS=Homo sapiens OX=9606 GN=ARFGEF2 PE=1 SV=3
Q56VL3	OCIA domain-containing protein 2 OS=Homo sapiens OX=9606 GN=OCIAD2 PE=1 SV=1	11535.2	8962.7	6646.5	8034.6	4553.1	3832.7
P15289	Arylsulfatase A OS=Homo sapiens OX=9606 GN=ARSA PE=1 SV=3	1582.2	1968.5	1606.5	1583.6	947.5	763.1
P49768	Presenilin-1 OS=Homo sapiens OX=9606 GN=PSEN1 PE=1 SV=1	4009.9	1268.6	919.5	1382.8	1434	1445.3
P56945	Breast cancer anti-estrogen resistance protein 1 OS=Homo sapiens OX=9606 GN=BCAR1 PE=1 SV=2	1650.7	1514.6	1155.3	2673.6	2560.9	2457.1
Q53EZ4	Centrosomal protein of 55 kDa OS=Homo sapiens OX=9606 GN=CEP55 PE=1 SV=3	967.5	750.2	658	1063.1	1073.3	1155.1
Q9BXI6	TBC1 domain family member 10A OS=Homo sapiens OX=9606 GN=TBC1D10A PE=1 SV=1	3649.6	2798.6	1771.2	5049.4	3652.2	4537.3
Q16850	Lanosterol 14-alpha demethylase OS=Homo sapiens OX=9606 GN=CYP51A1 PE=1 SV=3
Q5TEU4	Arginine-hydroxylase NDUFAF5, mitochondrial OS=Homo sapiens OX=9606 GN=NDUFAF5 PE=1 SV=1	200.2	227.8	1107.5	148.1	670.8	611.8
Q96EL3	39S ribosomal protein L53, mitochondrial OS=Homo sapiens OX=9606 GN=MRPL53 PE=1 SV=1		2247.7	1758.2		996.4	814.9
Q9P0S9	Transmembrane protein 14C OS=Homo sapiens OX=9606 GN=TMEM14C PE=1 SV=1	3773.5	2407.5	1456.1	2415	1505.1	1239.1
L0R6Q1	SLC35A4 upstream open reading frame protein OS=Homo sapiens OX=9606 GN=SLC35A4 PE=3 SV=1	5209	6857.8	6376	3293.9	2814.9	2551.2
Q12792	Twinfilin-1 OS=Homo sapiens OX=9606 GN=TWF1 PE=1 SV=3	779.5	394.5	168.5	734.3	383.4	304.5
Q9NZ45	CDGSH iron-sulfur domain-containing protein 1 OS=Homo sapiens OX=9606 GN=CISD1 PE=1 SV=1			3085.1		687.3	1911.2
P46939	Utrophin OS=Homo sapiens OX=9606 GN=UTRN PE=1 SV=2		662.8	523.6		755.5	700
Q9UL25	Ras-related protein Rab-21 OS=Homo sapiens OX=9606 GN=RAB21 PE=1 SV=3	2989.5	1947.4	1392.2	2649.8	2119	2065
P42285	Exosome RNA helicase MTR4 OS=Homo sapiens OX=9606 GN=MTREX PE=1 SV=3	649.2	524.1	462.8	1062.5	958.6	916
Q96CM3	Mitochondrial RNA pseudouridine synthase RPUSD4 OS=Homo sapiens OX=9606 GN=RPUSD4 PE=1 SV=1	4790.5	4773.9	3846.6	3050.3	2112.3	2830.9
O95394	Phosphoacetylglucosamine mutase OS=Homo sapiens OX=9606 GN=PGM3 PE=1 SV=1	1178.3	910.6	989.1	1377.5	2427.8	2553.3
Q9NX47	E3 ubiquitin-protein ligase MARCHF5 OS=Homo sapiens OX=9606 GN=MARCHF5 PE=1 SV=1	3259.1	2598.2	2406.4	2068.9	1762.4	1720.6
Q92820	Gamma-glutamyl hydrolase OS=Homo sapiens OX=9606 GN=GGH PE=1 SV=2	224.5	810.1	4345.7	725.6	3162.4	3247.5
Q9BQL6	Fermitin family homolog 1 OS=Homo sapiens OX=9606 GN=FERMT1 PE=1 SV=1	746.2	774.7	619.3	1024	1209.5	1260.7
Q9HB90	Ras-related GTP-binding protein C OS=Homo sapiens OX=9606 GN=RRAGC PE=1 SV=1	1070.2	700.5	530.7	752.2	735.2	742.1
Q15392	Delta(24)-sterol reductase OS=Homo sapiens OX=9606 GN=DHCR24 PE=1 SV=2	2852.6	3499.1	2438.7	3760.2	3000.9	2693.3
Q9BTT0	Acidic leucine-rich nuclear phosphoprotein 32 family member E OS=Homo sapiens OX=9606 GN=ANP32E PE=1 SV=1
Q86YS7	C2 domain-containing protein 5 OS=Homo sapiens OX=9606 GN=C2CD5 PE=1 SV=1	1222	683.9	417.6	751.9	651	642.9
O15400	Syntaxin-7 OS=Homo sapiens OX=9606 GN=STX7 PE=1 SV=4	1322	1437.5	1794.7	1498.1	1147	1840.6
Q9HAT2	Sialate O-acetylesterase OS=Homo sapiens OX=9606 GN=SIAE PE=1 SV=1	1223.3	1413	1759.6	1347.5	1248.7	1850
Q01628	Interferon-induced transmembrane protein 3 OS=Homo sapiens OX=9606 GN=IFITM3 PE=1 SV=2
Q86TU7	Actin-histidine N-methyltransferase OS=Homo sapiens OX=9606 GN=SETD3 PE=1 SV=1	947	711.4	365.1	1202.8	935.1	868
Q96S97	Myeloid-associated differentiation marker OS=Homo sapiens OX=9606 GN=MYADM PE=1 SV=2	2221.3	1508.3	1057.4	3182.8	2904.9	2629.5
Q9Y2W1	Thyroid hormone receptor-associated protein 3 OS=Homo sapiens OX=9606 GN=THRAP3 PE=1 SV=2	1977.7	1800.1	606.8	1577	980.4	784
P17568	NADH dehydrogenase [ubiquinone] 1 beta subcomplex subunit 7 OS=Homo sapiens OX=9606 GN=NDUFB7 PE=1 SV=4	9742.1	10101.1	9924.2	15829.3	7343.8	5048.1
Q9Y6N1	Cytochrome c oxidase assembly protein COX11, mitochondrial OS=Homo sapiens OX=9606 GN=COX11 PE=1 SV=3	1962.9	1904.6	1445.2	1062.8	783.9	714.1
P51687	Sulfite oxidase, mitochondrial OS=Homo sapiens OX=9606 GN=SUOX PE=1 SV=2	2251.2	2703.8	2397.5	1910.2	1378	1184.4
O14974	Protein phosphatase 1 regulatory subunit 12A OS=Homo sapiens OX=9606 GN=PPP1R12A PE=1 SV=1	802.3	589.7	1672.4	784.7	1893.5	3221.4
P07602	Prosaposin OS=Homo sapiens OX=9606 GN=PSAP PE=1 SV=2	798.4	740.5	550.3	810.7	669.7	655.5
Q6P1Q0	LETM1 domain-containing protein 1 OS=Homo sapiens OX=9606 GN=LETMD1 PE=1 SV=1	5129.6	3661.8	1876.6	2679.2	1651.6	1438.6
Q15836	Vesicle-associated membrane protein 3 OS=Homo sapiens OX=9606 GN=VAMP3 PE=1 SV=3
P63208	S-phase kinase-associated protein 1 OS=Homo sapiens OX=9606 GN=SKP1 PE=1 SV=2	2909.3	3039.5	2673.9	7680.1	7091.3	7231.2
Q96HP4	Oxidoreductase NAD-binding domain-containing protein 1 OS=Homo sapiens OX=9606 GN=OXNAD1 PE=1 SV=1
P49247	Ribose-5-phosphate isomerase OS=Homo sapiens OX=9606 GN=RPIA PE=1 SV=3	27847.9	18492.3	8161.2	10880.4	6132.6	5066.8
Q99447	Ethanolamine-phosphate cytidylyltransferase OS=Homo sapiens OX=9606 GN=PCYT2 PE=1 SV=1	4958.4	3475.1	1532.5	4151	3182.9	2770.5
Q07812	Apoptosis regulator BAX OS=Homo sapiens OX=9606 GN=BAX PE=1 SV=1	742.7	646.3	359.7	844.9	426.3	850.6
Q9NQZ5	StAR-related lipid transfer protein 7, mitochondrial OS=Homo sapiens OX=9606 GN=STARD7 PE=1 SV=2	11563.6	5053.7	2661.5	3012.4	2061.7	1857.9
Q96HN2	Adenosylhomocysteinase 3 OS=Homo sapiens OX=9606 GN=AHCYL2 PE=1 SV=1	609	662.8	423	1261.7	827	641.1
Q96I24	Far upstream element-binding protein 3 OS=Homo sapiens OX=9606 GN=FUBP3 PE=1 SV=2	662.9	582.9	352.6	1369.7	835.1	638.3
Q86YS6	Ras-related protein Rab-43 OS=Homo sapiens OX=9606 GN=RAB43 PE=1 SV=1	963.8	2669.6	1815.9	2995.5	2668.2	2640.1
Q6ZRV2	Protein FAM83H OS=Homo sapiens OX=9606 GN=FAM83H PE=1 SV=3	445.7	272.3	120.7	398.6	285.9	264.3
Q9BUE6	Iron-sulfur cluster assembly 1 homolog, mitochondrial OS=Homo sapiens OX=9606 GN=ISCA1 PE=1 SV=1	1117.9	734.8	321.5	301.2	187.9	159.6
Q92599	Septin-8 OS=Homo sapiens OX=9606 GN=SEPTIN8 PE=1 SV=4
O60684	Importin subunit alpha-7 OS=Homo sapiens OX=9606 GN=KPNA6 PE=1 SV=1	827.8	673.1	705.2	884.3	902.1	890.6
Q9NPH0	Lysophosphatidic acid phosphatase type 6 OS=Homo sapiens OX=9606 GN=ACP6 PE=1 SV=3	1304.8	1337.1	1381.4	806.3	639.5	591.8
P09417	Dihydropteridine reductase OS=Homo sapiens OX=9606 GN=QDPR PE=1 SV=2	1371.4	2234.5	2887.1	1983.8	2294.6	2255.7
Q16831	Uridine phosphorylase 1 OS=Homo sapiens OX=9606 GN=UPP1 PE=1 SV=1	610.8	444.7	432.6	1384.4	1693.2	1681.7
Q96DA6	Mitochondrial import inner membrane translocase subunit TIM14 OS=Homo sapiens OX=9606 GN=DNAJC19 PE=1 SV=3	15747.4	29882	48089.4	23619.1	25504.7	25845.2
Q9H8M1	Coenzyme Q-binding protein COQ10 homolog B, mitochondrial OS=Homo sapiens OX=9606 GN=COQ10B PE=2 SV=1	2262.1	2841.4	1780.1	1899.2	1306.9	1880.7
Q15738	Sterol-4-alpha-carboxylate 3-dehydrogenase, decarboxylating OS=Homo sapiens OX=9606 GN=NSDHL PE=1 SV=2	1854.9	1521.5	1088.5	2795.1	2016.3	1722.4
Q9BV57	1,2-dihydroxy-3-keto-5-methylthiopentene dioxygenase OS=Homo sapiens OX=9606 GN=ADI1 PE=1 SV=1			292.5			777.7
P61758	Prefoldin subunit 3 OS=Homo sapiens OX=9606 GN=VBP1 PE=1 SV=4	2219.1	2649.6	1791.7	2996.5	2575	2259.6
O60888	Protein CutA OS=Homo sapiens OX=9606 GN=CUTA PE=1 SV=2
P52306	Rap1 GTPase-GDP dissociation stimulator 1 OS=Homo sapiens OX=9606 GN=RAP1GDS1 PE=1 SV=3			233			351.8
Q9BTY7	Protein HGH1 homolog OS=Homo sapiens OX=9606 GN=HGH1 PE=1 SV=1	1617.5	1335.4	801.4	2850.8	2417.1	2314.7
Q9UP95	Solute carrier family 12 member 4 OS=Homo sapiens OX=9606 GN=SLC12A4 PE=1 SV=2	954.8	488.7	710.5	355.4	241.7	1013.4
Q86WU2	Probable D-lactate dehydrogenase, mitochondrial OS=Homo sapiens OX=9606 GN=LDHD PE=1 SV=1	2415	2128.9	1852.1	1091.9	780.8	675.4
Q7Z739	YTH domain-containing family protein 3 OS=Homo sapiens OX=9606 GN=YTHDF3 PE=1 SV=1	3795.9	2302.5	1534	2668.6	4001.9	3531.7
P82932	28S ribosomal protein S6, mitochondrial OS=Homo sapiens OX=9606 GN=MRPS6 PE=1 SV=3	19005.9	19823.7	21080.2	9317.9	8518.3	8083.9
Q13325	Interferon-induced protein with tetratricopeptide repeats 5 OS=Homo sapiens OX=9606 GN=IFIT5 PE=1 SV=1			230.4			453.6
Q99439	Calponin-2 OS=Homo sapiens OX=9606 GN=CNN2 PE=1 SV=4						2480.4
P10321	HLA class I histocompatibility antigen, C alpha chain OS=Homo sapiens OX=9606 GN=HLA-C PE=1 SV=3
O15460	Prolyl 4-hydroxylase subunit alpha-2 OS=Homo sapiens OX=9606 GN=P4HA2 PE=1 SV=1			667.5			1364.2
O43504	Ragulator complex protein LAMTOR5 OS=Homo sapiens OX=9606 GN=LAMTOR5 PE=1 SV=1			2228.5		1323.8	1391.3
O00462	Beta-mannosidase OS=Homo sapiens OX=9606 GN=MANBA PE=1 SV=3	2416.4	2073	1798.5	2627	2045.5	1812.6
P51809	Vesicle-associated membrane protein 7 OS=Homo sapiens OX=9606 GN=VAMP7 PE=1 SV=3	435.4	516.7	1884.2	332.9	368	1211.5
Q08752	Peptidyl-prolyl cis-trans isomerase D OS=Homo sapiens OX=9606 GN=PPID PE=1 SV=3	5181.8	12908.3	4980.2	8457.4	6941.1	6062.8
P62277	40S ribosomal protein S13 OS=Homo sapiens OX=9606 GN=RPS13 PE=1 SV=2	15453	12244.9	8875.5	21353.8	21863.4	20471.5
O75694	Nuclear pore complex protein Nup155 OS=Homo sapiens OX=9606 GN=NUP155 PE=1 SV=1	827.2	259.8	142.6	283.7	298.7	320.7
O15269	Serine palmitoyltransferase 1 OS=Homo sapiens OX=9606 GN=SPTLC1 PE=1 SV=1	2987.7	2156.9	1077.9	1184.9	837	763.3
O75223	Gamma-glutamylcyclotransferase OS=Homo sapiens OX=9606 GN=GGCT PE=1 SV=1	1374.7	1256.6	1518.6	2088	2332.9	2330
P48729	Casein kinase I isoform alpha OS=Homo sapiens OX=9606 GN=CSNK1A1 PE=1 SV=2		826.7	516.6	2001.6	1566.2	1663.5
Q02543	60S ribosomal protein L18a OS=Homo sapiens OX=9606 GN=RPL18A PE=1 SV=2	8530.6	6332	5326.8	10164.9	10662.3	13335.6
P16949	Stathmin OS=Homo sapiens OX=9606 GN=STMN1 PE=1 SV=3	6455.1	5646.3	6933.3	11827.1	19204	18696
Q15118	[Pyruvate dehydrogenase (acetyl-transferring)] kinase isozyme 1, mitochondrial OS=Homo sapiens OX=9606 GN=PDK1 PE=1 SV=1	868.6	963.7	1711.1	680.1	723.7	973.9
Q12882	Dihydropyrimidine dehydrogenase [NADP(+)] OS=Homo sapiens OX=9606 GN=DPYD PE=1 SV=2						972.3
O95816	BAG family molecular chaperone regulator 2 OS=Homo sapiens OX=9606 GN=BAG2 PE=1 SV=1	3602.3	2698.1	1606.1	3080.7	3888.8	4604.6
Q9NRX2	39S ribosomal protein L17, mitochondrial OS=Homo sapiens OX=9606 GN=MRPL17 PE=1 SV=1	21021.7	15103.4	13859.1	7846.4	6530.8	6551.2
Q9H4A3	Serine/threonine-protein kinase WNK1 OS=Homo sapiens OX=9606 GN=WNK1 PE=1 SV=2	1251.8	848.4	513.5	1356.8	1020.6	862.5
P63279	SUMO-conjugating enzyme UBC9 OS=Homo sapiens OX=9606 GN=UBE2I PE=1 SV=1	925.7	662.3	403.8	1012.4	951.8	916
P33992	DNA replication licensing factor MCM5 OS=Homo sapiens OX=9606 GN=MCM5 PE=1 SV=5	1328.8	978	781	1520.3	1473.9	1438.5
Q5M775	Cytospin-B OS=Homo sapiens OX=9606 GN=SPECC1 PE=1 SV=1	1955.7	1170.4	505.9	1185.9	1051.3	1080.1
Q9Y221	60S ribosome subunit biogenesis protein NIP7 homolog OS=Homo sapiens OX=9606 GN=NIP7 PE=1 SV=1	511.1	723.9	879	972	887	1775
O43716	Glutamyl-tRNA(Gln) amidotransferase subunit C, mitochondrial OS=Homo sapiens OX=9606 GN=GATC PE=1 SV=1	5070.6	3953.5	3652.2	2174.8	1811	1667.9
Q9BUL8	Programmed cell death protein 10 OS=Homo sapiens OX=9606 GN=PDCD10 PE=1 SV=1	740.5	840.4	584	1194.6	945.3	873.7
Q9BSD7	Cancer-related nucleoside-triphosphatase OS=Homo sapiens OX=9606 GN=NTPCR PE=1 SV=1		1244.6	1110.2	941.9	740	736.8
Q9H974	Queuine tRNA-ribosyltransferase accessory subunit 2 OS=Homo sapiens OX=9606 GN=QTRT2 PE=1 SV=1	1389.4	1115.6	723.5	513.9	505.8	514.7
Q86TS9	39S ribosomal protein L52, mitochondrial OS=Homo sapiens OX=9606 GN=MRPL52 PE=1 SV=2
Q70CQ3	Ubiquitin carboxyl-terminal hydrolase 30 OS=Homo sapiens OX=9606 GN=USP30 PE=1 SV=1	703.9	565.8	536	363.9	290.9	246.4
Q9Y315	Deoxyribose-phosphate aldolase OS=Homo sapiens OX=9606 GN=DERA PE=1 SV=2		507.5	239.1		530.6	524.8
P39019	40S ribosomal protein S19 OS=Homo sapiens OX=9606 GN=RPS19 PE=1 SV=2	12500.4	11205.8	10712.1	26294.3	31098.4	28778.2
Q6PML9	Zinc transporter 9 OS=Homo sapiens OX=9606 GN=SLC30A9 PE=1 SV=1	11297.1	8172.6	5809.9	5519.1	3677	3148.3
Q9BUJ2	Heterogeneous nuclear ribonucleoprotein U-like protein 1 OS=Homo sapiens OX=9606 GN=HNRNPUL1 PE=1 SV=2		289.5	124.1	87.7	329.9	318.8
P26358	DNA (cytosine-5)-methyltransferase 1 OS=Homo sapiens OX=9606 GN=DNMT1 PE=1 SV=2	2418.6	1252.6	624.8	1537.8	1142.4	986.1
Q9NV70	Exocyst complex component 1 OS=Homo sapiens OX=9606 GN=EXOC1 PE=1 SV=4	6554.5	3724	2284.1	5105.5	5272.6	5697.1
Q8N3R9	MAGUK p55 subfamily member 5 OS=Homo sapiens OX=9606 GN=MPP5 PE=1 SV=3	2113.2	1362.8	790	1953.4	1926.4	1825.3
O95139	NADH dehydrogenase [ubiquinone] 1 beta subcomplex subunit 6 OS=Homo sapiens OX=9606 GN=NDUFB6 PE=1 SV=3	17892.2	19055.2	18041.3	13242.8	8876.3	7590.9
Q12769	Nuclear pore complex protein Nup160 OS=Homo sapiens OX=9606 GN=NUP160 PE=1 SV=3	1132.3	660	451.9	877.4	863.9	794.1
Q8NBJ5	Procollagen galactosyltransferase 1 OS=Homo sapiens OX=9606 GN=COLGALT1 PE=1 SV=1	6414.5	5177.6	4250.2	5175.6	5557.7	5588.4
P22307	Sterol carrier protein 2 OS=Homo sapiens OX=9606 GN=SCP2 PE=1 SV=2		1277.1	1452.3		2341.2	2313
O43752	Syntaxin-6 OS=Homo sapiens OX=9606 GN=STX6 PE=1 SV=1	2540	2252.2	1047.6	1470.8	1810.7	1695.7
P47813	Eukaryotic translation initiation factor 1A, X-chromosomal OS=Homo sapiens OX=9606 GN=EIF1AX PE=1 SV=2	1177.2	1003.1	726.2	2727.5	3431.4	3709.3
Q9Y2Q9	28S ribosomal protein S28, mitochondrial OS=Homo sapiens OX=9606 GN=MRPS28 PE=1 SV=1	29770.6	22614.3	12255.7	8324.3	4503.4	3984.4
Q99961	Endophilin-A2 OS=Homo sapiens OX=9606 GN=SH3GL1 PE=1 SV=1	1486.3	1681.3	1440.5	2891.9	2928	2726.6
P21266	Glutathione S-transferase Mu 3 OS=Homo sapiens OX=9606 GN=GSTM3 PE=1 SV=3	2683.4	1261.7	593.1	1929	1357.7	1102.8
P62244	40S ribosomal protein S15a OS=Homo sapiens OX=9606 GN=RPS15A PE=1 SV=2	2636	2559.4	2190.8	4190.2	5158.7	5526.3
P40616	ADP-ribosylation factor-like protein 1 OS=Homo sapiens OX=9606 GN=ARL1 PE=1 SV=1	43.7	590.9	1017.8	1613.9	2534.3	2214.2
P10909	Clusterin OS=Homo sapiens OX=9606 GN=CLU PE=1 SV=1	409.7	428.8	516.6	772.2	1720	1656
Q96CQ1	Solute carrier family 25 member 36 OS=Homo sapiens OX=9606 GN=SLC25A36 PE=1 SV=1	4066.6	2791.2	1988.4	1811.8	1502.4	1368.9
P62910	60S ribosomal protein L32 OS=Homo sapiens OX=9606 GN=RPL32 PE=1 SV=2	13642.4	11130.4	6250.3	12461.8	12636.7	12835.7
Q9NZ01	Very-long-chain enoyl-CoA reductase OS=Homo sapiens OX=9606 GN=TECR PE=1 SV=1	7307.8	5539	3328.6	5516.9	4688.9	4915.7
O43766	Lipoyl synthase, mitochondrial OS=Homo sapiens OX=9606 GN=LIAS PE=2 SV=3	1969.1	2132.3	2379.7	1030.2	1042.4	923
P50914	60S ribosomal protein L14 OS=Homo sapiens OX=9606 GN=RPL14 PE=1 SV=4	12193	8084.1	4089.2	13114.1	9412.4	7192.9
O75146	Huntingtin-interacting protein 1-related protein OS=Homo sapiens OX=9606 GN=HIP1R PE=1 SV=2	322.6	952.3	535.5	276.2	996.3	877.1
O94874	E3 UFM1-protein ligase 1 OS=Homo sapiens OX=9606 GN=UFL1 PE=1 SV=2	2035.8	1628.8	1244	2399.9	1999.6	1817
Q99543	DnaJ homolog subfamily C member 2 OS=Homo sapiens OX=9606 GN=DNAJC2 PE=1 SV=4	2451.5	2889.4	1563.3	3664.7	2741.9	2358.7
P84098	60S ribosomal protein L19 OS=Homo sapiens OX=9606 GN=RPL19 PE=1 SV=1	12208.5	9430.3	7077.1	16806	16504.1	15593.6
Q92888	Rho guanine nucleotide exchange factor 1 OS=Homo sapiens OX=9606 GN=ARHGEF1 PE=1 SV=2	750.1	405.9	365.5	593.7	533	572.8
Q99567	Nuclear pore complex protein Nup88 OS=Homo sapiens OX=9606 GN=NUP88 PE=1 SV=2	958.9	666.3	378	819.5	597.7	512.2
P00568	Adenylate kinase isoenzyme 1 OS=Homo sapiens OX=9606 GN=AK1 PE=1 SV=3	2505.4	1592.3	1027.6	3311.8	2397.7	1965
P08397	Porphobilinogen deaminase OS=Homo sapiens OX=9606 GN=HMBS PE=1 SV=2
O60493	Sorting nexin-3 OS=Homo sapiens OX=9606 GN=SNX3 PE=1 SV=3	4881.8	4821.9	3848.9	6271	6069.1	6001.2
Q9NVP1	ATP-dependent RNA helicase DDX18 OS=Homo sapiens OX=9606 GN=DDX18 PE=1 SV=2	623.2	802.1	888.1	1570.7	1731	1696.7
Q96GC5	39S ribosomal protein L48, mitochondrial OS=Homo sapiens OX=9606 GN=MRPL48 PE=1 SV=2		783.3	3109.5	812	1456.4	1427.3
Q13451	Peptidyl-prolyl cis-trans isomerase FKBP5 OS=Homo sapiens OX=9606 GN=FKBP5 PE=1 SV=2	2977.2	2197.4	464.3	1140.2	596.2	524.4
P57737	Coronin-7 OS=Homo sapiens OX=9606 GN=CORO7 PE=1 SV=2
O75976	Carboxypeptidase D OS=Homo sapiens OX=9606 GN=CPD PE=1 SV=2	457.8	953.4	735.6	586.8	904	830.4
Q15642	Cdc42-interacting protein 4 OS=Homo sapiens OX=9606 GN=TRIP10 PE=1 SV=3	340.8	385.9	390.6	625.3	480.2	715.8
Q14677	Clathrin interactor 1 OS=Homo sapiens OX=9606 GN=CLINT1 PE=1 SV=1	203.7	150.1	88.1	125.3	94.9	93.8
P55039	Developmentally-regulated GTP-binding protein 2 OS=Homo sapiens OX=9606 GN=DRG2 PE=1 SV=1			320			711.1
O94964	Protein SOGA1 OS=Homo sapiens OX=9606 GN=SOGA1 PE=1 SV=2	856.6	546.9	288.5	558.3	484.5	511
P23229	Integrin alpha-6 OS=Homo sapiens OX=9606 GN=ITGA6 PE=1 SV=5	2474.3	1540.9	763.6	2121.5	1559.4	1473.8
Q13144	Translation initiation factor eIF-2B subunit epsilon OS=Homo sapiens OX=9606 GN=EIF2B5 PE=1 SV=3
P20340	Ras-related protein Rab-6A OS=Homo sapiens OX=9606 GN=RAB6A PE=1 SV=3	1587.8	1193.8	1014.9	2084	1773.7	1703.4
P49720	Proteasome subunit beta type-3 OS=Homo sapiens OX=9606 GN=PSMB3 PE=1 SV=2	120.4	760.5	1104.7	1014	1167.3	1092
Q9Y263	Phospholipase A-2-activating protein OS=Homo sapiens OX=9606 GN=PLAA PE=1 SV=2	476.6	991.1	510.6	529.5	423.6	875.7
Q9Y5X3	Sorting nexin-5 OS=Homo sapiens OX=9606 GN=SNX5 PE=1 SV=1
P25116	Proteinase-activated receptor 1 OS=Homo sapiens OX=9606 GN=F2R PE=1 SV=2	6851.3	4241.3	1694.5	1860.1	1273	1258.5
Q9NX18	Succinate dehydrogenase assembly factor 2, mitochondrial OS=Homo sapiens OX=9606 GN=SDHAF2 PE=1 SV=1	2899.1	3313.6	4042.7	2175.4	1637.5	1563
Q9NX20	39S ribosomal protein L16, mitochondrial OS=Homo sapiens OX=9606 GN=MRPL16 PE=1 SV=1	4367.9	3043.5	2718.5	1423.9	1272.4	1158.6
Q9Y4P1	Cysteine protease ATG4B OS=Homo sapiens OX=9606 GN=ATG4B PE=1 SV=2
Q13637	Ras-related protein Rab-32 OS=Homo sapiens OX=9606 GN=RAB32 PE=1 SV=3	14120.4	3483.7	3551	8633	6791.3	6476.1
Q9HD67	Unconventional myosin-X OS=Homo sapiens OX=9606 GN=MYO10 PE=1 SV=3	360.6	633.7	520.6	896.5	878.9	830.6
P27694	Replication protein A 70 kDa DNA-binding subunit OS=Homo sapiens OX=9606 GN=RPA1 PE=1 SV=2	2146.2	1401	1245	2070.2	2118.7	2722.9
P21291	Cysteine and glycine-rich protein 1 OS=Homo sapiens OX=9606 GN=CSRP1 PE=1 SV=3	860.4	1080.7	902.1	1540.7	1580.1	1462.4
O14763	Tumor necrosis factor receptor superfamily member 10B OS=Homo sapiens OX=9606 GN=TNFRSF10B PE=1 SV=2	412.8	936.3	821.2	2486.7	3242.5	5313.2
Q9Y4E8	Ubiquitin carboxyl-terminal hydrolase 15 OS=Homo sapiens OX=9606 GN=USP15 PE=1 SV=3	1382.6	1291.4	751	1815.9	1461.3	1330.3
P40937	Replication factor C subunit 5 OS=Homo sapiens OX=9606 GN=RFC5 PE=1 SV=1
Q6P087	Mitochondrial mRNA pseudouridine synthase RPUSD3 OS=Homo sapiens OX=9606 GN=RPUSD3 PE=1 SV=3	5170.7	4176.8	3858.7	2473.5	2312.4	2308.9
Q6ZVM7	TOM1-like protein 2 OS=Homo sapiens OX=9606 GN=TOM1L2 PE=1 SV=1
O43765	Small glutamine-rich tetratricopeptide repeat-containing protein alpha OS=Homo sapiens OX=9606 GN=SGTA PE=1 SV=1		433.9	324.8	467.8	706.1	734.1
Q8NDI1	EH domain-binding protein 1 OS=Homo sapiens OX=9606 GN=EHBP1 PE=1 SV=3
Q6Y7W6	GRB10-interacting GYF protein 2 OS=Homo sapiens OX=9606 GN=GIGYF2 PE=1 SV=1	609.9	431	348.9	718.7	708.3	561.1
P53990	IST1 homolog OS=Homo sapiens OX=9606 GN=IST1 PE=1 SV=1	2970.9	2392.7	1752.8	3377.6	3538.4	3461.3
P35610	Sterol O-acyltransferase 1 OS=Homo sapiens OX=9606 GN=SOAT1 PE=1 SV=3			192.5			378
P56537	Eukaryotic translation initiation factor 6 OS=Homo sapiens OX=9606 GN=EIF6 PE=1 SV=1	2620.5	1669.9	1602.9	2346.1	2106.8	2160.3
P49902	Cytosolic purine 5'-nucleotidase OS=Homo sapiens OX=9606 GN=NT5C2 PE=1 SV=1	1046.4	566.9	410.8	655.4	519.6	498.3
Q9NUQ3	Gamma-taxilin OS=Homo sapiens OX=9606 GN=TXLNG PE=1 SV=2	2130.5	2683.8	2232.4	5598.7	5653.5	4956.3
P11169	Solute carrier family 2, facilitated glucose transporter member 3 OS=Homo sapiens OX=9606 GN=SLC2A3 PE=1 SV=1	5327.9	4263	2850	9197.6	8781	8425.3
P35249	Replication factor C subunit 4 OS=Homo sapiens OX=9606 GN=RFC4 PE=1 SV=2
O15027	Protein transport protein Sec16A OS=Homo sapiens OX=9606 GN=SEC16A PE=1 SV=4	1349.7	1250.3	609.7	1381	1444.4	1379.3
Q86VP1	Tax1-binding protein 1 OS=Homo sapiens OX=9606 GN=TAX1BP1 PE=1 SV=2	5049.8	4338.9	3523.5	4685.9	5379.2	4999.7
Q9NZJ6	Ubiquinone biosynthesis O-methyltransferase, mitochondrial OS=Homo sapiens OX=9606 GN=COQ3 PE=1 SV=3	791.6	1918.3	3586.1	1258.5	1871.5	2023.4
P48507	Glutamate--cysteine ligase regulatory subunit OS=Homo sapiens OX=9606 GN=GCLM PE=1 SV=1
O43583	Density-regulated protein OS=Homo sapiens OX=9606 GN=DENR PE=1 SV=2	14117.4	9179.1	2772.4	3451.1	2153.5	1736
Q96P11	28S rRNA (cytosine-C(5))-methyltransferase OS=Homo sapiens OX=9606 GN=NSUN5 PE=1 SV=2	1027.2	1230.9	1199.7	1692.2	1868.4	1819.9
P48556	26S proteasome non-ATPase regulatory subunit 8 OS=Homo sapiens OX=9606 GN=PSMD8 PE=1 SV=2	1911.7	1383.3	1104	2686.8	3036.1	2854
Q93052	Lipoma-preferred partner OS=Homo sapiens OX=9606 GN=LPP PE=1 SV=1
Q14839	Chromodomain-helicase-DNA-binding protein 4 OS=Homo sapiens OX=9606 GN=CHD4 PE=1 SV=2	2124.1	1051	537.8	1813.7	1377.3	1169.9
Q9BSH5	Haloacid dehalogenase-like hydrolase domain-containing protein 3 OS=Homo sapiens OX=9606 GN=HDHD3 PE=1 SV=1	5269.9	3521.9	3152.4	2470.7	2015.8	2290.2
Q9NR31	GTP-binding protein SAR1a OS=Homo sapiens OX=9606 GN=SAR1A PE=1 SV=1	1327.9	768.4	583.6	1861.6	1962.8	2016.6
P20839	Inosine-5'-monophosphate dehydrogenase 1 OS=Homo sapiens OX=9606 GN=IMPDH1 PE=1 SV=2	684.8	640	293	557.4	459.2	444
O75122	CLIP-associating protein 2 OS=Homo sapiens OX=9606 GN=CLASP2 PE=1 SV=3
Q96RU3	Formin-binding protein 1 OS=Homo sapiens OX=9606 GN=FNBP1 PE=1 SV=2	5445.6	3218.8	1691.8	4677.4	3864.1	3473.4
Q92734	Protein TFG OS=Homo sapiens OX=9606 GN=TFG PE=1 SV=2
Q15459	Splicing factor 3A subunit 1 OS=Homo sapiens OX=9606 GN=SF3A1 PE=1 SV=1	1784.2	1467.2	1003.5	1854.1	1702.3	1606.3
Q86U90	YrdC domain-containing protein, mitochondrial OS=Homo sapiens OX=9606 GN=YRDC PE=1 SV=1						119.6
P46778	60S ribosomal protein L21 OS=Homo sapiens OX=9606 GN=RPL21 PE=1 SV=2	3490.4	5249.5	4114.3	12892.1	11217.7	9621.7
O95182	NADH dehydrogenase [ubiquinone] 1 alpha subcomplex subunit 7 OS=Homo sapiens OX=9606 GN=NDUFA7 PE=1 SV=3	16831.6	23852	20976.1	14200.7	10543.9	9171.4
Q86U28	Iron-sulfur cluster assembly 2 homolog, mitochondrial OS=Homo sapiens OX=9606 GN=ISCA2 PE=1 SV=2
Q92890	Ubiquitin recognition factor in ER-associated degradation protein 1 OS=Homo sapiens OX=9606 GN=UFD1 PE=1 SV=3			488.1		990.3	1214.9
P41227	N-alpha-acetyltransferase 10 OS=Homo sapiens OX=9606 GN=NAA10 PE=1 SV=1	2481.3	2639.9	2390.8	4719.7	5342.7	5606.5
Q96JB5	CDK5 regulatory subunit-associated protein 3 OS=Homo sapiens OX=9606 GN=CDK5RAP3 PE=1 SV=2	229.5	380.8	364.1	566.8	650.9	631.6
O75380	NADH dehydrogenase [ubiquinone] iron-sulfur protein 6, mitochondrial OS=Homo sapiens OX=9606 GN=NDUFS6 PE=1 SV=1	594.6	1604.8	2893.5	954.8	1165.1	1073.5
Q9Y5S2	Serine/threonine-protein kinase MRCK beta OS=Homo sapiens OX=9606 GN=CDC42BPB PE=1 SV=2	1529.1	1367.9	931.8	2674.5	1512.2	1133.9
Q99700	Ataxin-2 OS=Homo sapiens OX=9606 GN=ATXN2 PE=1 SV=2	505.4	265.5	224.1	338.5	402.3	353
P46108	Adapter molecule crk OS=Homo sapiens OX=9606 GN=CRK PE=1 SV=2
Q4VC31	Coiled-coil domain-containing protein 58 OS=Homo sapiens OX=9606 GN=CCDC58 PE=1 SV=1		381.9	413	324.4	306.9	2471.4
Q8NEB9	Phosphatidylinositol 3-kinase catalytic subunit type 3 OS=Homo sapiens OX=9606 GN=PIK3C3 PE=1 SV=1
P23193	Transcription elongation factor A protein 1 OS=Homo sapiens OX=9606 GN=TCEA1 PE=1 SV=2	1104.9	1149.2	725.1	1448.6	1603.7	1657
Q9NPE2	Neugrin OS=Homo sapiens OX=9606 GN=NGRN PE=1 SV=2	918.7	2175.2	1178.9	817.6	1028.4	835.2
Q8NHP6	Motile sperm domain-containing protein 2 OS=Homo sapiens OX=9606 GN=MOSPD2 PE=1 SV=1		341.4	247.4		338.8	789.9
O43681	ATPase GET3 OS=Homo sapiens OX=9606 GN=GET3 PE=1 SV=2	4034.6	2917.9	1801.6	4710	4484.2	4165.7
Q8NE22	SET domain-containing protein 9 OS=Homo sapiens OX=9606 GN=SETD9 PE=2 SV=2
O95721	Synaptosomal-associated protein 29 OS=Homo sapiens OX=9606 GN=SNAP29 PE=1 SV=1	751.3	684.5	726	317.5	199.6	158.7
P57105	Synaptojanin-2-binding protein OS=Homo sapiens OX=9606 GN=SYNJ2BP PE=1 SV=2	793	580.6	452.6	645.1	318.3	273.2
Q9UHV9	Prefoldin subunit 2 OS=Homo sapiens OX=9606 GN=PFDN2 PE=1 SV=1	1588	1257.7	606.4	1545	1538.1	1460.7
Q9Y3P9	Rab GTPase-activating protein 1 OS=Homo sapiens OX=9606 GN=RABGAP1 PE=1 SV=3	1717.9	1397	923.8	1623	1571.8	1399.8
Q9H0L4	Cleavage stimulation factor subunit 2 tau variant OS=Homo sapiens OX=9606 GN=CSTF2T PE=1 SV=1	614.5	532.7	426.7	1158	802.2	726.5
O43324	Eukaryotic translation elongation factor 1 epsilon-1 OS=Homo sapiens OX=9606 GN=EEF1E1 PE=1 SV=1			619.8			2032
Q15126	Phosphomevalonate kinase OS=Homo sapiens OX=9606 GN=PMVK PE=1 SV=3	2105.8	1810.4	1304.6	3143.6	2964.2	2741.9
P07711	Procathepsin L OS=Homo sapiens OX=9606 GN=CTSL PE=1 SV=2	5371.1	10320.3	8134.9	10408.5	7228.2	5690.5
P19387	DNA-directed RNA polymerase II subunit RPB3 OS=Homo sapiens OX=9606 GN=POLR2C PE=1 SV=2
P10109	Adrenodoxin, mitochondrial OS=Homo sapiens OX=9606 GN=FDX1 PE=1 SV=1	3657.7	3936.4	4370.7	2797.3	2282.8	2059.5
P27361	Mitogen-activated protein kinase 3 OS=Homo sapiens OX=9606 GN=MAPK3 PE=1 SV=4	2182.5	1787.5	780.8	2500.8	1699.7	1316.2
P04080	Cystatin-B OS=Homo sapiens OX=9606 GN=CSTB PE=1 SV=2	268.5	757.6	952.7	2380.2	2900.8	2625.4
Q96A49	Synapse-associated protein 1 OS=Homo sapiens OX=9606 GN=SYAP1 PE=1 SV=1	1199	835.2	613.3	1710.1	2039.1	2220.2
P52434	DNA-directed RNA polymerases I, II, and III subunit RPABC3 OS=Homo sapiens OX=9606 GN=POLR2H PE=1 SV=4
Q8NI36	WD repeat-containing protein 36 OS=Homo sapiens OX=9606 GN=WDR36 PE=1 SV=1	402.3	895.2	367.5	283.7	551.2	475
Q13907	Isopentenyl-diphosphate Delta-isomerase 1 OS=Homo sapiens OX=9606 GN=IDI1 PE=1 SV=2	1336.4	1487.2	1590.3	2611	2299.3	2366.4
Q6P1M0	Long-chain fatty acid transport protein 4 OS=Homo sapiens OX=9606 GN=SLC27A4 PE=1 SV=1	569.9	614.3	713.4	783.2	698.2	632.5
Q16595	Frataxin, mitochondrial OS=Homo sapiens OX=9606 GN=FXN PE=1 SV=2	436.7	1533.5	3024.4	1130.1	1399.2	1374.9
Q15363	Transmembrane emp24 domain-containing protein 2 OS=Homo sapiens OX=9606 GN=TMED2 PE=1 SV=1	2246.5	1306.8	1012	2411.5	2261.2	2219.7
Q9H3M7	Thioredoxin-interacting protein OS=Homo sapiens OX=9606 GN=TXNIP PE=1 SV=1			186.7		733.3	647
Q9UBT7	Alpha-catulin OS=Homo sapiens OX=9606 GN=CTNNAL1 PE=1 SV=2	987.5	980.3	715	1569.5	1681.8	1653.5
P63027	Vesicle-associated membrane protein 2 OS=Homo sapiens OX=9606 GN=VAMP2 PE=1 SV=3	478	427	393.4	721.5	742	729.1
Q5H9R7	Serine/threonine-protein phosphatase 6 regulatory subunit 3 OS=Homo sapiens OX=9606 GN=PPP6R3 PE=1 SV=2	196.5	176.4	192	508.5	639.4	645.8
Q15165	Serum paraoxonase/arylesterase 2 OS=Homo sapiens OX=9606 GN=PON2 PE=1 SV=4	342.6	449.3	978.4	478.8	538.6	460.9
Q03169	Tumor necrosis factor alpha-induced protein 2 OS=Homo sapiens OX=9606 GN=TNFAIP2 PE=1 SV=2	8701.5	6567.7	2198.2	2822.4	1544.3	1271.9
P41743	Protein kinase C iota type OS=Homo sapiens OX=9606 GN=PRKCI PE=1 SV=2
P30626	Sorcin OS=Homo sapiens OX=9606 GN=SRI PE=1 SV=1	2683.3	2178	1857.1	4439.4	3797.5	3465.7
Q9NRW7	Vacuolar protein sorting-associated protein 45 OS=Homo sapiens OX=9606 GN=VPS45 PE=1 SV=1						1174.3
[truncated: 4,295 more rows]

## Sheet: Mitochondrial proteins data
Sheet 4. Quantitative proteomic data of mitochondrial proteins
Uniprot	Description	Ctrl_1	Ctrl_2	Ctrl_3	JB_1	JB_2	JB_3
Q9NYJ1	Cytochrome c oxidase assembly factor 4 homolog, mitochondrial OS=Homo sapiens OX=9606 GN=COA4 PE=1 SV=2	2576.2	1854.9	1848.8	491.9	402.2	372.3
Q8TCC3	39S ribosomal protein L30, mitochondrial OS=Homo sapiens OX=9606 GN=MRPL30 PE=1 SV=1	13002.8	4988.6	3617.7	1919.6	1634.4	1755.3
Q9Y2Q9	28S ribosomal protein S28, mitochondrial OS=Homo sapiens OX=9606 GN=MRPS28 PE=1 SV=1	29770.6	22614.3	12255.7	8324.3	4503.4	3984.4
Q96D53	Atypical kinase COQ8B, mitochondrial OS=Homo sapiens OX=9606 GN=COQ8B PE=1 SV=2	4038.4	2634.7	1406	1193.7	524.7	407.3
P12694	2-oxoisovalerate dehydrogenase subunit alpha, mitochondrial OS=Homo sapiens OX=9606 GN=BCKDHA PE=1 SV=2	29040.6	18782.9	11372.7	6254.4	4863	4475.8
Q9NRP4	Succinate dehydrogenase assembly factor 3, mitochondrial OS=Homo sapiens OX=9606 GN=SDHAF3 PE=1 SV=1	3033.6	2353.3	2943.3	812.9	775.7	817.8
Q9Y241	HIG1 domain family member 1A, mitochondrial OS=Homo sapiens OX=9606 GN=HIGD1A PE=1 SV=1	3210.4	1214.3	750.4	579.6	480.5	340.3
Q9GZY8	Mitochondrial fission factor OS=Homo sapiens OX=9606 GN=MFF PE=1 SV=1	3037.5	2230	1869.4	838.6	705.9	614.9
P82663	28S ribosomal protein S25, mitochondrial OS=Homo sapiens OX=9606 GN=MRPS25 PE=1 SV=1	11557.4	8089.8	4442.2	3456.2	2103	1725.7
Q9BUE6	Iron-sulfur cluster assembly 1 homolog, mitochondrial OS=Homo sapiens OX=9606 GN=ISCA1 PE=1 SV=1	1117.9	734.8	321.5	301.2	187.9	159.6
Q6P444	Mitochondrial fission regulator 2 OS=Homo sapiens OX=9606 GN=MTFR2 PE=1 SV=2	527.4	291.7	172	125.3	95.9	79.5
P49753	Acyl-coenzyme A thioesterase 2, mitochondrial OS=Homo sapiens OX=9606 GN=ACOT2 PE=1 SV=6	19597.7	22200.4	15377.8	7361.4	5835.6	5384.6
O00142	Thymidine kinase 2, mitochondrial OS=Homo sapiens OX=9606 GN=TK2 PE=1 SV=4	11402.9	8764.6	7674.9	3542	2830.6	2598.7
Q15070	Mitochondrial inner membrane protein OXA1L OS=Homo sapiens OX=9606 GN=OXA1L PE=1 SV=3	12141.1	8992.4	10739.2	3744.9	3564.5	3313.8
P14406	Cytochrome c oxidase subunit 7A2, mitochondrial OS=Homo sapiens OX=9606 GN=COX7A2 PE=1 SV=1	10036.5	7739.2	5201.3	3278.3	2330.4	1890.3
Q96BW9	Phosphatidate cytidylyltransferase, mitochondrial OS=Homo sapiens OX=9606 GN=TAMM41 PE=1 SV=2	7367.2	5268.9	2575.2	2011.3	1478.5	1352.8
P78540	Arginase-2, mitochondrial OS=Homo sapiens OX=9606 GN=ARG2 PE=1 SV=1	5424.4	3690.9	1395.3	1931.5	784.4	807.9
Q9P0U1	Mitochondrial import receptor subunit TOM7 homolog OS=Homo sapiens OX=9606 GN=TOMM7 PE=1 SV=1	11257.8	7047.9	6047.4	3296.5	2733.4	2377.7
Q9H019	Mitochondrial fission regulator 1-like OS=Homo sapiens OX=9606 GN=MTFR1L PE=1 SV=2	649.4	519	339.6	255.5	153.9	121.9
Q16540	39S ribosomal protein L23, mitochondrial OS=Homo sapiens OX=9606 GN=MRPL23 PE=1 SV=1	5605.3	4559.3	3767.4	2073	1587	1316.5
Q7L592	Protein arginine methyltransferase NDUFAF7, mitochondrial OS=Homo sapiens OX=9606 GN=NDUFAF7 PE=1 SV=1	18891	15417.4	10235.3	7016.6	4958.3	4061.4
Q14249	Endonuclease G, mitochondrial OS=Homo sapiens OX=9606 GN=ENDOG PE=1 SV=4	9395	14670.1	12269.4	5320.6	4441.4	3990.4
Q9HCC0	Methylcrotonoyl-CoA carboxylase beta chain, mitochondrial OS=Homo sapiens OX=9606 GN=MCCC2 PE=1 SV=1	32152.2	56418.4	54780.1	12698.9	22255.8	19506.9
Q9HA92	Radical S-adenosyl methionine domain-containing protein 1, mitochondrial OS=Homo sapiens OX=9606 GN=RSAD1 PE=1 SV=2	2407.6	1571.1	1219.2	738.4	602.6	548.1
Q9NWR8	Calcium uniporter regulatory subunit MCUb, mitochondrial OS=Homo sapiens OX=9606 GN=MCUB PE=1 SV=2	2514.3	1949.7	2945.9	1104.1	712.8	1047.6
Q9Y6H3	Mitochondrial inner membrane protease ATP23 homolog OS=Homo sapiens OX=9606 GN=ATP23 PE=1 SV=3	359	603.5	884.5	235.5	250.5	259
P36551	Oxygen-dependent coproporphyrinogen-III oxidase, mitochondrial OS=Homo sapiens OX=9606 GN=CPOX PE=1 SV=3	12706	10269.5	9155.6	4627.9	3835.8	3681
Q99595	Mitochondrial import inner membrane translocase subunit Tim17-A OS=Homo sapiens OX=9606 GN=TIMM17A PE=1 SV=1	574.4	228.9	105.6	149.1	96	78
Q9NX20	39S ribosomal protein L16, mitochondrial OS=Homo sapiens OX=9606 GN=MRPL16 PE=1 SV=1	4367.9	3043.5	2718.5	1423.9	1272.4	1158.6
Q9NQZ5	StAR-related lipid transfer protein 7, mitochondrial OS=Homo sapiens OX=9606 GN=STARD7 PE=1 SV=2	11563.6	5053.7	2661.5	3012.4	2061.7	1857.9
Q9NPL8	Complex I assembly factor TIMMDC1, mitochondrial OS=Homo sapiens OX=9606 GN=TIMMDC1 PE=1 SV=2	12515	8651	7138.4	4552.8	3248.3	2977.2
Q9ULD0	2-oxoglutarate dehydrogenase-like, mitochondrial OS=Homo sapiens OX=9606 GN=OGDHL PE=1 SV=3	11236.5	7092.4	5401.5	3773.1	2759.7	2436.7
O14521	Succinate dehydrogenase [ubiquinone] cytochrome b small subunit, mitochondrial OS=Homo sapiens OX=9606 GN=SDHD PE=1 SV=1	6522.5	5907.2	4492.6	3035.3	1991.4	1558.4
Q15120	[Pyruvate dehydrogenase (acetyl-transferring)] kinase isozyme 3, mitochondrial OS=Homo sapiens OX=9606 GN=PDK3 PE=1 SV=1	8663.7	6917.7	6064.7	3191.5	2682.9	2510.3
Q86WU2	Probable D-lactate dehydrogenase, mitochondrial OS=Homo sapiens OX=9606 GN=LDHD PE=1 SV=1	2415	2128.9	1852.1	1091.9	780.8	675.4
Q96T52	Mitochondrial inner membrane protease subunit 2 OS=Homo sapiens OX=9606 GN=IMMP2L PE=1 SV=1	1072.7	1367.9	686	601.2	342.7	294.4
Q9BVS5	tRNA (adenine(58)-N(1))-methyltransferase, mitochondrial OS=Homo sapiens OX=9606 GN=TRMT61B PE=1 SV=2	2438.9	2230.5	1306.4	798.8	816.7	704.9
P53007	Tricarboxylate transport protein, mitochondrial OS=Homo sapiens OX=9606 GN=SLC25A1 PE=1 SV=2	38083.1	27856.4	21005	13173	10571.8	10419.2
O75489	NADH dehydrogenase [ubiquinone] iron-sulfur protein 3, mitochondrial OS=Homo sapiens OX=9606 GN=NDUFS3 PE=1 SV=1	14442.1	10786.8	11227.4	4586	5179.7	4903.8
P82930	28S ribosomal protein S34, mitochondrial OS=Homo sapiens OX=9606 GN=MRPS34 PE=1 SV=2	14765.5	12145.5	11996.9	5633.1	5238.1	4953
P52815	39S ribosomal protein L12, mitochondrial OS=Homo sapiens OX=9606 GN=MRPL12 PE=1 SV=2	11865.3	6927.4	3006.1	4369	2293.8	1836.6
P10176	Cytochrome c oxidase subunit 8A, mitochondrial OS=Homo sapiens OX=9606 GN=COX8A PE=1 SV=2	3147.5	2454.3	1393	1601.1	684.8	581.9
P82933	28S ribosomal protein S9, mitochondrial OS=Homo sapiens OX=9606 GN=MRPS9 PE=1 SV=2	19312	23957.6	27026.4	10502.8	10351.8	9649.1
Q9Y3B7	39S ribosomal protein L11, mitochondrial OS=Homo sapiens OX=9606 GN=MRPL11 PE=1 SV=1	22088.8	37492.2	37687.4	15534.7	14423.1	12788
Q96E52	Metalloendopeptidase OMA1, mitochondrial OS=Homo sapiens OX=9606 GN=OMA1 PE=1 SV=1	437.5	396.8	284.1	198.5	139.9	129.4
P82932	28S ribosomal protein S6, mitochondrial OS=Homo sapiens OX=9606 GN=MRPS6 PE=1 SV=3	19005.9	19823.7	21080.2	9317.9	8518.3	8083.9
Q5JTZ9	Alanine--tRNA ligase, mitochondrial OS=Homo sapiens OX=9606 GN=AARS2 PE=1 SV=1	20848.1	16216.7	16615.6	7589	7173.9	7906.2
Q9NRX2	39S ribosomal protein L17, mitochondrial OS=Homo sapiens OX=9606 GN=MRPL17 PE=1 SV=1	21021.7	15103.4	13859.1	7846.4	6530.8	6551.2
O00746	Nucleoside diphosphate kinase, mitochondrial OS=Homo sapiens OX=9606 GN=NME4 PE=1 SV=1	934.1	3446	3615.9	1252.6	1132.7	1276.2
O75616	GTPase Era, mitochondrial OS=Homo sapiens OX=9606 GN=ERAL1 PE=1 SV=2	3004.7	6687.1	14207.3	3549.5	3268.9	4502.2
P42126	Enoyl-CoA delta isomerase 1, mitochondrial OS=Homo sapiens OX=9606 GN=ECI1 PE=1 SV=1	24074.5	17263.2	12364.4	9471.9	6835.9	6079.5
Q9BQ95	Evolutionarily conserved signaling intermediate in Toll pathway, mitochondrial OS=Homo sapiens OX=9606 GN=ECSIT PE=1 SV=1	8423	6730.4	5224	3580.8	2395	2627.7
Q96GW9	Methionine--tRNA ligase, mitochondrial OS=Homo sapiens OX=9606 GN=MARS2 PE=1 SV=2	13145.5	7168.9	6051.1	3994.1	3566.9	3346.3
P22570	NADPH:adrenodoxin oxidoreductase, mitochondrial OS=Homo sapiens OX=9606 GN=FDXR PE=1 SV=3	28901.2	25657.2	25339.5	11073.3	11714.1	11760.9
Q96I59	Probable asparagine--tRNA ligase, mitochondrial OS=Homo sapiens OX=9606 GN=NARS2 PE=1 SV=3	31800.9	19908.2	14233.7	11145.7	8433.8	7891.5
Q96H96	4-hydroxybenzoate polyprenyltransferase, mitochondrial OS=Homo sapiens OX=9606 GN=COQ2 PE=1 SV=1	969.3	970	1654.2	549.3	549.1	542.3
Q9Y2R0	Cytochrome c oxidase assembly factor 3 homolog, mitochondrial OS=Homo sapiens OX=9606 GN=COA3 PE=1 SV=1	8375.2	3343.2	4766.6	2487.9	1867.3	2608.8
Q9NVS2	39S ribosomal protein S18a, mitochondrial OS=Homo sapiens OX=9606 GN=MRPS18A PE=1 SV=1	13262	9686	7850	5502.9	4103.1	3557.7
Q8NE62	Choline dehydrogenase, mitochondrial OS=Homo sapiens OX=9606 GN=CHDH PE=1 SV=2	9094.8	9436.6	9198.4	5097.3	3909.5	3382.2
O43464	Serine protease HTRA2, mitochondrial OS=Homo sapiens OX=9606 GN=HTRA2 PE=1 SV=2	15401.5	10797.6	7785.5	5737.7	3887	4837.1
O14874	[3-methyl-2-oxobutanoate dehydrogenase [lipoamide]] kinase, mitochondrial OS=Homo sapiens OX=9606 GN=BCKDK PE=1 SV=2	7966.5	8151.4	7678.6	4207.1	3390.1	3017.1
Q96HS1	Serine/threonine-protein phosphatase PGAM5, mitochondrial OS=Homo sapiens OX=9606 GN=PGAM5 PE=1 SV=2	50637.4	40079.5	53808.5	21480	18723.2	24616.3
Q9BRJ2	39S ribosomal protein L45, mitochondrial OS=Homo sapiens OX=9606 GN=MRPL45 PE=1 SV=2	38153.4	32201	32829.5	16737.1	13447.6	15525.7
Q9Y3D9	28S ribosomal protein S23, mitochondrial OS=Homo sapiens OX=9606 GN=MRPS23 PE=1 SV=2	14666.1	13024.2	15293.1	6389.4	6543.6	6353
Q96HY7	Probable 2-oxoglutarate dehydrogenase E1 component DHKTD1, mitochondrial OS=Homo sapiens OX=9606 GN=DHTKD1 PE=1 SV=2	15876	13768	13870.5	7154.4	6340.1	5847.3
P04181	Ornithine aminotransferase, mitochondrial OS=Homo sapiens OX=9606 GN=OAT PE=1 SV=1	40197.7	56283.7	62169.7	26763	23509.8	22798.8
Q9H2W6	39S ribosomal protein L46, mitochondrial OS=Homo sapiens OX=9606 GN=MRPL46 PE=1 SV=1	19073	14543.3	10852.7	7956.9	5973.8	5343.5
Q8IVS2	Malonyl-CoA-acyl carrier protein transacylase, mitochondrial OS=Homo sapiens OX=9606 GN=MCAT PE=1 SV=2	26420	18025.9	12994.3	9480.7	7825.8	7291
Q9BQ48	39S ribosomal protein L34, mitochondrial OS=Homo sapiens OX=9606 GN=MRPL34 PE=1 SV=1	4099.8	2063.3	1935	1121.7	1166.3	1150.9
Q9Y2R5	28S ribosomal protein S17, mitochondrial OS=Homo sapiens OX=9606 GN=MRPS17 PE=1 SV=1	2090.7	1503.8	14032.6	827.3	2573.5	5549.3
Q92552	28S ribosomal protein S27, mitochondrial OS=Homo sapiens OX=9606 GN=MRPS27 PE=1 SV=3	17312.8	18971.3	20487.8	9862.4	8368	7921.7
Q5ST30	Valine--tRNA ligase, mitochondrial OS=Homo sapiens OX=9606 GN=VARS2 PE=1 SV=2	11479.4	9076.3	7382.1	5517.9	3621.8	3290.4
O43716	Glutamyl-tRNA(Gln) amidotransferase subunit C, mitochondrial OS=Homo sapiens OX=9606 GN=GATC PE=1 SV=1	5070.6	3953.5	3652.2	2174.8	1811	1667.9
P31040	Succinate dehydrogenase [ubiquinone] flavoprotein subunit, mitochondrial OS=Homo sapiens OX=9606 GN=SDHA PE=1 SV=2	29500	29430.4	41773	15024.6	14193.3	17721.8
Q02338	D-beta-hydroxybutyrate dehydrogenase, mitochondrial OS=Homo sapiens OX=9606 GN=BDH1 PE=1 SV=3	9291.3	5932.3	6840.3	2651.7	3230.7	3890.6
O43766	Lipoyl synthase, mitochondrial OS=Homo sapiens OX=9606 GN=LIAS PE=2 SV=3	1969.1	2132.3	2379.7	1030.2	1042.4	923
Q9BV35	Calcium-binding mitochondrial carrier protein SCaMC-3 OS=Homo sapiens OX=9606 GN=SLC25A23 PE=1 SV=2	1498.4	967.1	558	626.3	373.9	309.6
Q9UDX5	Mitochondrial fission process protein 1 OS=Homo sapiens OX=9606 GN=MTFP1 PE=1 SV=1	873.8	581.2	485.2	310.3	293.4	249.2
P10606	Cytochrome c oxidase subunit 5B, mitochondrial OS=Homo sapiens OX=9606 GN=COX5B PE=1 SV=2	56765.1	48333.2	37613.1	25412.1	20209.5	18096
P22033	Methylmalonyl-CoA mutase, mitochondrial OS=Homo sapiens OX=9606 GN=MMUT PE=1 SV=4	24908.4	24652.4	24791.3	13135.7	10976.5	10166.5
Q02978	Mitochondrial 2-oxoglutarate/malate carrier protein OS=Homo sapiens OX=9606 GN=SLC25A11 PE=1 SV=3	27496	18040.7	16079.2	9602.8	8924.3	8787.4
O75879	Glutamyl-tRNA(Gln) amidotransferase subunit B, mitochondrial OS=Homo sapiens OX=9606 GN=GATB PE=1 SV=1	15362	15813	14385.5	8685.3	6642.8	5672.9
Q9H2U2	Inorganic pyrophosphatase 2, mitochondrial OS=Homo sapiens OX=9606 GN=PPA2 PE=1 SV=2	33094.3	30948.4	31470	17060.6	14380	12586.6
Q9Y5J6	Mitochondrial import inner membrane translocase subunit Tim10 B OS=Homo sapiens OX=9606 GN=TIMM10B PE=1 SV=1	1337.1	1248.6	1100.1	592.5	548	539.1
P47985	Cytochrome b-c1 complex subunit Rieske, mitochondrial OS=Homo sapiens OX=9606 GN=UQCRFS1 PE=1 SV=2	88793.1	81306	78343	40564.8	38858.6	34813.6
Q13084	39S ribosomal protein L28, mitochondrial OS=Homo sapiens OX=9606 GN=MRPL28 PE=1 SV=4	6619.6	5521.8	5645.7	3119.8	2493	2609.6
O15382	Branched-chain-amino-acid aminotransferase, mitochondrial OS=Homo sapiens OX=9606 GN=BCAT2 PE=1 SV=2	10580.6	16731.6	14920	6166.7	7263.7	6547.7
Q9P015	39S ribosomal protein L15, mitochondrial OS=Homo sapiens OX=9606 GN=MRPL15 PE=1 SV=1	10978.7	15006.4	13677.9	7842	5897.5	5107.7
Q9NXA8	NAD-dependent protein deacylase sirtuin-5, mitochondrial OS=Homo sapiens OX=9606 GN=SIRT5 PE=1 SV=2	3562.7	2293.9	1453	1531	946.2	779.9
Q96A35	39S ribosomal protein L24, mitochondrial OS=Homo sapiens OX=9606 GN=MRPL24 PE=1 SV=1	8867.5	8188.6	7914.4	3517.2	3628.8	4418.3
Q15390	Mitochondrial fission regulator 1 OS=Homo sapiens OX=9606 GN=MTFR1 PE=1 SV=2	1186	685.7	259.7	453.4	249.5	221.6
Q16740	ATP-dependent Clp protease proteolytic subunit, mitochondrial OS=Homo sapiens OX=9606 GN=CLPP PE=1 SV=1	12352.6	9928.1	9063	5429.3	4678.4	4358.3
Q6IN84	rRNA methyltransferase 1, mitochondrial OS=Homo sapiens OX=9606 GN=MRM1 PE=1 SV=1	3002.5	2600.5	2997.3	1489.6	1343.6	1227.1
P56181	NADH dehydrogenase [ubiquinone] flavoprotein 3, mitochondrial OS=Homo sapiens OX=9606 GN=NDUFV3 PE=1 SV=2	2392.3	3634.4	3332.9	1846.6	1473.1	1192.2
Q96RP9	Elongation factor G, mitochondrial OS=Homo sapiens OX=9606 GN=GFM1 PE=1 SV=2	41319.8	39685.6	39563.9	21368.2	18411.5	17091
Q9BYD2	39S ribosomal protein L9, mitochondrial OS=Homo sapiens OX=9606 GN=MRPL9 PE=1 SV=2	50333.8	53549.6	44406.2	25015.1	23190.2	21169.6
P21912	Succinate dehydrogenase [ubiquinone] iron-sulfur subunit, mitochondrial OS=Homo sapiens OX=9606 GN=SDHB PE=1 SV=3	12154.7	13035.6	19174.4	7346.9	7447.1	6878.6
Q9Y291	28S ribosomal protein S33, mitochondrial OS=Homo sapiens OX=9606 GN=MRPS33 PE=1 SV=1	1037.3	1701.3	2547.7	755.6	890.7	985.2
P62072	Mitochondrial import inner membrane translocase subunit Tim10 OS=Homo sapiens OX=9606 GN=TIMM10 PE=1 SV=1	15762.7	10765.1	9072.2	5891.8	5387.1	5040.5
Q7Z434	Mitochondrial antiviral-signaling protein OS=Homo sapiens OX=9606 GN=MAVS PE=1 SV=2	12306	11880.6	10938.1	6607.9	5331.5	4715.1
Q96SZ6	Mitochondrial tRNA methylthiotransferase CDK5RAP1 OS=Homo sapiens OX=9606 GN=CDK5RAP1 PE=1 SV=2	2326.6	3547.6	4810.8	1410.1	1687	2188.2
Q9NYK5	39S ribosomal protein L39, mitochondrial OS=Homo sapiens OX=9606 GN=MRPL39 PE=1 SV=3	15538.1	25325.5	29457.8	13257.5	11562.9	10436.1
Q5VT66	Mitochondrial amidoxime-reducing component 1 OS=Homo sapiens OX=9606 GN=MTARC1 PE=1 SV=1	735.8	715.9	232.9	420.2	201.6	149.1
P48735	Isocitrate dehydrogenase [NADP], mitochondrial OS=Homo sapiens OX=9606 GN=IDH2 PE=1 SV=2	44153.9	26695.7	29663.5	16578.7	14724.5	15870.8
P42704	Leucine-rich PPR motif-containing protein, mitochondrial OS=Homo sapiens OX=9606 GN=LRPPRC PE=1 SV=3	130051	236177	321520	105145	113500	130673
Q9P0M9	39S ribosomal protein L27, mitochondrial OS=Homo sapiens OX=9606 GN=MRPL27 PE=1 SV=1	8496.3	5923.2	6882.3	3765.9	2784.7	3622.3
Q13405	39S ribosomal protein L49, mitochondrial OS=Homo sapiens OX=9606 GN=MRPL49 PE=1 SV=1	2386.6	4465.7	5783.1	2555.9	1934.4	1996.7
P25705	ATP synthase subunit alpha, mitochondrial OS=Homo sapiens OX=9606 GN=ATP5F1A PE=1 SV=1	229984	213859	239895	117396	109954	105868
Q9HC36	rRNA methyltransferase 3, mitochondrial OS=Homo sapiens OX=9606 GN=MRM3 PE=1 SV=2	24956	17009.1	11411.7	10603.9	7453	6786.7
P12532	Creatine kinase U-type, mitochondrial OS=Homo sapiens OX=9606 GN=CKMT1A PE=1 SV=1	8294.2	6459.8	4701.9	4301.3	2670.8	2251.4
Q92665	28S ribosomal protein S31, mitochondrial OS=Homo sapiens OX=9606 GN=MRPS31 PE=1 SV=3	7982.7	8155.4	9464.8	4488.6	4188.5	3974.8
Q9NUJ1	Palmitoyl-protein thioesterase ABHD10, mitochondrial OS=Homo sapiens OX=9606 GN=ABHD10 PE=1 SV=1	14723.1	20657.2	25564.1	12028.1	8614.8	10257.1
O75439	Mitochondrial-processing peptidase subunit beta OS=Homo sapiens OX=9606 GN=PMPCB PE=1 SV=2	24874.2	24947	41272.1	13899.5	11798.8	20268.4
Q9Y6N1	Cytochrome c oxidase assembly protein COX11, mitochondrial OS=Homo sapiens OX=9606 GN=COX11 PE=1 SV=3	1962.9	1904.6	1445.2	1062.8	783.9	714.1
P24311	Cytochrome c oxidase subunit 7B, mitochondrial OS=Homo sapiens OX=9606 GN=COX7B PE=1 SV=2	10198.2	11304.6	18856.2	7198.2	7069	6462.6
Q9BW92	Threonine--tRNA ligase, mitochondrial OS=Homo sapiens OX=9606 GN=TARS2 PE=1 SV=1	25777.1	21796.7	21892.4	12904.9	10879.9	10171.1
P20674	Cytochrome c oxidase subunit 5A, mitochondrial OS=Homo sapiens OX=9606 GN=COX5A PE=1 SV=2	13657	10198.7	10116.1	5903	5475.3	5051.6
O95831	Apoptosis-inducing factor 1, mitochondrial OS=Homo sapiens OX=9606 GN=AIFM1 PE=1 SV=1	55583	49250.6	54045.4	28016.5	25735.7	24676.4
Q9BYN8	28S ribosomal protein S26, mitochondrial OS=Homo sapiens OX=9606 GN=MRPS26 PE=1 SV=1	18865.5	13262.8	10470.1	8192.4	6331.3	5791
Q8N983	39S ribosomal protein L43, mitochondrial OS=Homo sapiens OX=9606 GN=MRPL43 PE=1 SV=1	12809.1	14188.2	11562.9	5890.5	6823.5	6128.3
P23368	NAD-dependent malic enzyme, mitochondrial OS=Homo sapiens OX=9606 GN=ME2 PE=1 SV=1	48609.6	52365.5	49330.7	24814.3	22981.8	26588.2
Q9NP58	ATP-binding cassette sub-family B member 6, mitochondrial OS=Homo sapiens OX=9606 GN=ABCB6 PE=1 SV=1	1312.5	1012.8	900.4	621.3	508.2	438.3
Q9UI43	rRNA methyltransferase 2, mitochondrial OS=Homo sapiens OX=9606 GN=MRM2 PE=1 SV=1	1966.9	1630.5	1446	1111.7	737.5	630.6
P11498	Pyruvate carboxylase, mitochondrial OS=Homo sapiens OX=9606 GN=PC PE=1 SV=2	70658.7	64618.4	53364.5	38076.9	28810.8	25823.7
Q96DV4	39S ribosomal protein L38, mitochondrial OS=Homo sapiens OX=9606 GN=MRPL38 PE=1 SV=2	19761.3	21918.3	25141.6	11917.9	11173.7	10804.2
Q9BQC6	Ribosomal protein 63, mitochondrial OS=Homo sapiens OX=9606 GN=MRPL57 PE=1 SV=1	3533.4	5020	5941.1	2531.4	2586	2357.5
O43819	Protein SCO2 homolog, mitochondrial OS=Homo sapiens OX=9606 GN=SCO2 PE=1 SV=3	13479.1	12241.4	11386.3	7620.6	5538.5	5293
O75964	ATP synthase subunit g, mitochondrial OS=Homo sapiens OX=9606 GN=ATP5MG PE=1 SV=3	1288.4	2119.8	3355	1251.3	1234.2	1123.2
Q92947	Glutaryl-CoA dehydrogenase, mitochondrial OS=Homo sapiens OX=9606 GN=GCDH PE=1 SV=1	12284.4	18510.6	18566.6	7224.5	9357.3	8640.5
O95563	Mitochondrial pyruvate carrier 2 OS=Homo sapiens OX=9606 GN=MPC2 PE=1 SV=1	3667	2487.5	1900.2	1778.6	1115	1014.3
Q9GZT3	SRA stem-loop-interacting RNA-binding protein, mitochondrial OS=Homo sapiens OX=9606 GN=SLIRP PE=1 SV=1	16561.4	16211.5	22843.4	8856.9	9825.6	9891
O75127	Pentatricopeptide repeat-containing protein 1, mitochondrial OS=Homo sapiens OX=9606 GN=PTCD1 PE=1 SV=2	10116.3	12206	14185.2	7217	5435	6199.8
Q9Y5L4	Mitochondrial import inner membrane translocase subunit Tim13 OS=Homo sapiens OX=9606 GN=TIMM13 PE=1 SV=1	2866.7	3006.4	3198.8	1769.3	1443.5	1413.7
Q9UKU7	Isobutyryl-CoA dehydrogenase, mitochondrial OS=Homo sapiens OX=9606 GN=ACAD8 PE=1 SV=1	6261.6	5315.2	5125.6	3222.5	2474	2650
P43304	Glycerol-3-phosphate dehydrogenase, mitochondrial OS=Homo sapiens OX=9606 GN=GPD2 PE=1 SV=3	52748.8	42965.5	46848.7	22849.7	23197.4	25239.9
Q9HBH1	Peptide deformylase, mitochondrial OS=Homo sapiens OX=9606 GN=PDF PE=1 SV=1	9384.9	6740.7	5056.7	3977.2	3339	3015.4
Q9Y2Z9	Ubiquinone biosynthesis monooxygenase COQ6, mitochondrial OS=Homo sapiens OX=9606 GN=COQ6 PE=1 SV=2	3162.6	3124.6	2636.1	1836.3	1385.5	1272.6
Q13011	Delta(3,5)-Delta(2,4)-dienoyl-CoA isomerase, mitochondrial OS=Homo sapiens OX=9606 GN=ECH1 PE=1 SV=2	18701.5	65250.4	68697.4	18857.7	33389.6	29222.6
Q9HD33	39S ribosomal protein L47, mitochondrial OS=Homo sapiens OX=9606 GN=MRPL47 PE=1 SV=2	7314.6	9384.6	15739.7	5244.8	5072.3	7032.6
Q9NX18	Succinate dehydrogenase assembly factor 2, mitochondrial OS=Homo sapiens OX=9606 GN=SDHAF2 PE=1 SV=1	2899.1	3313.6	4042.7	2175.4	1637.5	1563
Q9Y2Z2	Protein MTO1 homolog, mitochondrial OS=Homo sapiens OX=9606 GN=MTO1 PE=1 SV=2	15008.9	14504	14543.1	8612	7109.3	6790.8
Q9BYD3	39S ribosomal protein L4, mitochondrial OS=Homo sapiens OX=9606 GN=MRPL4 PE=1 SV=1	3100.2	3714.9	2771.2	2000.7	1287.5	1582.5
Q9UBX3	Mitochondrial dicarboxylate carrier OS=Homo sapiens OX=9606 GN=SLC25A10 PE=1 SV=2	18017.6	17025.1	16494	8629.9	8951.9	8631.3
Q9BT17	Mitochondrial ribosome-associated GTPase 1 OS=Homo sapiens OX=9606 GN=MTG1 PE=1 SV=2	8328.1	6382.8	6026.5	4479.2	3171.3	2841.3
Q9NX14	NADH dehydrogenase [ubiquinone] 1 beta subcomplex subunit 11, mitochondrial OS=Homo sapiens OX=9606 GN=NDUFB11 PE=1 SV=1	4029.8	4842.5	6369.1	2564.3	2705.3	2785.1
P00390	Glutathione reductase, mitochondrial OS=Homo sapiens OX=9606 GN=GSR PE=1 SV=2	14498.3	9990.9	5438.8	5689.8	4545.6	4298.9
P40939	Trifunctional enzyme subunit alpha, mitochondrial OS=Homo sapiens OX=9606 GN=HADHA PE=1 SV=2	87015.9	99785.8	112367	55063.9	51099.8	50929.1
P49406	39S ribosomal protein L19, mitochondrial OS=Homo sapiens OX=9606 GN=MRPL19 PE=1 SV=2	14207.5	15501.9	17173.5	9267.8	7880.8	7464.6
Q6P1L8	39S ribosomal protein L14, mitochondrial OS=Homo sapiens OX=9606 GN=MRPL14 PE=1 SV=1	6855	6214.3	8664.3	3747.1	3885.2	3807.8
Q8N2A8	Mitochondrial cardiolipin hydrolase OS=Homo sapiens OX=9606 GN=PLD6 PE=1 SV=1	3039.8	2255.1	1358.4	1376.3	992.6	916.9
Q9H1U9	Mitochondrial nicotinamide adenine dinucleotide transporter SLC25A51 OS=Homo sapiens OX=9606 GN=SLC25A51 PE=1 SV=1	1760.6	1406.1	884.4	802.6	644.4	565.3
Q99797	Mitochondrial intermediate peptidase OS=Homo sapiens OX=9606 GN=MIPEP PE=1 SV=2	16615.4	16431.9	16786.9	9900.3	8338.1	7739
P51553	Isocitrate dehydrogenase [NAD] subunit gamma, mitochondrial OS=Homo sapiens OX=9606 GN=IDH3G PE=1 SV=1	12071.4	12425.3	14073	7161.6	6420.5	6676.3
Q9UJS0	Calcium-binding mitochondrial carrier protein Aralar2 OS=Homo sapiens OX=9606 GN=SLC25A13 PE=1 SV=2	28124.6	29452.6	31705.3	15638.3	16116.2	15012.4
O60830	Mitochondrial import inner membrane translocase subunit Tim17-B OS=Homo sapiens OX=9606 GN=TIMM17B PE=1 SV=1	6508.4	4373.2	4021.8	2860.2	2339.1	2325.2
P30048	Thioredoxin-dependent peroxide reductase, mitochondrial OS=Homo sapiens OX=9606 GN=PRDX3 PE=1 SV=3	70120.4	72957.1	91138.8	45618	42224.9	36852.3
P28331	NADH-ubiquinone oxidoreductase 75 kDa subunit, mitochondrial OS=Homo sapiens OX=9606 GN=NDUFS1 PE=1 SV=3	44214.8	35522	39319.5	21746.2	19095.7	20815.2
Q9Y399	28S ribosomal protein S2, mitochondrial OS=Homo sapiens OX=9606 GN=MRPS2 PE=1 SV=1	20909.9	19114	21802.3	11072.7	10669.4	10631.2
P26440	Isovaleryl-CoA dehydrogenase, mitochondrial OS=Homo sapiens OX=9606 GN=IVD PE=1 SV=2	13721.1	24440.6	25949.2	12848.2	10392.4	11500.6
Q9BSF4	Mitochondrial import inner membrane translocase subunit Tim29 OS=Homo sapiens OX=9606 GN=TIMM29 PE=1 SV=2	7329	5401.4	5869.8	3255.1	3229	3094.2
P83111	Serine beta-lactamase-like protein LACTB, mitochondrial OS=Homo sapiens OX=9606 GN=LACTB PE=1 SV=2	7484.2	6595.7	10395.2	4507.7	3712.6	4905.9
P13073	Cytochrome c oxidase subunit 4 isoform 1, mitochondrial OS=Homo sapiens OX=9606 GN=COX4I1 PE=1 SV=1	25226.4	36221.9	46490.5	24159.9	18957.4	16260.9
Q9H2K0	Translation initiation factor IF-3, mitochondrial OS=Homo sapiens OX=9606 GN=MTIF3 PE=1 SV=4	4074.8	4056.9	4657.3	2496.4	2226.4	2084.2
P05165	Propionyl-CoA carboxylase alpha chain, mitochondrial OS=Homo sapiens OX=9606 GN=PCCA PE=1 SV=4	10374.1	11006.6	10641.4	4864.4	6145.8	5795.1
P49748	Very long-chain specific acyl-CoA dehydrogenase, mitochondrial OS=Homo sapiens OX=9606 GN=ACADVL PE=1 SV=1	58020	58667.2	67400.6	34897.8	30695.5	32564.7
Q96I99	Succinate--CoA ligase [GDP-forming] subunit beta, mitochondrial OS=Homo sapiens OX=9606 GN=SUCLG2 PE=1 SV=2	37104.7	66787.3	84865.8	36508.6	33312.9	34782.7
Q4G176	Malonate--CoA ligase ACSF3, mitochondrial OS=Homo sapiens OX=9606 GN=ACSF3 PE=1 SV=3	34255.1	30044.7	26305.3	19197.2	14508.7	13511.7
P08559	Pyruvate dehydrogenase E1 component subunit alpha, somatic form, mitochondrial OS=Homo sapiens OX=9606 GN=PDHA1 PE=1 SV=3	67140.7	80076.3	77098.3	48827	37050.9	34122.8
O75027	ATP-binding cassette sub-family B member 7, mitochondrial OS=Homo sapiens OX=9606 GN=ABCB7 PE=1 SV=2	20569	14750	17665.2	9058	8462.2	10142.9
Q9UJZ1	Stomatin-like protein 2, mitochondrial OS=Homo sapiens OX=9606 GN=STOML2 PE=1 SV=1	41514.2	31623.2	21631.7	19172.8	14341.8	14590.5
P54819	Adenylate kinase 2, mitochondrial OS=Homo sapiens OX=9606 GN=AK2 PE=1 SV=2	13635.6	27741.1	36586.9	12716.7	15941.3	14784.4
Q96CM8	Medium-chain acyl-CoA ligase ACSF2, mitochondrial OS=Homo sapiens OX=9606 GN=ACSF2 PE=1 SV=2	5751.4	8941	9013.2	3464.9	4872.6	4439.1
O75880	Protein SCO1 homolog, mitochondrial OS=Homo sapiens OX=9606 GN=SCO1 PE=1 SV=1	31752.6	34964.8	35969.8	19651.6	18342.7	16924
Q9HA77	Probable cysteine--tRNA ligase, mitochondrial OS=Homo sapiens OX=9606 GN=CARS2 PE=1 SV=1	31389.6	31728.3	37618.7	19566.4	17687.9	17013
P30038	Delta-1-pyrroline-5-carboxylate dehydrogenase, mitochondrial OS=Homo sapiens OX=9606 GN=ALDH4A1 PE=1 SV=3	58364.5	51352.7	55359.3	30903.4	28289.3	28255.6
Q9Y2R9	28S ribosomal protein S7, mitochondrial OS=Homo sapiens OX=9606 GN=MRPS7 PE=1 SV=2	2652.9	2166.6	1605.2	990.2	842.2	1447
O95822	Malonyl-CoA decarboxylase, mitochondrial OS=Homo sapiens OX=9606 GN=MLYCD PE=1 SV=3	3961.1	5344.3	4335.2	3251	2237.7	1853.5
P34897	Serine hydroxymethyltransferase, mitochondrial OS=Homo sapiens OX=9606 GN=SHMT2 PE=1 SV=3	77777.5	66242	66602.6	38616.4	37101.1	35345.2
Q8IVH4	Methylmalonic aciduria type A protein, mitochondrial OS=Homo sapiens OX=9606 GN=MMAA PE=1 SV=1	2388.7	3905.6	4190.1	2340.4	1628.4	1827
Q9NSE4	Isoleucine--tRNA ligase, mitochondrial OS=Homo sapiens OX=9606 GN=IARS2 PE=1 SV=2	38700.8	50926.8	50496.3	27927	24846.8	23222.7
P30049	ATP synthase subunit delta, mitochondrial OS=Homo sapiens OX=9606 GN=ATP5F1D PE=1 SV=2	5479.9	8013.9	10319.4	4113.8	4573.6	4547.8
P23786	Carnitine O-palmitoyltransferase 2, mitochondrial OS=Homo sapiens OX=9606 GN=CPT2 PE=1 SV=2	27819.5	26120.2	27780.5	12747.1	15664.9	15168.1
Q9BYD1	39S ribosomal protein L13, mitochondrial OS=Homo sapiens OX=9606 GN=MRPL13 PE=1 SV=1	10236.3	11056.2	14333.1	6692.5	6488.2	6406.7
O95178	NADH dehydrogenase [ubiquinone] 1 beta subcomplex subunit 2, mitochondrial OS=Homo sapiens OX=9606 GN=NDUFB2 PE=1 SV=1	2830.2	1945.1	1796	1222.8	1101.8	1098.8
O75251	NADH dehydrogenase [ubiquinone] iron-sulfur protein 7, mitochondrial OS=Homo sapiens OX=9606 GN=NDUFS7 PE=1 SV=3	4894.2	10159.9	10327.2	5293.4	4622.6	4308.6
Q9Y5J7	Mitochondrial import inner membrane translocase subunit Tim9 OS=Homo sapiens OX=9606 GN=TIMM9 PE=1 SV=1	5018.4	4399.4	4862.7	2813	2538.2	2345.8
P51398	28S ribosomal protein S29, mitochondrial OS=Homo sapiens OX=9606 GN=DAP3 PE=1 SV=1	5968.8	5848.4	7856.1	3756.1	3300.2	3773.5
A0A0B4J2D5	Glutamine amidotransferase-like class 1 domain-containing protein 3B, mitochondrial OS=Homo sapiens OX=9606 GN=GATD3B PE=1 SV=1	7386.3	8200.5	8937.9	4458.5	4522.2	4427.1
Q9NP81	Serine--tRNA ligase, mitochondrial OS=Homo sapiens OX=9606 GN=SARS2 PE=1 SV=1	9537.3	8184.6	7415.8	5555.8	4262.2	3631.2
P19404	NADH dehydrogenase [ubiquinone] flavoprotein 2, mitochondrial OS=Homo sapiens OX=9606 GN=NDUFV2 PE=1 SV=2	26004.3	11467.9	9223.4	8278.5	6701.3	8528.8
Q8N465	D-2-hydroxyglutarate dehydrogenase, mitochondrial OS=Homo sapiens OX=9606 GN=D2HGDH PE=1 SV=3	1076.9	2660.4	3506.4	1446.4	1439.5	1299.3
Q9BX68	Histidine triad nucleotide-binding protein 2, mitochondrial OS=Homo sapiens OX=9606 GN=HINT2 PE=1 SV=1	1446	1165.8	1060.2	741.8	621.3	589.5
Q8IXI2	Mitochondrial Rho GTPase 1 OS=Homo sapiens OX=9606 GN=RHOT1 PE=1 SV=2	10266.5	8443.7	9067.7	5739.3	4878.3	4375.9
Q9NTG7	NAD-dependent protein deacetylase sirtuin-3, mitochondrial OS=Homo sapiens OX=9606 GN=SIRT3 PE=1 SV=2	2864.3	5146.7	5125.3	2624.1	2460.5	2274.4
P16219	Short-chain specific acyl-CoA dehydrogenase, mitochondrial OS=Homo sapiens OX=9606 GN=ACADS PE=1 SV=1	3924.8	6859.5	7715.9	3559.2	3470.3	3423.9
Q969Z3	Mitochondrial amidoxime reducing component 2 OS=Homo sapiens OX=9606 GN=MTARC2 PE=1 SV=1	2277.7	2033	1984.4	1130.1	933.4	1319.9
P49411	Elongation factor Tu, mitochondrial OS=Homo sapiens OX=9606 GN=TUFM PE=1 SV=2	143780	138537	148434	83278.7	75581.5	76722.7
O00330	Pyruvate dehydrogenase protein X component, mitochondrial OS=Homo sapiens OX=9606 GN=PDHX PE=1 SV=3	14965.4	32773.6	30353.3	14973.2	14044	15029.3
Q9H4I9	Essential MCU regulator, mitochondrial OS=Homo sapiens OX=9606 GN=SMDT1 PE=1 SV=1	1173.8	984.2	1118.4	601.9	581.1	599.5
P35914	Hydroxymethylglutaryl-CoA lyase, mitochondrial OS=Homo sapiens OX=9606 GN=HMGCL PE=1 SV=2	13468.2	19607.9	16805.8	11891.3	8467.6	7380.4
Q5T160	Probable arginine--tRNA ligase, mitochondrial OS=Homo sapiens OX=9606 GN=RARS2 PE=1 SV=1	26040.6	18760.1	17023.8	11873.7	10705.2	10267.1
Q6P087	Mitochondrial mRNA pseudouridine synthase RPUSD3 OS=Homo sapiens OX=9606 GN=RPUSD3 PE=1 SV=3	5170.7	4176.8	3858.7	2473.5	2312.4	2308.9
Q9NNW7	Thioredoxin reductase 2, mitochondrial OS=Homo sapiens OX=9606 GN=TXNRD2 PE=1 SV=3	3175.5	3105.2	2708.5	1952.4	1554	1391.1
P82675	28S ribosomal protein S5, mitochondrial OS=Homo sapiens OX=9606 GN=MRPS5 PE=1 SV=2	13815	16914.9	18108.2	10627.7	8769.9	7995.1
Q8TCS8	Polyribonucleotide nucleotidyltransferase 1, mitochondrial OS=Homo sapiens OX=9606 GN=PNPT1 PE=1 SV=2	46577.4	52595	57961	30092.4	29098.2	28343.4
O14548	Cytochrome c oxidase subunit 7A-related protein, mitochondrial OS=Homo sapiens OX=9606 GN=COX7A2L PE=1 SV=2	11891.8	11651.7	11088.7	7010.3	6159.1	5817.7
Q9BVV7	Mitochondrial import inner membrane translocase subunit Tim21 OS=Homo sapiens OX=9606 GN=TIMM21 PE=1 SV=1	10884.9	13090.4	12213	7564	6569.5	5942.8
Q9P2J9	[Pyruvate dehydrogenase [acetyl-transferring]]-phosphatase 2, mitochondrial OS=Homo sapiens OX=9606 GN=PDP2 PE=2 SV=2	373.7	392.8	478	272.4	217.8	209.1
Q99551	Transcription termination factor 1, mitochondrial OS=Homo sapiens OX=9606 GN=MTERF1 PE=1 SV=1	1246.1	666.8	612.1	457.8	454.2	418.3
P36542	ATP synthase subunit gamma, mitochondrial OS=Homo sapiens OX=9606 GN=ATP5F1C PE=1 SV=1	21985.4	35771.5	56866.2	14101.1	25495.4	27153.1
P09001	39S ribosomal protein L3, mitochondrial OS=Homo sapiens OX=9606 GN=MRPL3 PE=1 SV=1	19610.9	34011.9	39946.2	18711.2	18339.1	17122.3
Q13825	Methylglutaconyl-CoA hydratase, mitochondrial OS=Homo sapiens OX=9606 GN=AUH PE=1 SV=1	6970.9	7046.2	6652.3	4349.5	3638.5	3487.9
P22695	Cytochrome b-c1 complex subunit 2, mitochondrial OS=Homo sapiens OX=9606 GN=UQCRC2 PE=1 SV=3	22872.9	37113.7	35274	22415	17245.1	14913.9
Q9Y6C9	Mitochondrial carrier homolog 2 OS=Homo sapiens OX=9606 GN=MTCH2 PE=1 SV=1	23921.8	30069.2	35663.7	18091.8	17276.7	15892.8
Q9H9P8	L-2-hydroxyglutarate dehydrogenase, mitochondrial OS=Homo sapiens OX=9606 GN=L2HGDH PE=1 SV=3	16989.1	17595.4	22488.5	11039.5	10496.2	10971.2
P31937	3-hydroxyisobutyrate dehydrogenase, mitochondrial OS=Homo sapiens OX=9606 GN=HIBADH PE=1 SV=2	9238.4	7159.2	7869.6	4282.5	4514	4595.9
Q6NVY1	3-hydroxyisobutyryl-CoA hydrolase, mitochondrial OS=Homo sapiens OX=9606 GN=HIBCH PE=1 SV=2	24760.1	23874.9	35571.7	15677.2	15663.7	17179.2
Q9UG56	Phosphatidylserine decarboxylase proenzyme, mitochondrial OS=Homo sapiens OX=9606 GN=PISD PE=1 SV=4	1704.6	2491.4	3452.2	1442.6	1516.9	1531
Q4G0N4	NAD kinase 2, mitochondrial OS=Homo sapiens OX=9606 GN=NADK2 PE=1 SV=2	26228.4	17034.8	14834.9	11896.3	10028.7	9580.8
Q02218	2-oxoglutarate dehydrogenase, mitochondrial OS=Homo sapiens OX=9606 GN=OGDH PE=1 SV=3	49125.1	41510.2	50673.9	25423.4	27299.2	27036.2
Q5JPH6	Probable glutamate--tRNA ligase, mitochondrial OS=Homo sapiens OX=9606 GN=EARS2 PE=1 SV=2	11664.1	9884.2	13806.1	6038	6943.5	7171.2
O14925	Mitochondrial import inner membrane translocase subunit Tim23 OS=Homo sapiens OX=9606 GN=TIMM23 PE=1 SV=1	1302.7	959.7	784.2	820.7	467.4	400
P24752	Acetyl-CoA acetyltransferase, mitochondrial OS=Homo sapiens OX=9606 GN=ACAT1 PE=1 SV=1	59070.4	84329	112947	54487.1	48657.5	48784
Q8WVM0	Dimethyladenosine transferase 1, mitochondrial OS=Homo sapiens OX=9606 GN=TFB1M PE=1 SV=1	6176.3	7598.8	8600.7	4527.1	3909.9	4556.3
Q969Y2	tRNA modification GTPase GTPBP3, mitochondrial OS=Homo sapiens OX=9606 GN=GTPBP3 PE=1 SV=2	5625.3	6633.4	5747.5	4223.7	3240.7	2844.3
Q9BZE1	39S ribosomal protein L37, mitochondrial OS=Homo sapiens OX=9606 GN=MRPL37 PE=1 SV=2	20778.9	24622.2	27906.4	15515.6	14007.4	13205
P11310	Medium-chain specific acyl-CoA dehydrogenase, mitochondrial OS=Homo sapiens OX=9606 GN=ACADM PE=1 SV=1	18092.3	25961	30864.3	15814.9	14689.1	13790.4
O75746	Calcium-binding mitochondrial carrier protein Aralar1 OS=Homo sapiens OX=9606 GN=SLC25A12 PE=1 SV=2	11533.8	16445	19037.4	8767	9671.8	9205.2
O76031	ATP-dependent Clp protease ATP-binding subunit clpX-like, mitochondrial OS=Homo sapiens OX=9606 GN=CLPX PE=1 SV=2	15901.3	18298.2	22368.9	11177	11081.6	10893.9
P09622	Dihydrolipoyl dehydrogenase, mitochondrial OS=Homo sapiens OX=9606 GN=DLD PE=1 SV=2	43071.1	48370.9	53037.2	27295.7	26979.3	29471
Q53H12	Acylglycerol kinase, mitochondrial OS=Homo sapiens OX=9606 GN=AGK PE=1 SV=2	23888.9	34293.9	33228.5	17460.2	18356.3	17600.1
O75380	NADH dehydrogenase [ubiquinone] iron-sulfur protein 6, mitochondrial OS=Homo sapiens OX=9606 GN=NDUFS6 PE=1 SV=1	594.6	1604.8	2893.5	954.8	1165.1	1073.5
Q96E29	Transcription termination factor 3, mitochondrial OS=Homo sapiens OX=9606 GN=MTERF3 PE=1 SV=2	6279.6	8890.8	10625.6	4647.7	5548.7	5102.2
O75947	ATP synthase subunit d, mitochondrial OS=Homo sapiens OX=9606 GN=ATP5PD PE=1 SV=3	11072.8	26343.5	45652.3	15421	18537.8	17812.9
Q9UGM6	Tryptophan--tRNA ligase, mitochondrial OS=Homo sapiens OX=9606 GN=WARS2 PE=1 SV=1	3813.6	5175.3	6998.5	3423.9	2766.4	3406.2
Q16775	Hydroxyacylglutathione hydrolase, mitochondrial OS=Homo sapiens OX=9606 GN=HAGH PE=1 SV=2	3428.3	2350.4	1738.9	1751.7	1307.7	1117.2
P36957	Dihydrolipoyllysine-residue succinyltransferase component of 2-oxoglutarate dehydrogenase complex, mitochondrial OS=Homo sapiens OX=9606 GN=DLST PE=1 SV=4	61873	63042.1	75385.2	39727.8	39043.3	38684.5
Q9Y5J9	Mitochondrial import inner membrane translocase subunit Tim8 B OS=Homo sapiens OX=9606 GN=TIMM8B PE=1 SV=1	6746.6	10179.9	12794.8	7052.9	5649	5287.6
Q9BQP7	Mitochondrial genome maintenance exonuclease 1 OS=Homo sapiens OX=9606 GN=MGME1 PE=1 SV=1	7706.9	8460.3	12542.1	5553.9	5962.5	5684
Q9H4B0	Probable tRNA N6-adenosine threonylcarbamoyltransferase, mitochondrial OS=Homo sapiens OX=9606 GN=OSGEPL1 PE=2 SV=2	1250.9	2496	2992	1634.3	1327.4	1165.4
Q16836	Hydroxyacyl-coenzyme A dehydrogenase, mitochondrial OS=Homo sapiens OX=9606 GN=HADH PE=1 SV=3	20214.8	21032.9	26381.5	15447.6	12185.6	12503.2
P10515	Dihydrolipoyllysine-residue acetyltransferase component of pyruvate dehydrogenase complex, mitochondrial OS=Homo sapiens OX=9606 GN=DLAT PE=1 SV=3	27936.8	50154.4	65039.1	26621.8	31476.1	28963.7
Q96PE7	Methylmalonyl-CoA epimerase, mitochondrial OS=Homo sapiens OX=9606 GN=MCEE PE=1 SV=1	1450.5	1951.9	2598.8	1249.4	1244.6	1128.1
Q05932	Folylpolyglutamate synthase, mitochondrial OS=Homo sapiens OX=9606 GN=FPGS PE=1 SV=3	791.8	475.6	451.3	451.6	278.4	242.7
Q02252	Methylmalonate-semialdehyde dehydrogenase [acylating], mitochondrial OS=Homo sapiens OX=9606 GN=ALDH6A1 PE=1 SV=2	16660.5	26392.6	28414.2	15844.7	13173.4	13968.2
Q9BYC8	39S ribosomal protein L32, mitochondrial OS=Homo sapiens OX=9606 GN=MRPL32 PE=1 SV=1	1946.5	2462.9	3578.3	1582.6	1622.9	1660.4
Q9HD23	Magnesium transporter MRS2 homolog, mitochondrial OS=Homo sapiens OX=9606 GN=MRS2 PE=1 SV=1	4727	5143.9	4981	3249.2	2749.8	2756.9
P10109	Adrenodoxin, mitochondrial OS=Homo sapiens OX=9606 GN=FDX1 PE=1 SV=1	3657.7	3936.4	4370.7	2797.3	2282.8	2059.5
P82650	28S ribosomal protein S22, mitochondrial OS=Homo sapiens OX=9606 GN=MRPS22 PE=1 SV=1	5763	11938.9	18965.5	6701.9	8208.7	8172.1
Q6P161	39S ribosomal protein L54, mitochondrial OS=Homo sapiens OX=9606 GN=MRPL54 PE=1 SV=1	8287.7	5785	5573.3	4344.2	3610.1	3357.9
Q9BV79	Enoyl-[acyl-carrier-protein] reductase, mitochondrial OS=Homo sapiens OX=9606 GN=MECR PE=1 SV=2	3708.3	8809.7	8562.2	2914.7	5310.8	4598.9
O60313	Dynamin-like 120 kDa protein, mitochondrial OS=Homo sapiens OX=9606 GN=OPA1 PE=1 SV=3	33969.8	42668.6	49374.5	20574.4	28125.2	26949.4
Q99643	Succinate dehydrogenase cytochrome b560 subunit, mitochondrial OS=Homo sapiens OX=9606 GN=SDHC PE=1 SV=1	2097.2	3451.1	7116.2	2194.2	2808.2	3043.5
Q9Y2Z4	Tyrosine--tRNA ligase, mitochondrial OS=Homo sapiens OX=9606 GN=YARS2 PE=1 SV=2	24602.2	28934.8	32379.3	17114.5	17563.2	16962
Q8N0X4	Citramalyl-CoA lyase, mitochondrial OS=Homo sapiens OX=9606 GN=CLYBL PE=1 SV=2	862.1	3397.5	4308.7	2133.4	1828.2	1529.3
P42765	3-ketoacyl-CoA thiolase, mitochondrial OS=Homo sapiens OX=9606 GN=ACAA2 PE=1 SV=2	34951.6	62918.8	67779.9	37915.6	32686	31400.3
P82664	28S ribosomal protein S10, mitochondrial OS=Homo sapiens OX=9606 GN=MRPS10 PE=1 SV=2	1276.1	2428.1	3935.3	1533.8	1659.5	1640.7
P49821	NADH dehydrogenase [ubiquinone] flavoprotein 1, mitochondrial OS=Homo sapiens OX=9606 GN=NDUFV1 PE=1 SV=4	27823.7	36017	35613.8	20099.4	20274.7	19347.2
Q9Y276	Mitochondrial chaperone BCS1 OS=Homo sapiens OX=9606 GN=BCS1L PE=1 SV=1	6682.3	6745.3	8274.9	4190.2	4329.1	4529.8
O43674	NADH dehydrogenase [ubiquinone] 1 beta subcomplex subunit 5, mitochondrial OS=Homo sapiens OX=9606 GN=NDUFB5 PE=1 SV=1	7046.9	9487.9	16440.2	5942.5	7198.5	7574
Q9H936	Mitochondrial glutamate carrier 1 OS=Homo sapiens OX=9606 GN=SLC25A22 PE=1 SV=1	15608.6	15410	13413.2	9868.7	8494.6	7932.4
O95900	Mitochondrial mRNA pseudouridine synthase TRUB2 OS=Homo sapiens OX=9606 GN=TRUB2 PE=1 SV=1	889.2	2131.2	2687.1	409.3	1589.4	1544.3
Q9UIJ7	GTP:AMP phosphotransferase AK3, mitochondrial OS=Homo sapiens OX=9606 GN=AK3 PE=1 SV=4	24269.6	31062.6	34754.8	20690.6	18225	16274.3
P27144	Adenylate kinase 4, mitochondrial OS=Homo sapiens OX=9606 GN=AK4 PE=1 SV=1	24790.6	41081.5	45735.4	23789.4	23094	22194.9
Q9Y3D7	Mitochondrial import inner membrane translocase subunit TIM16 OS=Homo sapiens OX=9606 GN=PAM16 PE=1 SV=2	12729.5	13547.1	14581	9069.9	7997.9	7641.6
P06576	ATP synthase subunit beta, mitochondrial OS=Homo sapiens OX=9606 GN=ATP5F1B PE=1 SV=3	12725.7	38762.5	64300.3	19739.6	24094	31081
Q10713	Mitochondrial-processing peptidase subunit alpha OS=Homo sapiens OX=9606 GN=PMPCA PE=1 SV=2	20562.2	18982.7	31932.9	11580.9	13701.1	18649.2
Q9NRK6	ATP-binding cassette sub-family B member 10, mitochondrial OS=Homo sapiens OX=9606 GN=ABCB10 PE=1 SV=2	26292.7	18933.6	13620	16058.6	9768.1	8306.9
Q8NBU5	Outer mitochondrial transmembrane helix translocase OS=Homo sapiens OX=9606 GN=ATAD1 PE=1 SV=1	7682.4	7869.4	9860.2	5206.6	5062.2	5233.6
O95571	Persulfide dioxygenase ETHE1, mitochondrial OS=Homo sapiens OX=9606 GN=ETHE1 PE=1 SV=2	5329.8	4438.2	4574.5	3968.8	2512.3	2136.4
P07954	Fumarate hydratase, mitochondrial OS=Homo sapiens OX=9606 GN=FH PE=1 SV=3	37806.4	39411	48658.2	26580.5	25555	24846.8
O43181	NADH dehydrogenase [ubiquinone] iron-sulfur protein 4, mitochondrial OS=Homo sapiens OX=9606 GN=NDUFS4 PE=1 SV=1	6042	10594.4	15932.1	6627	7185.2	6945
Q9HAV7	GrpE protein homolog 1, mitochondrial OS=Homo sapiens OX=9606 GN=GRPEL1 PE=1 SV=2	23804.7	35708.1	35895.3	22342.4	18821.9	17795.5
P51649	Succinate-semialdehyde dehydrogenase, mitochondrial OS=Homo sapiens OX=9606 GN=ALDH5A1 PE=1 SV=2	14392.6	21829.3	22014.8	12293	10074.4	13479.5
Q9H4K7	Mitochondrial ribosome-associated GTPase 2 OS=Homo sapiens OX=9606 GN=MTG2 PE=1 SV=1	3720.8	2867.1	2850.2	2026	1842.9	1724.5
Q00325	Phosphate carrier protein, mitochondrial OS=Homo sapiens OX=9606 GN=SLC25A3 PE=1 SV=2	75429.1	101326	127642	60565.5	64232.7	64519.7
P51687	Sulfite oxidase, mitochondrial OS=Homo sapiens OX=9606 GN=SUOX PE=1 SV=2	2251.2	2703.8	2397.5	1910.2	1378	1184.4
Q15031	Probable leucine--tRNA ligase, mitochondrial OS=Homo sapiens OX=9606 GN=LARS2 PE=1 SV=2	20668.9	18776.1	20878.5	12088.5	11724.4	12565.4
Q96CM3	Mitochondrial RNA pseudouridine synthase RPUSD4 OS=Homo sapiens OX=9606 GN=RPUSD4 PE=1 SV=1	4790.5	4773.9	3846.6	3050.3	2112.3	2830.9
P55084	Trifunctional enzyme subunit beta, mitochondrial OS=Homo sapiens OX=9606 GN=HADHB PE=1 SV=3	54070.9	62733.8	119402	37374.8	58440.6	54413.1
Q9P2R7	Succinate--CoA ligase [ADP-forming] subunit beta, mitochondrial OS=Homo sapiens OX=9606 GN=SUCLA2 PE=1 SV=3	51416.1	99433	114018	60046.9	55958.3	52403.9
Q8IXM3	39S ribosomal protein L41, mitochondrial OS=Homo sapiens OX=9606 GN=MRPL41 PE=1 SV=1	959.5	563.5	574.2	413	396.7	420.2
Q9H7H0	Methyltransferase-like protein 17, mitochondrial OS=Homo sapiens OX=9606 GN=METTL17 PE=1 SV=1	743.7	2398.4	2432.9	1430.4	1106.8	1063.6
Q3ZCQ8	Mitochondrial import inner membrane translocase subunit TIM50 OS=Homo sapiens OX=9606 GN=TIMM50 PE=1 SV=2	26201.2	29814.6	36538.4	19599.3	18803.8	19207.1
P82914	28S ribosomal protein S15, mitochondrial OS=Homo sapiens OX=9606 GN=MRPS15 PE=1 SV=1	2981.3	5225.5	7198.4	3411.1	3295.3	3208
Q16822	Phosphoenolpyruvate carboxykinase [GTP], mitochondrial OS=Homo sapiens OX=9606 GN=PCK2 PE=1 SV=4	74485.6	62769.2	56359.9	44055.4	37569.2	34640.4
P56378	ATP synthase subunit ATP5MPL, mitochondrial OS=Homo sapiens OX=9606 GN=ATP5MPL PE=1 SV=1	1725.6	3073.8	4197.4	1674.4	1980.8	2112.6
Q9NR28	Diablo homolog, mitochondrial OS=Homo sapiens OX=9606 GN=DIABLO PE=1 SV=1	12542.6	10959.7	13396.5	6853.4	7057.5	8665.4
Q7Z3D6	D-glutamate cyclase, mitochondrial OS=Homo sapiens OX=9606 GN=DGLUCY PE=1 SV=2	994.4	944.9	606.3	785.4	393	348.7
Q5JRX3	Presequence protease, mitochondrial OS=Homo sapiens OX=9606 GN=PITRM1 PE=1 SV=3	41379.4	44281.4	55940	31804.6	27917.6	28998
O75390	Citrate synthase, mitochondrial OS=Homo sapiens OX=9606 GN=CS PE=1 SV=2	36224.8	49981.4	94901.4	29416.9	43756.8	44565.7
Q5T653	39S ribosomal protein L2, mitochondrial OS=Homo sapiens OX=9606 GN=MRPL2 PE=1 SV=2	13079.9	14627.3	21553.4	9598.4	10561.5	11054.7
O95169	NADH dehydrogenase [ubiquinone] 1 beta subcomplex subunit 8, mitochondrial OS=Homo sapiens OX=9606 GN=NDUFB8 PE=1 SV=1	220.8	99.3	6328.8	145.6	2544.8	2097.4
Q6NUK1	Calcium-binding mitochondrial carrier protein SCaMC-1 OS=Homo sapiens OX=9606 GN=SLC25A24 PE=1 SV=2	12821.2	25275.3	31234.3	13110	16182.1	15299.4
Q9Y3D3	28S ribosomal protein S16, mitochondrial OS=Homo sapiens OX=9606 GN=MRPS16 PE=1 SV=1	10702.6	14321.8	16484.6	9666.4	8469.5	8113.5
Q9Y375	Complex I intermediate-associated protein 30, mitochondrial OS=Homo sapiens OX=9606 GN=NDUFAF1 PE=1 SV=2	5770.1	4726.6	5531.5	3598	3319.6	2938.3
P82673	28S ribosomal protein S35, mitochondrial OS=Homo sapiens OX=9606 GN=MRPS35 PE=1 SV=1	13565.6	15577.8	23190.4	9841.8	11608.8	11833.6
Q6PI48	Aspartate--tRNA ligase, mitochondrial OS=Homo sapiens OX=9606 GN=DARS2 PE=1 SV=1	26163.7	27919.2	34142.5	19180.9	16324	19797.1
P22830	Ferrochelatase, mitochondrial OS=Homo sapiens OX=9606 GN=FECH PE=1 SV=2	4857	7710.7	9571.6	4891.3	4849.3	4590.3
Q7Z7F7	39S ribosomal protein L55, mitochondrial OS=Homo sapiens OX=9606 GN=MRPL55 PE=1 SV=1	2028.6	5205	6351	2984.2	3004.9	2963.6
Q00059	Transcription factor A, mitochondrial OS=Homo sapiens OX=9606 GN=TFAM PE=1 SV=1	31745.3	58378.3	68834.5	37151.5	34756.6	31566.2
Q8WYQ3	Coiled-coil-helix-coiled-coil-helix domain-containing protein 10, mitochondrial OS=Homo sapiens OX=9606 GN=CHCHD10 PE=1 SV=1	928.3	654.8	453.2	686.7	291.8	251.2
Q96EY1	DnaJ homolog subfamily A member 3, mitochondrial OS=Homo sapiens OX=9606 GN=DNAJA3 PE=1 SV=2	8338.1	15474.5	18357.3	10824.4	8747.2	7997
Q9BPX6	Calcium uptake protein 1, mitochondrial OS=Homo sapiens OX=9606 GN=MICU1 PE=1 SV=1	6816	8185.1	9398.6	6659.9	4743.6	4224.3
Q9H9J2	39S ribosomal protein L44, mitochondrial OS=Homo sapiens OX=9606 GN=MRPL44 PE=1 SV=1	10876	15186.2	21324.5	10497.5	10311.6	10016.7
P00367	Glutamate dehydrogenase 1, mitochondrial OS=Homo sapiens OX=9606 GN=GLUD1 PE=1 SV=2	52720.8	64267.3	103575	40125.1	49406.7	54138.2
O00217	NADH dehydrogenase [ubiquinone] iron-sulfur protein 8, mitochondrial OS=Homo sapiens OX=9606 GN=NDUFS8 PE=1 SV=1	10940	16554.7	22363.7	10605.2	11039.5	10933.6
Q9NWU1	3-oxoacyl-[acyl-carrier-protein] synthase, mitochondrial OS=Homo sapiens OX=9606 GN=OXSM PE=1 SV=1	1984.2	1767	2421.7	1467.1	1098.1	1368.8
Q32NB8	CDP-diacylglycerol--glycerol-3-phosphate 3-phosphatidyltransferase, mitochondrial OS=Homo sapiens OX=9606 GN=PGS1 PE=2 SV=1	1480.4	1357.6	798	1051.2	611.6	546.6
Q9NVH6	Trimethyllysine dioxygenase, mitochondrial OS=Homo sapiens OX=9606 GN=TMLHE PE=1 SV=1	1208.9	1932	2075.1	1375.6	1081.5	932.5
Q99766	ATP synthase subunit s, mitochondrial OS=Homo sapiens OX=9606 GN=DMAC2L PE=1 SV=3	4424	2908.8	3377.3	2461.3	2163.5	1989.4
P50213	Isocitrate dehydrogenase [NAD] subunit alpha, mitochondrial OS=Homo sapiens OX=9606 GN=IDH3A PE=1 SV=1	56139.2	64399.7	74200.1	42525.4	41551.5	40384.8
Q6UB35	Monofunctional C1-tetrahydrofolate synthase, mitochondrial OS=Homo sapiens OX=9606 GN=MTHFD1L PE=1 SV=1	21155.6	29932.8	31111.7	18062.1	18255.6	16452.2
P31327	Carbamoyl-phosphate synthase [ammonia], mitochondrial OS=Homo sapiens OX=9606 GN=CPS1 PE=1 SV=2	1315.9	1073.3	880.5	732.8	659.8	610.8
Q9NWU5	39S ribosomal protein L22, mitochondrial OS=Homo sapiens OX=9606 GN=MRPL22 PE=1 SV=1	9703.3	7225.4	10776.7	5289.3	6355	5961.1
Q9H1K1	Iron-sulfur cluster assembly enzyme ISCU, mitochondrial OS=Homo sapiens OX=9606 GN=ISCU PE=1 SV=2	6299.6	7688.4	9768.2	6327.4	4928	4292.2
Q8WWC4	m-AAA protease-interacting protein 1, mitochondrial OS=Homo sapiens OX=9606 GN=MAIP1 PE=1 SV=1	12476.5	20262.7	23477.3	13916.7	11827.2	11323.2
Q96ER9	Mitochondrial potassium channel OS=Homo sapiens OX=9606 GN=CCDC51 PE=1 SV=2	16890.9	14448.6	13466.4	11160.4	9101	7856.2
Q9H845	Complex I assembly factor ACAD9, mitochondrial OS=Homo sapiens OX=9606 GN=ACAD9 PE=1 SV=1	45896.3	53312.1	59430.7	36434.4	33390.6	32729.7
Q9Y676	28S ribosomal protein S18b, mitochondrial OS=Homo sapiens OX=9606 GN=MRPS18B PE=1 SV=1	9064.2	8884.5	8771.4	6374.6	5502.8	5117.7
Q96RR1	Twinkle protein, mitochondrial OS=Homo sapiens OX=9606 GN=TWNK PE=1 SV=1	993.6	935.7	764.9	656.3	536.8	498.6
P30084	Enoyl-CoA hydratase, mitochondrial OS=Homo sapiens OX=9606 GN=ECHS1 PE=1 SV=4	30986	65563.2	100421	43365.8	43797.4	47219.4
Q9GZT6	Coiled-coil domain-containing protein 90B, mitochondrial OS=Homo sapiens OX=9606 GN=CCDC90B PE=1 SV=2	3443.9	4593	6541.2	3043.1	2985.2	3659.5
O15091	Mitochondrial ribonuclease P catalytic subunit OS=Homo sapiens OX=9606 GN=PRORP PE=1 SV=2	13681.4	14509.1	15937.9	9615.7	9727.9	9192.5
Q12931	Heat shock protein 75 kDa, mitochondrial OS=Homo sapiens OX=9606 GN=TRAP1 PE=1 SV=3	57244.7	53579.3	76498.9	38187.7	39786.7	44415.9
O75208	Ubiquinone biosynthesis protein COQ9, mitochondrial OS=Homo sapiens OX=9606 GN=COQ9 PE=1 SV=1	2531.3	7372.7	15190.8	4943.3	6360.3	6373.2
Q15118	[Pyruvate dehydrogenase (acetyl-transferring)] kinase isozyme 1, mitochondrial OS=Homo sapiens OX=9606 GN=PDK1 PE=1 SV=1	868.6	963.7	1711.1	680.1	723.7	973.9
P56381	ATP synthase subunit epsilon, mitochondrial OS=Homo sapiens OX=9606 GN=ATP5F1E PE=1 SV=2	3099.2	5130.8	8131.6	3139.9	3771.1	4207.7
Q9Y6N5	Sulfide:quinone oxidoreductase, mitochondrial OS=Homo sapiens OX=9606 GN=SQOR PE=1 SV=1	10822.7	26133.9	21458.3	8109.1	13872.4	16216.9
Q9NQG6	Mitochondrial dynamics protein MID51 OS=Homo sapiens OX=9606 GN=MIEF1 PE=1 SV=1	1723.8	1330.8	863.1	1046.8	743	636.9
Q8N4H5	Mitochondrial import receptor subunit TOM5 homolog OS=Homo sapiens OX=9606 GN=TOMM5 PE=1 SV=1	20120	17409.9	26297.6	13139.5	14408.1	14386.9
P21953	2-oxoisovalerate dehydrogenase subunit beta, mitochondrial OS=Homo sapiens OX=9606 GN=BCKDHB PE=1 SV=2	2273.4	7984.7	12315.8	4689.9	5544.7	5548.9
Q96DP5	Methionyl-tRNA formyltransferase, mitochondrial OS=Homo sapiens OX=9606 GN=MTFMT PE=2 SV=2	579.2	2722.1	4332.2	1191.2	2152.3	2009.5
P30837	Aldehyde dehydrogenase X, mitochondrial OS=Homo sapiens OX=9606 GN=ALDH1B1 PE=1 SV=3	4701.4	14018.7	21151.5	9035.7	9684	9177.4
Q9H2D1	Mitochondrial folate transporter/carrier OS=Homo sapiens OX=9606 GN=SLC25A32 PE=1 SV=2	5656.8	6554	4863.6	4752.9	3307.2	2951.6
Q16795	NADH dehydrogenase [ubiquinone] 1 alpha subcomplex subunit 9, mitochondrial OS=Homo sapiens OX=9606 GN=NDUFA9 PE=1 SV=2	37531.2	53639.2	51689.8	35661.9	31284.6	27624.9
P07919	Cytochrome b-c1 complex subunit 6, mitochondrial OS=Homo sapiens OX=9606 GN=UQCRH PE=1 SV=2	3033.9	2715.8	11973.6	1901.1	5500.3	5172
Q02127	Dihydroorotate dehydrogenase (quinone), mitochondrial OS=Homo sapiens OX=9606 GN=DHODH PE=1 SV=3	4051.6	2733.5	5357.8	2314.4	1977.7	3735
Q14197	Peptidyl-tRNA hydrolase ICT1, mitochondrial OS=Homo sapiens OX=9606 GN=MRPL58 PE=1 SV=1	16399	16501	22976.4	9992.1	13199.8	13746.7
P04179	Superoxide dismutase [Mn], mitochondrial OS=Homo sapiens OX=9606 GN=SOD2 PE=1 SV=3	5519.8	29810.6	34091.9	18875.6	15655.3	14301.7
P13995	Bifunctional methylenetetrahydrofolate dehydrogenase/cyclohydrolase, mitochondrial OS=Homo sapiens OX=9606 GN=MTHFD2 PE=1 SV=2	15552.7	12326.5	11915.9	8024.3	6891.7	10342.2
Q9HC21	Mitochondrial thiamine pyrophosphate carrier OS=Homo sapiens OX=9606 GN=SLC25A19 PE=1 SV=1	9534.8	10672	11001.7	5802.2	6715.6	7792.8
P11177	Pyruvate dehydrogenase E1 component subunit beta, mitochondrial OS=Homo sapiens OX=9606 GN=PDHB PE=1 SV=3	4027.8	13731.5	17368.4	7581.8	7681.1	9168.3
O94826	Mitochondrial import receptor subunit TOM70 OS=Homo sapiens OX=9606 GN=TOMM70 PE=1 SV=1	44908.6	91340.9	102075	64064.6	52897.6	45916.7
Q9UII2	ATPase inhibitor, mitochondrial OS=Homo sapiens OX=9606 GN=ATP5IF1 PE=1 SV=1	19121.2	51630.8	78769.6	33966.6	36324.4	34589.5
Q16134	Electron transfer flavoprotein-ubiquinone oxidoreductase, mitochondrial OS=Homo sapiens OX=9606 GN=ETFDH PE=1 SV=2	2102.4	10619.5	11561.7	5764.3	5800.4	5391.3
Q6P587	Acylpyruvase FAHD1, mitochondrial OS=Homo sapiens OX=9606 GN=FAHD1 PE=1 SV=2	14268.5	14726.6	14183.8	10218.1	9350.7	8588.2
Q9NYY8	FAST kinase domain-containing protein 2, mitochondrial OS=Homo sapiens OX=9606 GN=FASTKD2 PE=1 SV=1	11168.7	10008.6	9328.1	6810.8	5715.9	7112.3
P55809	Succinyl-CoA:3-ketoacid coenzyme A transferase 1, mitochondrial OS=Homo sapiens OX=9606 GN=OXCT1 PE=1 SV=1	14515	14040.9	16934.1	8667.5	8657.8	12628.8
Q9NVV4	Poly(A) RNA polymerase, mitochondrial OS=Homo sapiens OX=9606 GN=MTPAP PE=1 SV=1	6707.7	7208.3	8378.3	5416.1	4830.3	4632.4
Q9Y3B8	Oligoribonuclease, mitochondrial OS=Homo sapiens OX=9606 GN=REXO2 PE=1 SV=3	6862.4	7461.2	10322.9	4136	5643	6785.1
Q16698	2,4-dienoyl-CoA reductase [(3E)-enoyl-CoA-producing], mitochondrial OS=Homo sapiens OX=9606 GN=DECR1 PE=1 SV=1	10495.6	17751.9	24356.9	12047.2	11551	12857.9
Q9Y619	Mitochondrial ornithine transporter 1 OS=Homo sapiens OX=9606 GN=SLC25A15 PE=1 SV=1	5899.2	7284.2	7758.5	5090.8	4502.3	4492.7
Q7Z6M4	Transcription termination factor 4, mitochondrial OS=Homo sapiens OX=9606 GN=MTERF4 PE=1 SV=3	5643.2	3822.8	3263.1	3231.6	2524.7	2382.5
P43897	Elongation factor Ts, mitochondrial OS=Homo sapiens OX=9606 GN=TSFM PE=1 SV=2	10415	14393.8	17962.5	10109.2	9803.9	9404.2
Q9BYD6	39S ribosomal protein L1, mitochondrial OS=Homo sapiens OX=9606 GN=MRPL1 PE=1 SV=2	749.9	5297.5	7516.3	2968.3	3369.5	3493.9
Q969S9	Ribosome-releasing factor 2, mitochondrial OS=Homo sapiens OX=9606 GN=GFM2 PE=1 SV=1	9033.9	12930.5	13947.3	7918.4	8633.6	7828.7
Q14CZ7	FAST kinase domain-containing protein 3, mitochondrial OS=Homo sapiens OX=9606 GN=FASTKD3 PE=1 SV=2	3377.1	3632.7	2430.8	2762.9	1864.7	1552.7
Q8N8R3	Mitochondrial basic amino acids transporter OS=Homo sapiens OX=9606 GN=SLC25A29 PE=1 SV=2	1345.9	2895.1	3387	2125.9	1604.2	1635.3
O75306	NADH dehydrogenase [ubiquinone] iron-sulfur protein 2, mitochondrial OS=Homo sapiens OX=9606 GN=NDUFS2 PE=1 SV=2	17543.9	16772.2	17148.8	12063.2	11194.5	10962.9
O96008	Mitochondrial import receptor subunit TOM40 homolog OS=Homo sapiens OX=9606 GN=TOMM40 PE=1 SV=1	4739.8	9790	13041	5094.2	7018.7	7197.1
P32322	Pyrroline-5-carboxylate reductase 1, mitochondrial OS=Homo sapiens OX=9606 GN=PYCR1 PE=1 SV=2	4319.5	5943.7	7926.7	4181.7	4195.9	4224.9
P31930	Cytochrome b-c1 complex subunit 1, mitochondrial OS=Homo sapiens OX=9606 GN=UQCRC1 PE=1 SV=3	78937.4	68952.1	76160.3	52270.7	49722.3	47265.3
P18859	ATP synthase-coupling factor 6, mitochondrial OS=Homo sapiens OX=9606 GN=ATP5PF PE=1 SV=1	20421.2	56677.6	82205	44854.8	38077.5	32195.5
P15954	Cytochrome c oxidase subunit 7C, mitochondrial OS=Homo sapiens OX=9606 GN=COX7C PE=1 SV=1	6857.6	8305	11954.5	6394.7	6300.1	6132.9
Q969M1	Mitochondrial import receptor subunit TOM40B OS=Homo sapiens OX=9606 GN=TOMM40L PE=1 SV=1	812.1	998.5	902.6	786.6	556.6	493
Q9NQ50	39S ribosomal protein L40, mitochondrial OS=Homo sapiens OX=9606 GN=MRPL40 PE=1 SV=1	5776.3	7142.6	9998.7	4429.7	5332.6	6049.3
P48201	ATP synthase F(0) complex subunit C3, mitochondrial OS=Homo sapiens OX=9606 GN=ATP5MC3 PE=1 SV=1	5389.1	8761.7	13875.9	7031	6782.9	6144.8
O60783	28S ribosomal protein S14, mitochondrial OS=Homo sapiens OX=9606 GN=MRPS14 PE=1 SV=1	1261.1	933.4	1000.1	760.9	711.4	639.4
Q9NZJ7	Mitochondrial carrier homolog 1 OS=Homo sapiens OX=9606 GN=MTCH1 PE=1 SV=1	16641.3	13939.3	10956.7	11252.8	8335.3	7633
Q9H5Q4	Dimethyladenosine transferase 2, mitochondrial OS=Homo sapiens OX=9606 GN=TFB2M PE=1 SV=1	18730.9	14111.2	16405.5	9487.3	10598.9	12692
P48047	ATP synthase subunit O, mitochondrial OS=Homo sapiens OX=9606 GN=ATP5PO PE=1 SV=1	24910.1	52549.3	78592.5	39631.3	35358.7	37958.6
Q4U2R6	39S ribosomal protein L51, mitochondrial OS=Homo sapiens OX=9606 GN=MRPL51 PE=1 SV=1	397.2	1953.7	3362.8	1311.8	1469.7	1481.5
P00505	Aspartate aminotransferase, mitochondrial OS=Homo sapiens OX=9606 GN=GOT2 PE=1 SV=3	68269.7	113977	143390	77020.2	77038.8	76637.8
P36776	Lon protease homolog, mitochondrial OS=Homo sapiens OX=9606 GN=LONP1 PE=1 SV=2	34315.4	55832.1	72312.2	37787.8	39956.3	37625.9
Q96RQ3	Methylcrotonoyl-CoA carboxylase subunit alpha, mitochondrial OS=Homo sapiens OX=9606 GN=MCCC1 PE=1 SV=3	3766.2	3313	3630.8	2425.9	2417.8	2411.7
O95363	Phenylalanine--tRNA ligase, mitochondrial OS=Homo sapiens OX=9606 GN=FARS2 PE=1 SV=1	4439.5	4826.5	7871.3	3499.7	4281.5	4348.7
O43837	Isocitrate dehydrogenase [NAD] subunit beta, mitochondrial OS=Homo sapiens OX=9606 GN=IDH3B PE=1 SV=2	12884.6	22147.9	24791.5	14810.4	14112	13475.8
O95258	Brain mitochondrial carrier protein 1 OS=Homo sapiens OX=9606 GN=SLC25A14 PE=2 SV=1	608.4	449.9	297.7	393.3	269.6	229.5
Q99798	Aconitate hydratase, mitochondrial OS=Homo sapiens OX=9606 GN=ACO2 PE=1 SV=2	30714.9	36969.2	47434.3	25307.2	27203.6	28638.4
P17152	Transmembrane protein 11, mitochondrial OS=Homo sapiens OX=9606 GN=TMEM11 PE=1 SV=1	3086.1	1685.3	1743.2	1606.1	1417.9	1295.7
P45954	Short/branched chain specific acyl-CoA dehydrogenase, mitochondrial OS=Homo sapiens OX=9606 GN=ACADSB PE=1 SV=1	4100.4	3369.5	2565.8	2662	2075.8	2007.9
P08574	Cytochrome c1, heme protein, mitochondrial OS=Homo sapiens OX=9606 GN=CYC1 PE=1 SV=3	9359.8	14188.8	22874.1	10750.5	12070.8	11268.4
Q8N442	Translation factor GUF1, mitochondrial OS=Homo sapiens OX=9606 GN=GUF1 PE=2 SV=1	2286.6	3649.3	3507.1	2078.3	1692.2	2920.8
Q7L8L6	FAST kinase domain-containing protein 5, mitochondrial OS=Homo sapiens OX=9606 GN=FASTKD5 PE=1 SV=1	4994	8350.7	12856.6	5261.4	6424.3	7559.4
Q7Z7H8	39S ribosomal protein L10, mitochondrial OS=Homo sapiens OX=9606 GN=MRPL10 PE=1 SV=3	3604.4	4913.8	5821.4	3547.3	3381.3	3377.5
O43772	Mitochondrial carnitine/acylcarnitine carrier protein OS=Homo sapiens OX=9606 GN=SLC25A20 PE=1 SV=1	10778.8	8001.9	7871.9	6872.8	5864.2	5519.8
Q15388	Mitochondrial import receptor subunit TOM20 homolog OS=Homo sapiens OX=9606 GN=TOMM20 PE=1 SV=1	9710.3	7005.6	6590.4	6114.4	5185.6	4599.9
Q8NI60	Atypical kinase COQ8A, mitochondrial OS=Homo sapiens OX=9606 GN=COQ8A PE=1 SV=1	2740.7	3208.5	5946.9	2121.2	3070.8	3528.3
P53597	Succinate--CoA ligase [ADP/GDP-forming] subunit alpha, mitochondrial OS=Homo sapiens OX=9606 GN=SUCLG1 PE=1 SV=4	11817.3	20293.5	34611.3	14678.9	15145.6	19924.7
O15235	28S ribosomal protein S12, mitochondrial OS=Homo sapiens OX=9606 GN=MRPS12 PE=1 SV=1	1340.2	1174.4	1061.3	1041.8	747.5	698.4
O00411	DNA-directed RNA polymerase, mitochondrial OS=Homo sapiens OX=9606 GN=POLRMT PE=1 SV=2	6290.1	5208.4	5153.4	4489.5	3279.8	3811.5
Q8WWV3	Reticulon-4-interacting protein 1, mitochondrial OS=Homo sapiens OX=9606 GN=RTN4IP1 PE=1 SV=2	3535.8	5911.2	8097.3	4529.6	4160.7	4331.5
Q7Z2W9	39S ribosomal protein L21, mitochondrial OS=Homo sapiens OX=9606 GN=MRPL21 PE=1 SV=2	12126.8	11073.4	14560.2	9942.3	8883.6	8340
Q9H0R6	Glutamyl-tRNA(Gln) amidotransferase subunit A, mitochondrial OS=Homo sapiens OX=9606 GN=QRSL1 PE=1 SV=2	2910.5	2975	3293.2	2234.6	2173	2141.7
Q04837	Single-stranded DNA-binding protein, mitochondrial OS=Homo sapiens OX=9606 GN=SSBP1 PE=1 SV=1	24759.5	36602.1	48213.4	27815.5	26822.7	26301.8
Q8NE86	Calcium uniporter protein, mitochondrial OS=Homo sapiens OX=9606 GN=MCU PE=1 SV=1	31617	25169.7	26579	19172.5	19142.2	19959.6
Q9Y305	Acyl-coenzyme A thioesterase 9, mitochondrial OS=Homo sapiens OX=9606 GN=ACOT9 PE=1 SV=2	39825.7	40700.7	47848.2	29183.3	30483.1	32333.7
Q16595	Frataxin, mitochondrial OS=Homo sapiens OX=9606 GN=FXN PE=1 SV=2	436.7	1533.5	3024.4	1130.1	1399.2	1374.9
Q8IYB8	ATP-dependent RNA helicase SUPV3L1, mitochondrial OS=Homo sapiens OX=9606 GN=SUPV3L1 PE=1 SV=1	6660.6	6904.6	6104.2	4601	3947.8	5302.3
O95299	NADH dehydrogenase [ubiquinone] 1 alpha subcomplex subunit 10, mitochondrial OS=Homo sapiens OX=9606 GN=NDUFA10 PE=1 SV=1	6552.9	5251.2	9011.3	3505	3334	8165.1
Q96EH3	Mitochondrial assembly of ribosomal large subunit protein 1 OS=Homo sapiens OX=9606 GN=MALSU1 PE=1 SV=1	318.4	1519.2	3156.7	1109.2	1243.9	1599.3
P46199	Translation initiation factor IF-2, mitochondrial OS=Homo sapiens OX=9606 GN=MTIF2 PE=1 SV=2	5589.6	14080.3	17116.3	9361.1	9156.2	9312.4
P10809	60 kDa heat shock protein, mitochondrial OS=Homo sapiens OX=9606 GN=HSPD1 PE=1 SV=2	191451	296908	339172	219016	202618	190677
O43615	Mitochondrial import inner membrane translocase subunit TIM44 OS=Homo sapiens OX=9606 GN=TIMM44 PE=1 SV=2	41165.8	50968.5	70908.5	39561.5	41791.4	39473.8
O75648	Mitochondrial tRNA-specific 2-thiouridylase 1 OS=Homo sapiens OX=9606 GN=TRMU PE=1 SV=2	2849.8	3894.2	6336.9	1831.6	4080.6	3841.6
Q8NCN5	Pyruvate dehydrogenase phosphatase regulatory subunit, mitochondrial OS=Homo sapiens OX=9606 GN=PDPR PE=1 SV=2	21419.5	19328.1	21928	16181.9	14443.1	14532
P40926	Malate dehydrogenase, mitochondrial OS=Homo sapiens OX=9606 GN=MDH2 PE=1 SV=3	26511.2	46139.7	104352	26937.8	52025.1	58135.9
P50440	Glycine amidinotransferase, mitochondrial OS=Homo sapiens OX=9606 GN=GATM PE=1 SV=1	947.2	1871.4	2158.4	1501.5	1217.2	1055.5
Q9P0J1	[Pyruvate dehydrogenase [acetyl-transferring]]-phosphatase 1, mitochondrial OS=Homo sapiens OX=9606 GN=PDP1 PE=1 SV=3	9209.7	11663.1	13846.3	9851.5	8164.1	7779.2
Q5HYK3	2-methoxy-6-polyprenyl-1,4-benzoquinol methylase, mitochondrial OS=Homo sapiens OX=9606 GN=COQ5 PE=1 SV=2	3343	5274.1	6585.4	3943.1	3819.2	3674.8
Q6DKK2	Tetratricopeptide repeat protein 19, mitochondrial OS=Homo sapiens OX=9606 GN=TTC19 PE=1 SV=4	3227.8	9134.5	17019.7	6844.7	7889.4	8433.4
Q9UJ68	Mitochondrial peptide methionine sulfoxide reductase OS=Homo sapiens OX=9606 GN=MSRA PE=1 SV=1	1999.1	1973.6	1637.6	1720.1	1196.5	1139.6
Q96EY7	Pentatricopeptide repeat domain-containing protein 3, mitochondrial OS=Homo sapiens OX=9606 GN=PTCD3 PE=1 SV=3	26376.6	34026.8	47959.5	28081.4	28640.9	26940.6
P61604	10 kDa heat shock protein, mitochondrial OS=Homo sapiens OX=9606 GN=HSPE1 PE=1 SV=2	115022	198665	250105	146890	149322	142145
Q9BYT8	Neurolysin, mitochondrial OS=Homo sapiens OX=9606 GN=NLN PE=1 SV=1	5832.8	9764.3	15744.4	7948.8	8621.6	8345
Q96DA6	Mitochondrial import inner membrane translocase subunit TIM14 OS=Homo sapiens OX=9606 GN=DNAJC19 PE=1 SV=3	15747.4	29882	48089.4	23619.1	25504.7	25845.2
Q9NUT2	Mitochondrial potassium channel ATP-binding subunit OS=Homo sapiens OX=9606 GN=ABCB8 PE=1 SV=3	1816.8	3309.6	6363.8	2175.1	3036.9	4041.4
Q9H8M1	Coenzyme Q-binding protein COQ10 homolog B, mitochondrial OS=Homo sapiens OX=9606 GN=COQ10B PE=2 SV=1	2262.1	2841.4	1780.1	1899.2	1306.9	1880.7
Q8TAA5	GrpE protein homolog 2, mitochondrial OS=Homo sapiens OX=9606 GN=GRPEL2 PE=1 SV=1	1492.5	2747.2	2757.1	2380.5	1700.7	1413.4
Q9BVL4	Protein adenylyltransferase SelO, mitochondrial OS=Homo sapiens OX=9606 GN=SELENOO PE=1 SV=3	646.5	989.4	1205.2	811.4	737.6	680.3
P05166	Propionyl-CoA carboxylase beta chain, mitochondrial OS=Homo sapiens OX=9606 GN=PCCB PE=1 SV=3	1452.6	1708.2	1530	1302.7	1149.8	1100.1
P30044	Peroxiredoxin-5, mitochondrial OS=Homo sapiens OX=9606 GN=PRDX5 PE=1 SV=4	1720.9	3824.5	16389	3604.3	4751.9	10319
Q9NZJ6	Ubiquinone biosynthesis O-methyltransferase, mitochondrial OS=Homo sapiens OX=9606 GN=COQ3 PE=1 SV=3	791.6	1918.3	3586.1	1258.5	1871.5	2023.4
O95202	Mitochondrial proton/calcium exchanger protein OS=Homo sapiens OX=9606 GN=LETM1 PE=1 SV=1	29325.1	30811.4	38875.9	24798.4	26091.9	25558.7
P11182	Lipoamide acyltransferase component of branched-chain alpha-keto acid dehydrogenase complex, mitochondrial OS=Homo sapiens OX=9606 GN=DBT PE=1 SV=3	10922.4	15940.4	20028	12045.6	12839.4	12402.9
Q96Q11	CCA tRNA nucleotidyltransferase 1, mitochondrial OS=Homo sapiens OX=9606 GN=TRNT1 PE=1 SV=2	5849.1	5934	6776.7	4953.3	4854.5	4623.3
P24539	ATP synthase F(0) complex subunit B1, mitochondrial OS=Homo sapiens OX=9606 GN=ATP5PB PE=1 SV=2	25642.7	31945.8	52355.1	25877.5	30984	31817.2
P33316	Deoxyuridine 5'-triphosphate nucleotidohydrolase, mitochondrial OS=Homo sapiens OX=9606 GN=DUT PE=1 SV=4	7055	8796.6	7591.7	7759.4	5851.5	4751.1
Q8N5M1	ATP synthase mitochondrial F1 complex assembly factor 2 OS=Homo sapiens OX=9606 GN=ATPAF2 PE=1 SV=1	269.3	295.2	2082.1	159.4	1048	1129
P13804	Electron transfer flavoprotein subunit alpha, mitochondrial OS=Homo sapiens OX=9606 GN=ETFA PE=1 SV=1	3836.5	8873.1	17503.5	6572.2	9488.4	9760.6
Q9Y697	Cysteine desulfurase, mitochondrial OS=Homo sapiens OX=9606 GN=NFS1 PE=1 SV=3	2859.7	5512.7	6959.3	3769	4492.3	4402.8
Q9P0P8	Mitochondrial transcription rescue factor 1 OS=Homo sapiens OX=9606 GN=MTRES1 PE=1 SV=1	5009.9	3097.8	2628.4	3675.4	2451	2074.1
O94925	Glutaminase kidney isoform, mitochondrial OS=Homo sapiens OX=9606 GN=GLS PE=1 SV=1	11720.5	16788.2	22265.6	14928.4	14077.4	13123.3
Q9BYC9	39S ribosomal protein L20, mitochondrial OS=Homo sapiens OX=9606 GN=MRPL20 PE=1 SV=1	7250.7	7501.7	13678.6	6993.7	6937	9776.5
Q99807	5-demethoxyubiquinone hydroxylase, mitochondrial OS=Homo sapiens OX=9606 GN=COQ7 PE=1 SV=3	3809.5	2908.8	2706.2	2511.7	2484.8	2363.2
P49590	Histidine--tRNA ligase, mitochondrial OS=Homo sapiens OX=9606 GN=HARS2 PE=1 SV=1	10523.9	11761.3	13144.9	9267.8	9591.8	9862.1
Q92667	A-kinase anchor protein 1, mitochondrial OS=Homo sapiens OX=9606 GN=AKAP1 PE=1 SV=1	3765.3	5094.2	6483.5	3677.5	4065.2	4946.9
Q96EL2	28S ribosomal protein S24, mitochondrial OS=Homo sapiens OX=9606 GN=MRPS24 PE=1 SV=1	3918.5	3235.3	2871.9	3075.4	2572.9	2377.5
Q9Y255	PRELI domain-containing protein 1, mitochondrial OS=Homo sapiens OX=9606 GN=PRELID1 PE=1 SV=1	4007.9	2860.8	2375.3	2470.1	2435.7	2368.1
Q9BUB7	Transmembrane protein 70, mitochondrial OS=Homo sapiens OX=9606 GN=TMEM70 PE=1 SV=2	1811.1	2006.2	1792.1	1407.6	1181.7	1972.7
P38646	Stress-70 protein, mitochondrial OS=Homo sapiens OX=9606 GN=HSPA9 PE=1 SV=2	145823	199442	281667	169060	187813	181765
Q96AQ8	Mitochondrial calcium uniporter regulator 1 OS=Homo sapiens OX=9606 GN=MCUR1 PE=1 SV=1	8765.6	8970.1	15932.4	8826.5	9330.4	10850.1
P56385	ATP synthase subunit e, mitochondrial OS=Homo sapiens OX=9606 GN=ATP5ME PE=1 SV=2	1476.5	1923.4	4905.9	2151	2769.6	2555.7
Q16854	Deoxyguanosine kinase, mitochondrial OS=Homo sapiens OX=9606 GN=DGUOK PE=1 SV=2	2156.4	5269.5	6633.1	4174.2	4093.9	4150.8
Q96E11	Ribosome-recycling factor, mitochondrial OS=Homo sapiens OX=9606 GN=MRRF PE=1 SV=1	4267.5	8411.2	13962	7192.6	8305	8249.3
Q9NZE8	39S ribosomal protein L35, mitochondrial OS=Homo sapiens OX=9606 GN=MRPL35 PE=1 SV=3	1080.2	1042.5	1525.9	819.8	1098.6	1182.2
Q5TEU4	Arginine-hydroxylase NDUFAF5, mitochondrial OS=Homo sapiens OX=9606 GN=NDUFAF5 PE=1 SV=1	200.2	227.8	1107.5	148.1	670.8	611.8
P30405	Peptidyl-prolyl cis-trans isomerase F, mitochondrial OS=Homo sapiens OX=9606 GN=PPIF PE=1 SV=1	21872.8	21331.5	31211.7	19372.9	19773.4	25589.1
Q8IXI1	Mitochondrial Rho GTPase 2 OS=Homo sapiens OX=9606 GN=RHOT2 PE=1 SV=2	2361.6	3376.4	3559.5	2966.1	2756.2	2469
Q9Y3E5	Peptidyl-tRNA hydrolase 2, mitochondrial OS=Homo sapiens OX=9606 GN=PTRH2 PE=1 SV=1	2803	2724.9	2260.8	2544.6	2064.6	2090.1
Q6KCM7	Calcium-binding mitochondrial carrier protein SCaMC-2 OS=Homo sapiens OX=9606 GN=SLC25A25 PE=1 SV=1	3493.3	3687.5	3864.8	3871.4	3304.4	2900.8
Q13423	NAD(P) transhydrogenase, mitochondrial OS=Homo sapiens OX=9606 GN=NNT PE=1 SV=3	8711	8970.7	12756.1	10206.6	9242.6	9055.4
Q969V5	Mitochondrial ubiquitin ligase activator of NFKB 1 OS=Homo sapiens OX=9606 GN=MUL1 PE=1 SV=1	1718.5	2302.5	3115.1	2021.6	2368.4	2422.2
Q7Z7K0	COX assembly mitochondrial protein homolog OS=Homo sapiens OX=9606 GN=CMC1 PE=1 SV=1	324.9	665.1	979.3	596.5	633.3	704.6
Q96QE5	Transcription elongation factor, mitochondrial OS=Homo sapiens OX=9606 GN=TEFM PE=1 SV=1	6021.4	6486.1	7506.2	7502.3	6100.2	5731.2
Q70HW3	S-adenosylmethionine mitochondrial carrier protein OS=Homo sapiens OX=9606 GN=SLC25A26 PE=1 SV=2	486	618.3	719.9	668.6	574	583.9
Q9H0U6	39S ribosomal protein L18, mitochondrial OS=Homo sapiens OX=9606 GN=MRPL18 PE=1 SV=1	3395.3	2663.9	3176.9	2642	3068.8	3262.9
Q8WV60	Pentatricopeptide repeat-containing protein 2, mitochondrial OS=Homo sapiens OX=9606 GN=PTCD2 PE=1 SV=3	194.2	375.7	532	322.5	356.4	476.2
Q9UHN1	DNA polymerase subunit gamma-2, mitochondrial OS=Homo sapiens OX=9606 GN=POLG2 PE=1 SV=1	1348	1958.8	1680.7	922.5	1208.2	2902.6
Q9Y2C4	Nuclease EXOG, mitochondrial OS=Homo sapiens OX=9606 GN=EXOG PE=1 SV=2	3373.4	4816.2	8495.7	5875.5	6710.2	5883.2
Q5SVS4	Kidney mitochondrial carrier protein 1 OS=Homo sapiens OX=9606 GN=SLC25A30 PE=1 SV=1	253.6	912.9	750.3	606.9	835.3	813
A6NK58	Putative lipoyltransferase 2, mitochondrial OS=Homo sapiens OX=9606 GN=LIPT2 PE=1 SV=1	1655.6	1310.2	782.9	2170.7	1408.3	1049.1
Q9BZ23	Pantothenate kinase 2, mitochondrial OS=Homo sapiens OX=9606 GN=PANK2 PE=1 SV=3	219.9	491	560.6	689.2	763.5	742.2
Q8N0V3	Putative ribosome-binding factor A, mitochondrial OS=Homo sapiens OX=9606 GN=RBFA PE=1 SV=3	141.1	525.2	666	943.2	795.9	670.7
P13196	5-aminolevulinate synthase, nonspecific, mitochondrial OS=Homo sapiens OX=9606 GN=ALAS1 PE=1 SV=2	3221.6	4378.3	4310.7	6184.6	7046.7	6985
Q5T440	Putative transferase CAF17, mitochondrial OS=Homo sapiens OX=9606 GN=IBA57 PE=1 SV=1	608.4	674.8	798.9	1333.4	1413.9	1407.5
Q9BXM7	Serine/threonine-protein kinase PINK1, mitochondrial OS=Homo sapiens OX=9606 GN=PINK1 PE=1 SV=1	641.8	540.7	340	1412	942.7	784.9
O75153	Clustered mitochondria protein homolog OS=Homo sapiens OX=9606 GN=CLUH PE=1 SV=2	4076.7	2995	2545.9	6946.1	6807.7	6154.3
Q15785	Mitochondrial import receptor subunit TOM34 OS=Homo sapiens OX=9606 GN=TOMM34 PE=1 SV=2	3065.4	3434	2378	5838.5	7547.6	7020.5

## Sheet: Significantly DEPs
Sheet 5. Significantly DEPs of mitochondrial proteins
Accession	Description	Coverage [%]	# Peptides	# PSMs	# Unique Peptides	Ctrl_1	Ctrl_2	Ctrl_3	JB_1	JB_2	JB_3	logFC	Pvalue	FDR	sig
Q9NYJ1	Cytochrome c oxidase assembly factor 4 homolog, mitochondrial OS=Homo sapiens OX=9606 GN=COA4 PE=1 SV=2	30	3	6	3	2576.2	1854.9	1848.8	491.9	402.2	372.3	-2.5078	3.65e-19	1.18e-15	down
Q8TCC3	39S ribosomal protein L30, mitochondrial OS=Homo sapiens OX=9606 GN=MRPL30 PE=1 SV=1	44	6	30	6	13002.8	4988.6	3617.7	1919.6	1634.4	1755.3	-2.12433	1.05e-07	2.63e-06	down
Q9Y2Q9	28S ribosomal protein S28, mitochondrial OS=Homo sapiens OX=9606 GN=MRPS28 PE=1 SV=1	54	9	44	9	29770.6	22614.3	12255.7	8324.3	4503.4	3984.4	-2.10345	1.47e-09	1.13e-07	down
Q96D53	Atypical kinase COQ8B, mitochondrial OS=Homo sapiens OX=9606 GN=COQ8B PE=1 SV=2	37	13	21	13	4038.4	2634.7	1406	1193.7	524.7	407.3	-2.08076	1.01e-05	0.000111116	down
P12694	2-oxoisovalerate dehydrogenase subunit alpha, mitochondrial OS=Homo sapiens OX=9606 GN=BCKDHA PE=1 SV=2	66	21	117	21	29040.6	18782.9	11372.7	6254.4	4863	4475.8	-2.06621	1.68e-13	7.32e-11	down
Q9NRP4	Succinate dehydrogenase assembly factor 3, mitochondrial OS=Homo sapiens OX=9606 GN=SDHAF3 PE=1 SV=1	44	4	6	4	3033.6	2353.3	2943.3	812.9	775.7	817.8	-2.01459	4.66e-11	7.17e-09	down
Q9Y241	HIG1 domain family member 1A, mitochondrial OS=Homo sapiens OX=9606 GN=HIGD1A PE=1 SV=1	33	2	8	2	3210.4	1214.3	750.4	579.6	480.5	340.3	-1.98071	2.42e-05	0.00022559	down
Q9GZY8	Mitochondrial fission factor OS=Homo sapiens OX=9606 GN=MFF PE=1 SV=1	58	12	37	12	3037.5	2230	1869.4	838.6	705.9	614.9	-1.90714	6.55e-13	1.92e-10	down
P82663	28S ribosomal protein S25, mitochondrial OS=Homo sapiens OX=9606 GN=MRPS25 PE=1 SV=1	69	11	62	11	11557.4	8089.8	4442.2	3456.2	2103	1725.7	-1.87693	6.36e-08	1.83e-06	down
Q9BUE6	Iron-sulfur cluster assembly 1 homolog, mitochondrial OS=Homo sapiens OX=9606 GN=ISCA1 PE=1 SV=1	69	8	19	8	1117.9	734.8	321.5	301.2	187.9	159.6	-1.87176	5.48e-06	6.7e-05	down
Q6P444	Mitochondrial fission regulator 2 OS=Homo sapiens OX=9606 GN=MTFR2 PE=1 SV=2	18	6	10	6	527.4	291.7	172	125.3	95.9	79.5	-1.84797	4.71e-07	9.08e-06	down
P49753	Acyl-coenzyme A thioesterase 2, mitochondrial OS=Homo sapiens OX=9606 GN=ACOT2 PE=1 SV=6	57	17	89	1	19597.7	22200.4	15377.8	7361.4	5835.6	5384.6	-1.82612	1.64e-14	8.81e-12	down
O00142	Thymidine kinase 2, mitochondrial OS=Homo sapiens OX=9606 GN=TK2 PE=1 SV=4	42	8	22	8	11402.9	8764.6	7674.9	3542	2830.6	2598.7	-1.82607	3.73e-15	4.02e-12	down
Q15070	Mitochondrial inner membrane protein OXA1L OS=Homo sapiens OX=9606 GN=OXA1L PE=1 SV=3	22	11	83	11	12141.1	8992.4	10739.2	3744.9	3564.5	3313.8	-1.8014	2.71e-12	7.28e-10	down
P14406	Cytochrome c oxidase subunit 7A2, mitochondrial OS=Homo sapiens OX=9606 GN=COX7A2 PE=1 SV=1	57	3	43	3	10036.5	7739.2	5201.3	3278.3	2330.4	1890.3	-1.78855	1.04e-10	1.34e-08	down
Q96BW9	Phosphatidate cytidylyltransferase, mitochondrial OS=Homo sapiens OX=9606 GN=TAMM41 PE=1 SV=2	25	9	22	9	7367.2	5268.9	2575.2	2011.3	1478.5	1352.8	-1.78711	6.94e-08	1.92e-06	down
P78540	Arginase-2, mitochondrial OS=Homo sapiens OX=9606 GN=ARG2 PE=1 SV=1	42	10	20	10	5424.4	3690.9	1395.3	1931.5	784.4	807.9	-1.70763	0.000587882	0.00297627	down
Q9P0U1	Mitochondrial import receptor subunit TOM7 homolog OS=Homo sapiens OX=9606 GN=TOMM7 PE=1 SV=1	80	4	14	4	11257.8	7047.9	6047.4	3296.5	2733.4	2377.7	-1.70396	1.45e-11	3.13e-09	down
Q9H019	Mitochondrial fission regulator 1-like OS=Homo sapiens OX=9606 GN=MTFR1L PE=1 SV=2	25	5	8	5	649.4	519	339.6	255.5	153.9	121.9	-1.68383	4.72e-07	9.08e-06	down
Q16540	39S ribosomal protein L23, mitochondrial OS=Homo sapiens OX=9606 GN=MRPL23 PE=1 SV=1	66	7	29	7	5605.3	4559.3	3767.4	2073	1587	1316.5	-1.68036	1.77e-10	2.12e-08	down
Q7L592	Protein arginine methyltransferase NDUFAF7, mitochondrial OS=Homo sapiens OX=9606 GN=NDUFAF7 PE=1 SV=1	52	18	43	18	18891	15417.4	10235.3	7016.6	4958.3	4061.4	-1.65128	2.63e-10	2.83e-08	down
Q14249	Endonuclease G, mitochondrial OS=Homo sapiens OX=9606 GN=ENDOG PE=1 SV=4	59	14	60	14	9395	14670.1	12269.4	5320.6	4441.4	3990.4	-1.64955	2.46e-07	5.34e-06	down
Q9HCC0	Methylcrotonoyl-CoA carboxylase beta chain, mitochondrial OS=Homo sapiens OX=9606 GN=MCCC2 PE=1 SV=1	66	31	267	31	32152.2	56418.4	54780.1	12698.9	22255.8	19506.9	-1.64753	0.000120581	0.000824002	down
Q9HA92	Radical S-adenosyl methionine domain-containing protein 1, mitochondrial OS=Homo sapiens OX=9606 GN=RSAD1 PE=1 SV=2	25	9	12	9	2407.6	1571.1	1219.2	738.4	602.6	548.1	-1.62373	7.13e-09	3.44e-07	down
Q9NWR8	Calcium uniporter regulatory subunit MCUb, mitochondrial OS=Homo sapiens OX=9606 GN=MCUB PE=1 SV=2	14	5	19	5	2514.3	1949.7	2945.9	1104.1	712.8	1047.6	-1.62081	1.22e-05	0.000129365	down
Q9Y6H3	Mitochondrial inner membrane protease ATP23 homolog OS=Homo sapiens OX=9606 GN=ATP23 PE=1 SV=3	37	7	13	7	359	603.5	884.5	235.5	250.5	259	-1.61101	0.000991379	0.00451844	down
P36551	Oxygen-dependent coproporphyrinogen-III oxidase, mitochondrial OS=Homo sapiens OX=9606 GN=CPOX PE=1 SV=3	57	22	84	22	12706	10269.5	9155.6	4627.9	3835.8	3681	-1.60046	5.52e-13	1.8e-10	down
Q99595	Mitochondrial import inner membrane translocase subunit Tim17-A OS=Homo sapiens OX=9606 GN=TIMM17A PE=1 SV=1	51	5	19	5	574.4	228.9	105.6	149.1	96	78	-1.57831	0.00228195	0.00874341	down
Q9NX20	39S ribosomal protein L16, mitochondrial OS=Homo sapiens OX=9606 GN=MRPL16 PE=1 SV=1	36	7	48	7	4367.9	3043.5	2718.5	1423.9	1272.4	1158.6	-1.57494	9.05e-10	7.69e-08	down
Q9NQZ5	StAR-related lipid transfer protein 7, mitochondrial OS=Homo sapiens OX=9606 GN=STARD7 PE=1 SV=2	43	14	19	13	11563.6	5053.7	2661.5	3012.4	2061.7	1857.9	-1.57417	0.000290262	0.00165937	down
Q9NPL8	Complex I assembly factor TIMMDC1, mitochondrial OS=Homo sapiens OX=9606 GN=TIMMDC1 PE=1 SV=2	75	18	55	18	12515	8651	7138.4	4552.8	3248.3	2977.2	-1.57238	4e-10	4.04e-08	down
Q9ULD0	2-oxoglutarate dehydrogenase-like, mitochondrial OS=Homo sapiens OX=9606 GN=OGDHL PE=1 SV=3	26	26	88	12	11236.5	7092.4	5401.5	3773.1	2759.7	2436.7	-1.56628	7.67e-09	3.65e-07	down
O14521	Succinate dehydrogenase [ubiquinone] cytochrome b small subunit, mitochondrial OS=Homo sapiens OX=9606 GN=SDHD PE=1 SV=1	11	3	8	3	6522.5	5907.2	4492.6	3035.3	1991.4	1558.4	-1.56497	8.61e-08	2.21e-06	down
Q15120	[Pyruvate dehydrogenase (acetyl-transferring)] kinase isozyme 3, mitochondrial OS=Homo sapiens OX=9606 GN=PDK3 PE=1 SV=1	46	16	29	16	8663.7	6917.7	6064.7	3191.5	2682.9	2510.3	-1.56224	7.83e-12	1.81e-09	down
Q86WU2	Probable D-lactate dehydrogenase, mitochondrial OS=Homo sapiens OX=9606 GN=LDHD PE=1 SV=1	26	8	17	8	2415	2128.9	1852.1	1091.9	780.8	675.4	-1.53692	5.93e-08	1.73e-06	down
Q96T52	Mitochondrial inner membrane protease subunit 2 OS=Homo sapiens OX=9606 GN=IMMP2L PE=1 SV=1	20	3	6	3	1072.7	1367.9	686	601.2	342.7	294.4	-1.53342	2.75e-05	0.000248586	down
Q9BVS5	tRNA (adenine(58)-N(1))-methyltransferase, mitochondrial OS=Homo sapiens OX=9606 GN=TRMT61B PE=1 SV=2	27	9	19	9	2438.9	2230.5	1306.4	798.8	816.7	704.9	-1.5286	2.17e-08	8.35e-07	down
P53007	Tricarboxylate transport protein, mitochondrial OS=Homo sapiens OX=9606 GN=SLC25A1 PE=1 SV=2	59	16	125	16	38083.1	27856.4	21005	13173	10571.8	10419.2	-1.51849	5.14e-12	1.28e-09	down
O75489	NADH dehydrogenase [ubiquinone] iron-sulfur protein 3, mitochondrial OS=Homo sapiens OX=9606 GN=NDUFS3 PE=1 SV=1	70	23	129	23	14442.1	10786.8	11227.4	4586	5179.7	4903.8	-1.50977	3.07e-10	3.2e-08	down
P82930	28S ribosomal protein S34, mitochondrial OS=Homo sapiens OX=9606 GN=MRPS34 PE=1 SV=2	55	11	50	11	14765.5	12145.5	11996.9	5633.1	5238.1	4953	-1.50399	2.26e-11	4.05e-09	down
P52815	39S ribosomal protein L12, mitochondrial OS=Homo sapiens OX=9606 GN=MRPL12 PE=1 SV=2	52	7	139	7	11865.3	6927.4	3006.1	4369	2293.8	1836.6	-1.4818	0.00115057	0.0050425	down
P10176	Cytochrome c oxidase subunit 8A, mitochondrial OS=Homo sapiens OX=9606 GN=COX8A PE=1 SV=2	13	1	7	1	3147.5	2454.3	1393	1601.1	684.8	581.9	-1.46175	0.000652908	0.00322955	down
P82933	28S ribosomal protein S9, mitochondrial OS=Homo sapiens OX=9606 GN=MRPS9 PE=1 SV=2	68	25	124	25	19312	23957.6	27026.4	10502.8	10351.8	9649.1	-1.46041	3.62e-06	4.87e-05	down
Q9Y3B7	39S ribosomal protein L11, mitochondrial OS=Homo sapiens OX=9606 GN=MRPL11 PE=1 SV=1	74	15	80	15	22088.8	37492.2	37687.4	15534.7	14423.1	12788	-1.45622	7.19e-05	0.000550192	down
Q96E52	Metalloendopeptidase OMA1, mitochondrial OS=Homo sapiens OX=9606 GN=OMA1 PE=1 SV=1	17	9	16	9	437.5	396.8	284.1	198.5	139.9	129.4	-1.44768	1.86e-07	4.11e-06	down
P82932	28S ribosomal protein S6, mitochondrial OS=Homo sapiens OX=9606 GN=MRPS6 PE=1 SV=3	70	8	43	8	19005.9	19823.7	21080.2	9317.9	8518.3	8083.9	-1.44534	3.96e-08	1.28e-06	down
Q5JTZ9	Alanine--tRNA ligase, mitochondrial OS=Homo sapiens OX=9606 GN=AARS2 PE=1 SV=1	57	40	116	40	20848.1	16216.7	16615.6	7589	7173.9	7906.2	-1.44444	2.53e-10	2.82e-08	down
Q9NRX2	39S ribosomal protein L17, mitochondrial OS=Homo sapiens OX=9606 GN=MRPL17 PE=1 SV=1	57	11	39	11	21021.7	15103.4	13859.1	7846.4	6530.8	6551.2	-1.44321	1.95e-11	3.71e-09	down
O00746	Nucleoside diphosphate kinase, mitochondrial OS=Homo sapiens OX=9606 GN=NME4 PE=1 SV=1	28	5	8	5	934.1	3446	3615.9	1252.6	1132.7	1276.2	-1.43857	0.0155935	0.0412168	down
P42126	Enoyl-CoA delta isomerase 1, mitochondrial OS=Homo sapiens OX=9606 GN=ECI1 PE=1 SV=1	38	9	64	9	24074.5	17263.2	12364.4	9471.9	6835.9	6079.5	-1.43202	6.66e-09	3.36e-07	down
Q9BQ95	Evolutionarily conserved signaling intermediate in Toll pathway, mitochondrial OS=Homo sapiens OX=9606 GN=ECSIT PE=1 SV=1	58	18	69	18	8423	6730.4	5224	3580.8	2395	2627.7	-1.4297	5.82e-09	3.05e-07	down
Q96GW9	Methionine--tRNA ligase, mitochondrial OS=Homo sapiens OX=9606 GN=MARS2 PE=1 SV=2	48	20	49	20	13145.5	7168.9	6051.1	3994.1	3566.9	3346.3	-1.42336	8.13e-08	2.14e-06	down
P22570	NADPH:adrenodoxin oxidoreductase, mitochondrial OS=Homo sapiens OX=9606 GN=FDXR PE=1 SV=3	74	28	172	28	28901.2	25657.2	25339.5	11073.3	11714.1	11760.9	-1.41774	1.22e-09	9.6e-08	down
Q96I59	Probable asparagine--tRNA ligase, mitochondrial OS=Homo sapiens OX=9606 GN=NARS2 PE=1 SV=3	58	21	64	21	31800.9	19908.2	14233.7	11145.7	8433.8	7891.5	-1.41693	3.27e-08	1.12e-06	down
Q96H96	4-hydroxybenzoate polyprenyltransferase, mitochondrial OS=Homo sapiens OX=9606 GN=COQ2 PE=1 SV=1	2	1	1	1	969.3	970	1654.2	549.3	549.1	542.3	-1.41348	0.000781241	0.00374066	down
Q9Y2R0	Cytochrome c oxidase assembly factor 3 homolog, mitochondrial OS=Homo sapiens OX=9606 GN=COA3 PE=1 SV=1	36	4	18	4	8375.2	3343.2	4766.6	2487.9	1867.3	2608.8	-1.41101	6.37e-05	0.000496941	down
Q9NVS2	39S ribosomal protein S18a, mitochondrial OS=Homo sapiens OX=9606 GN=MRPS18A PE=1 SV=1	60	11	42	11	13262	9686	7850	5502.9	4103.1	3557.7	-1.40913	6.96e-09	3.41e-07	down
Q8NE62	Choline dehydrogenase, mitochondrial OS=Homo sapiens OX=9606 GN=CHDH PE=1 SV=2	43	20	38	20	9094.8	9436.6	9198.4	5097.3	3909.5	3382.2	-1.39656	2.52e-07	5.42e-06	down
O43464	Serine protease HTRA2, mitochondrial OS=Homo sapiens OX=9606 GN=HTRA2 PE=1 SV=2	54	17	57	17	15401.5	10797.6	7785.5	5737.7	3887	4837.1	-1.39532	2.75e-08	9.79e-07	down
O14874	[3-methyl-2-oxobutanoate dehydrogenase [lipoamide]] kinase, mitochondrial OS=Homo sapiens OX=9606 GN=BCKDK PE=1 SV=2	64	18	61	18	7966.5	8151.4	7678.6	4207.1	3390.1	3017.1	-1.3918	7.28e-08	1.96e-06	down
Q96HS1	Serine/threonine-protein phosphatase PGAM5, mitochondrial OS=Homo sapiens OX=9606 GN=PGAM5 PE=1 SV=2	74	20	204	20	50637.4	40079.5	53808.5	21480	18723.2	24616.3	-1.3882	3.85e-06	5.06e-05	down
Q9BRJ2	39S ribosomal protein L45, mitochondrial OS=Homo sapiens OX=9606 GN=MRPL45 PE=1 SV=2	56	14	90	14	38153.4	32201	32829.5	16737.1	13447.6	15525.7	-1.38682	3.29e-09	1.93e-07	down
Q9Y3D9	28S ribosomal protein S23, mitochondrial OS=Homo sapiens OX=9606 GN=MRPS23 PE=1 SV=2	56	11	55	11	14666.1	13024.2	15293.1	6389.4	6543.6	6353	-1.38519	1.55e-07	3.58e-06	down
Q96HY7	Probable 2-oxoglutarate dehydrogenase E1 component DHKTD1, mitochondrial OS=Homo sapiens OX=9606 GN=DHTKD1 PE=1 SV=2	55	30	119	30	15876	13768	13870.5	7154.4	6340.1	5847.3	-1.38507	1.87e-09	1.33e-07	down
P04181	Ornithine aminotransferase, mitochondrial OS=Homo sapiens OX=9606 GN=OAT PE=1 SV=1	79	26	324	26	40197.7	56283.7	62169.7	26763	23509.8	22798.8	-1.38445	4.47e-05	0.000370013	down
Q9H2W6	39S ribosomal protein L46, mitochondrial OS=Homo sapiens OX=9606 GN=MRPL46 PE=1 SV=1	51	13	63	13	19073	14543.3	10852.7	7956.9	5973.8	5343.5	-1.38426	2.78e-09	1.74e-07	down
Q8IVS2	Malonyl-CoA-acyl carrier protein transacylase, mitochondrial OS=Homo sapiens OX=9606 GN=MCAT PE=1 SV=2	70	22	59	22	26420	18025.9	12994.3	9480.7	7825.8	7291	-1.38368	2.7e-09	1.74e-07	down
Q9BQ48	39S ribosomal protein L34, mitochondrial OS=Homo sapiens OX=9606 GN=MRPL34 PE=1 SV=1	25	3	13	3	4099.8	2063.3	1935	1121.7	1166.3	1150.9	-1.38201	6.01e-06	7.25e-05	down
Q92552	28S ribosomal protein S27, mitochondrial OS=Homo sapiens OX=9606 GN=MRPS27 PE=1 SV=3	57	23	135	23	17312.8	18971.3	20487.8	9862.4	8368	7921.7	-1.36329	9.53e-07	1.66e-05	down
Q5ST30	Valine--tRNA ligase, mitochondrial OS=Homo sapiens OX=9606 GN=VARS2 PE=1 SV=2	32	24	56	24	11479.4	9076.3	7382.1	5517.9	3621.8	3290.4	-1.36255	1.23e-07	2.91e-06	down
O43716	Glutamyl-tRNA(Gln) amidotransferase subunit C, mitochondrial OS=Homo sapiens OX=9606 GN=GATC PE=1 SV=1	67	7	27	7	5070.6	3953.5	3652.2	2174.8	1811	1667.9	-1.36254	3.93e-08	1.28e-06	down
P31040	Succinate dehydrogenase [ubiquinone] flavoprotein subunit, mitochondrial OS=Homo sapiens OX=9606 GN=SDHA PE=1 SV=2	69	32	331	32	29500	29430.4	41773	15024.6	14193.3	17721.8	-1.35944	8.82e-05	0.000641993	down
Q02338	D-beta-hydroxybutyrate dehydrogenase, mitochondrial OS=Homo sapiens OX=9606 GN=BDH1 PE=1 SV=3	54	12	65	12	9291.3	5932.3	6840.3	2651.7	3230.7	3890.6	-1.35934	4.5e-06	5.66e-05	down
O43766	Lipoyl synthase, mitochondrial OS=Homo sapiens OX=9606 GN=LIAS PE=2 SV=3	36	9	15	9	1969.1	2132.3	2379.7	1030.2	1042.4	923	-1.35652	1.92e-05	0.000186276	down
Q9BV35	Calcium-binding mitochondrial carrier protein SCaMC-3 OS=Homo sapiens OX=9606 GN=SLC25A23 PE=1 SV=2	13	6	12	4	1498.4	967.1	558	626.3	373.9	309.6	-1.35525	0.000240804	0.00142977	down
Q9UDX5	Mitochondrial fission process protein 1 OS=Homo sapiens OX=9606 GN=MTFP1 PE=1 SV=1	43	8	17	8	873.8	581.2	485.2	310.3	293.4	249.2	-1.35509	3.73e-07	7.43e-06	down
P10606	Cytochrome c oxidase subunit 5B, mitochondrial OS=Homo sapiens OX=9606 GN=COX5B PE=1 SV=2	67	9	149	9	56765.1	48333.2	37613.1	25412.1	20209.5	18096	-1.35421	7.14e-10	6.59e-08	down
P22033	Methylmalonyl-CoA mutase, mitochondrial OS=Homo sapiens OX=9606 GN=MMUT PE=1 SV=4	54	31	97	31	24908.4	24652.4	24791.3	13135.7	10976.5	10166.5	-1.34625	5.31e-08	1.59e-06	down
Q02978	Mitochondrial 2-oxoglutarate/malate carrier protein OS=Homo sapiens OX=9606 GN=SLC25A11 PE=1 SV=3	63	17	113	17	27496	18040.7	16079.2	9602.8	8924.3	8787.4	-1.34567	8.51e-10	7.43e-08	down
O75879	Glutamyl-tRNA(Gln) amidotransferase subunit B, mitochondrial OS=Homo sapiens OX=9606 GN=GATB PE=1 SV=1	45	18	37	18	15362	15813	14385.5	8685.3	6642.8	5672.9	-1.34386	1.12e-07	2.71e-06	down
Q9H2U2	Inorganic pyrophosphatase 2, mitochondrial OS=Homo sapiens OX=9606 GN=PPA2 PE=1 SV=2	69	21	107	20	33094.3	30948.4	31470	17060.6	14380	12586.6	-1.34342	4.46e-08	1.37e-06	down
Q9Y5J6	Mitochondrial import inner membrane translocase subunit Tim10 B OS=Homo sapiens OX=9606 GN=TIMM10B PE=1 SV=1	55	4	11	4	1337.1	1248.6	1100.1	592.5	548	539.1	-1.33863	3.45e-07	7.1e-06	down
P47985	Cytochrome b-c1 complex subunit Rieske, mitochondrial OS=Homo sapiens OX=9606 GN=UQCRFS1 PE=1 SV=2	63	17	251	17	88793.1	81306	78343	40564.8	38858.6	34813.6	-1.33474	6.88e-09	3.41e-07	down
Q13084	39S ribosomal protein L28, mitochondrial OS=Homo sapiens OX=9606 GN=MRPL28 PE=1 SV=4	69	16	88	16	6619.6	5521.8	5645.7	3119.8	2493	2609.6	-1.32683	7.67e-08	2.03e-06	down
O15382	Branched-chain-amino-acid aminotransferase, mitochondrial OS=Homo sapiens OX=9606 GN=BCAT2 PE=1 SV=2	54	18	98	18	10580.6	16731.6	14920	6166.7	7263.7	6547.7	-1.32483	6.75e-05	0.000523535	down
Q9P015	39S ribosomal protein L15, mitochondrial OS=Homo sapiens OX=9606 GN=MRPL15 PE=1 SV=1	71	23	114	23	10978.7	15006.4	13677.9	7842	5897.5	5107.7	-1.32428	1.9e-05	0.000184869	down
Q9NXA8	NAD-dependent protein deacylase sirtuin-5, mitochondrial OS=Homo sapiens OX=9606 GN=SIRT5 PE=1 SV=2	37	10	30	10	3562.7	2293.9	1453	1531	946.2	779.9	-1.32116	0.000143821	0.000942276	down
Q96A35	39S ribosomal protein L24, mitochondrial OS=Homo sapiens OX=9606 GN=MRPL24 PE=1 SV=1	71	15	64	15	8867.5	8188.6	7914.4	3517.2	3628.8	4418.3	-1.3166	4.54e-07	8.89e-06	down
Q15390	Mitochondrial fission regulator 1 OS=Homo sapiens OX=9606 GN=MTFR1 PE=1 SV=2	29	7	13	7	1186	685.7	259.7	453.4	249.5	221.6	-1.31501	0.00573085	0.0181655	down
Q16740	ATP-dependent Clp protease proteolytic subunit, mitochondrial OS=Homo sapiens OX=9606 GN=CLPP PE=1 SV=1	42	10	71	10	12352.6	9928.1	9063	5429.3	4678.4	4358.3	-1.31365	2.43e-09	1.61e-07	down
Q6IN84	rRNA methyltransferase 1, mitochondrial OS=Homo sapiens OX=9606 GN=MRM1 PE=1 SV=1	35	8	18	8	3002.5	2600.5	2997.3	1489.6	1343.6	1227.1	-1.31219	6.46e-06	7.67e-05	down
P56181	NADH dehydrogenase [ubiquinone] flavoprotein 3, mitochondrial OS=Homo sapiens OX=9606 GN=NDUFV3 PE=1 SV=2	48	4	10	4	2392.3	3634.4	3332.9	1846.6	1473.1	1192.2	-1.31148	0.000260845	0.00152632	down
Q96RP9	Elongation factor G, mitochondrial OS=Homo sapiens OX=9606 GN=GFM1 PE=1 SV=2	66	44	242	44	41319.8	39685.6	39563.9	21368.2	18411.5	17091	-1.30861	5.62e-08	1.67e-06	down
Q9BYD2	39S ribosomal protein L9, mitochondrial OS=Homo sapiens OX=9606 GN=MRPL9 PE=1 SV=2	52	16	90	16	50333.8	53549.6	44406.2	25015.1	23190.2	21169.6	-1.30827	1.06e-08	4.71e-07	down
P21912	Succinate dehydrogenase [ubiquinone] iron-sulfur subunit, mitochondrial OS=Homo sapiens OX=9606 GN=SDHB PE=1 SV=3	57	18	104	18	12154.7	13035.6	19174.4	7346.9	7447.1	6878.6	-1.30656	0.000264409	0.00154159	down
Q9Y291	28S ribosomal protein S33, mitochondrial OS=Homo sapiens OX=9606 GN=MRPS33 PE=1 SV=1	56	4	9	4	1037.3	1701.3	2547.7	755.6	890.7	985.2	-1.30493	0.00829388	0.0246225	down
P62072	Mitochondrial import inner membrane translocase subunit Tim10 OS=Homo sapiens OX=9606 GN=TIMM10 PE=1 SV=1	62	6	62	6	15762.7	10765.1	9072.2	5891.8	5387.1	5040.5	-1.29729	4.54e-09	2.57e-07	down
Q7Z434	Mitochondrial antiviral-signaling protein OS=Homo sapiens OX=9606 GN=MAVS PE=1 SV=2	49	16	68	16	12306	11880.6	10938.1	6607.9	5331.5	4715.1	-1.29609	7.34e-08	1.96e-06	down
Q96SZ6	Mitochondrial tRNA methylthiotransferase CDK5RAP1 OS=Homo sapiens OX=9606 GN=CDK5RAP1 PE=1 SV=2	36	19	48	19	2326.6	3547.6	4810.8	1410.1	1687	2188.2	-1.29465	0.00534623	0.0171313	down
Q9NYK5	39S ribosomal protein L39, mitochondrial OS=Homo sapiens OX=9606 GN=MRPL39 PE=1 SV=3	60	20	129	20	15538.1	25325.5	29457.8	13257.5	11562.9	10436.1	-1.2805	0.00102986	0.00465238	down
Q5VT66	Mitochondrial amidoxime-reducing component 1 OS=Homo sapiens OX=9606 GN=MTARC1 PE=1 SV=1	23	5	12	4	735.8	715.9	232.9	420.2	201.6	149.1	-1.2804	0.00868554	0.0256438	down
P48735	Isocitrate dehydrogenase [NADP], mitochondrial OS=Homo sapiens OX=9606 GN=IDH2 PE=1 SV=2	60	24	199	23	44153.9	26695.7	29663.5	16578.7	14724.5	15870.8	-1.27769	1.14e-07	2.74e-06	down
P42704	Leucine-rich PPR motif-containing protein, mitochondrial OS=Homo sapiens OX=9606 GN=LRPPRC PE=1 SV=3	79	103	1288	103	130051	236177	321520	105145	113500	130673	-1.27426	0.00680136	0.0208034	down
Q9P0M9	39S ribosomal protein L27, mitochondrial OS=Homo sapiens OX=9606 GN=MRPL27 PE=1 SV=1	49	7	25	7	8496.3	5923.2	6882.3	3765.9	2784.7	3622.3	-1.27371	2.11e-06	3.1e-05	down
Q13405	39S ribosomal protein L49, mitochondrial OS=Homo sapiens OX=9606 GN=MRPL49 PE=1 SV=1	62	11	72	11	2386.6	4465.7	5783.1	2555.9	1934.4	1996.7	-1.26844	0.00673961	0.0206733	down
P25705	ATP synthase subunit alpha, mitochondrial OS=Homo sapiens OX=9606 GN=ATP5F1A PE=1 SV=1	74	46	1053	45	229984	213859	239895	117396	109954	105868	-1.2681	1.24e-06	2.1e-05	down
Q9HC36	rRNA methyltransferase 3, mitochondrial OS=Homo sapiens OX=9606 GN=MRM3 PE=1 SV=2	49	19	64	19	24956	17009.1	11411.7	10603.9	7453	6786.7	-1.26252	1.4e-06	2.32e-05	down
P12532	Creatine kinase U-type, mitochondrial OS=Homo sapiens OX=9606 GN=CKMT1A PE=1 SV=1	49	13	32	13	8294.2	6459.8	4701.9	4301.3	2670.8	2251.4	-1.26213	1.27e-05	0.0001333	down
Q92665	28S ribosomal protein S31, mitochondrial OS=Homo sapiens OX=9606 GN=MRPS31 PE=1 SV=3	56	20	81	20	7982.7	8155.4	9464.8	4488.6	4188.5	3974.8	-1.26071	1.14e-05	0.00012185	down
Q9NUJ1	Palmitoyl-protein thioesterase ABHD10, mitochondrial OS=Homo sapiens OX=9606 GN=ABHD10 PE=1 SV=1	62	18	145	18	14723.1	20657.2	25564.1	12028.1	8614.8	10257.1	-1.26039	0.00079517	0.00379941	down
O75439	Mitochondrial-processing peptidase subunit beta OS=Homo sapiens OX=9606 GN=PMPCB PE=1 SV=2	56	22	236	21	24874.2	24947	41272.1	13899.5	11798.8	20268.4	-1.25872	0.00346992	0.0120904	down
Q9Y6N1	Cytochrome c oxidase assembly protein COX11, mitochondrial OS=Homo sapiens OX=9606 GN=COX11 PE=1 SV=3	50	9	24	9	1962.9	1904.6	1445.2	1062.8	783.9	714.1	-1.255	4.16e-06	5.35e-05	down
P24311	Cytochrome c oxidase subunit 7B, mitochondrial OS=Homo sapiens OX=9606 GN=COX7B PE=1 SV=2	10	2	17	2	10198.2	11304.6	18856.2	7198.2	7069	6462.6	-1.25256	0.00199988	0.00786798	down
Q9BW92	Threonine--tRNA ligase, mitochondrial OS=Homo sapiens OX=9606 GN=TARS2 PE=1 SV=1	58	30	80	30	25777.1	21796.7	21892.4	12904.9	10879.9	10171.1	-1.24653	4.22e-08	1.35e-06	down
P20674	Cytochrome c oxidase subunit 5A, mitochondrial OS=Homo sapiens OX=9606 GN=COX5A PE=1 SV=2	58	9	96	9	13657	10198.7	10116.1	5903	5475.3	5051.6	-1.24565	2.39e-08	8.97e-07	down
O95831	Apoptosis-inducing factor 1, mitochondrial OS=Homo sapiens OX=9606 GN=AIFM1 PE=1 SV=1	64	30	486	30	55583	49250.6	54045.4	28016.5	25735.7	24676.4	-1.2433	4.7e-07	9.08e-06	down
Q9BYN8	28S ribosomal protein S26, mitochondrial OS=Homo sapiens OX=9606 GN=MRPS26 PE=1 SV=1	48	13	44	13	18865.5	13262.8	10470.1	8192.4	6331.3	5791	-1.24253	7.06e-08	1.93e-06	down
Q8N983	39S ribosomal protein L43, mitochondrial OS=Homo sapiens OX=9606 GN=MRPL43 PE=1 SV=1	52	10	34	10	12809.1	14188.2	11562.9	5890.5	6823.5	6128.3	-1.24082	3.64e-07	7.3e-06	down
P23368	NAD-dependent malic enzyme, mitochondrial OS=Homo sapiens OX=9606 GN=ME2 PE=1 SV=1	78	33	347	32	48609.6	52365.5	49330.7	24814.3	22981.8	26588.2	-1.23648	1.24e-06	2.1e-05	down
Q9NP58	ATP-binding cassette sub-family B member 6, mitochondrial OS=Homo sapiens OX=9606 GN=ABCB6 PE=1 SV=1	13	8	18	8	1312.5	1012.8	900.4	621.3	508.2	438.3	-1.2351	3.42e-06	4.64e-05	down
Q9UI43	rRNA methyltransferase 2, mitochondrial OS=Homo sapiens OX=9606 GN=MRM2 PE=1 SV=1	30	7	12	7	1966.9	1630.5	1446	1111.7	737.5	630.6	-1.23223	3.3e-05	0.000286167	down
P11498	Pyruvate carboxylase, mitochondrial OS=Homo sapiens OX=9606 GN=PC PE=1 SV=2	66	58	346	58	70658.7	64618.4	53364.5	38076.9	28810.8	25823.7	-1.22996	9.27e-08	2.34e-06	down
Q96DV4	39S ribosomal protein L38, mitochondrial OS=Homo sapiens OX=9606 GN=MRPL38 PE=1 SV=2	53	19	87	19	19761.3	21918.3	25141.6	11917.9	11173.7	10804.2	-1.22839	2.68e-05	0.000244101	down
Q9BQC6	Ribosomal protein 63, mitochondrial OS=Homo sapiens OX=9606 GN=MRPL57 PE=1 SV=1	38	3	21	3	3533.4	5020	5941.1	2531.4	2586	2357.5	-1.22645	0.000986222	0.00451204	down
O43819	Protein SCO2 homolog, mitochondrial OS=Homo sapiens OX=9606 GN=SCO2 PE=1 SV=3	41	8	29	8	13479.1	12241.4	11386.3	7620.6	5538.5	5293	-1.22462	3.61e-07	7.3e-06	down
O75964	ATP synthase subunit g, mitochondrial OS=Homo sapiens OX=9606 GN=ATP5MG PE=1 SV=3	53	6	60	6	1288.4	2119.8	3355	1251.3	1234.2	1123.2	-1.22038	0.0137015	0.0371274	down
Q92947	Glutaryl-CoA dehydrogenase, mitochondrial OS=Homo sapiens OX=9606 GN=GCDH PE=1 SV=1	64	17	94	16	12284.4	18510.6	18566.6	7224.5	9357.3	8640.5	-1.2193	0.00051165	0.00266984	down
O95563	Mitochondrial pyruvate carrier 2 OS=Homo sapiens OX=9606 GN=MPC2 PE=1 SV=1	32	4	14	4	3667	2487.5	1900.2	1778.6	1115	1014.3	-1.21797	7.02e-05	0.000538714	down
Q9GZT3	SRA stem-loop-interacting RNA-binding protein, mitochondrial OS=Homo sapiens OX=9606 GN=SLIRP PE=1 SV=1	76	10	101	10	16561.4	16211.5	22843.4	8856.9	9825.6	9891	-1.21649	0.000265117	0.00154293	down
O75127	Pentatricopeptide repeat-containing protein 1, mitochondrial OS=Homo sapiens OX=9606 GN=PTCD1 PE=1 SV=2	38	22	49	22	10116.3	12206	14185.2	7217	5435	6199.8	-1.21444	0.000172183	0.00109049	down
Q9Y5L4	Mitochondrial import inner membrane translocase subunit Tim13 OS=Homo sapiens OX=9606 GN=TIMM13 PE=1 SV=1	53	4	43	4	2866.7	3006.4	3198.8	1769.3	1443.5	1413.7	-1.21126	5.57e-05	0.000445378	down
Q9UKU7	Isobutyryl-CoA dehydrogenase, mitochondrial OS=Homo sapiens OX=9606 GN=ACAD8 PE=1 SV=1	53	17	34	17	6261.6	5315.2	5125.6	3222.5	2474	2650	-1.21059	6.47e-07	1.2e-05	down
P43304	Glycerol-3-phosphate dehydrogenase, mitochondrial OS=Homo sapiens OX=9606 GN=GPD2 PE=1 SV=3	80	50	283	50	52748.8	42965.5	46848.7	22849.7	23197.4	25239.9	-1.21016	8.33e-07	1.5e-05	down
Q9HBH1	Peptide deformylase, mitochondrial OS=Homo sapiens OX=9606 GN=PDF PE=1 SV=1	53	10	28	10	9384.9	6740.7	5056.7	3977.2	3339	3015.4	-1.20483	3.24e-07	6.79e-06	down
Q9Y2Z9	Ubiquinone biosynthesis monooxygenase COQ6, mitochondrial OS=Homo sapiens OX=9606 GN=COQ6 PE=1 SV=2	46	15	44	15	3162.6	3124.6	2636.1	1836.3	1385.5	1272.6	-1.20313	9.14e-06	0.000102604	down
Q9HD33	39S ribosomal protein L47, mitochondrial OS=Homo sapiens OX=9606 GN=MRPL47 PE=1 SV=2	42	13	54	13	7314.6	9384.6	15739.7	5244.8	5072.3	7032.6	-1.19752	0.0093157	0.0271078	down
Q9NX18	Succinate dehydrogenase assembly factor 2, mitochondrial OS=Homo sapiens OX=9606 GN=SDHAF2 PE=1 SV=1	43	7	25	7	2899.1	3313.6	4042.7	2175.4	1637.5	1563	-1.19742	0.000598508	0.00301588	down
Q9Y2Z2	Protein MTO1 homolog, mitochondrial OS=Homo sapiens OX=9606 GN=MTO1 PE=1 SV=2	59	30	65	30	15008.9	14504	14543.1	8612	7109.3	6790.8	-1.19503	8.43e-07	1.5e-05	down
Q9BYD3	39S ribosomal protein L4, mitochondrial OS=Homo sapiens OX=9606 GN=MRPL4 PE=1 SV=1	80	18	115	18	3100.2	3714.9	2771.2	2000.7	1287.5	1582.5	-1.19363	5.33e-05	0.000427193	down
Q9UBX3	Mitochondrial dicarboxylate carrier OS=Homo sapiens OX=9606 GN=SLC25A10 PE=1 SV=2	65	16	85	16	18017.6	17025.1	16494	8629.9	8951.9	8631.3	-1.18868	3.17e-07	6.68e-06	down
Q9BT17	Mitochondrial ribosome-associated GTPase 1 OS=Homo sapiens OX=9606 GN=MTG1 PE=1 SV=2	60	15	35	15	8328.1	6382.8	6026.5	4479.2	3171.3	2841.3	-1.1872	3.08e-06	4.24e-05	down
Q9NX14	NADH dehydrogenase [ubiquinone] 1 beta subcomplex subunit 11, mitochondrial OS=Homo sapiens OX=9606 GN=NDUFB11 PE=1 SV=1	50	6	32	6	4029.8	4842.5	6369.1	2564.3	2705.3	2785.1	-1.18627	0.00113745	0.00499725	down
P00390	Glutathione reductase, mitochondrial OS=Homo sapiens OX=9606 GN=GSR PE=1 SV=2	53	17	61	17	14498.3	9990.9	5438.8	5689.8	4545.6	4298.9	-1.17948	3.38e-05	0.00029161	down
P40939	Trifunctional enzyme subunit alpha, mitochondrial OS=Homo sapiens OX=9606 GN=HADHA PE=1 SV=2	70	43	789	43	87015.9	99785.8	112367	55063.9	51099.8	50929.1	-1.17904	7.59e-05	0.000567846	down
P49406	39S ribosomal protein L19, mitochondrial OS=Homo sapiens OX=9606 GN=MRPL19 PE=1 SV=2	55	16	71	16	14207.5	15501.9	17173.5	9267.8	7880.8	7464.6	-1.17702	3.01e-05	0.000265938	down
Q6P1L8	39S ribosomal protein L14, mitochondrial OS=Homo sapiens OX=9606 GN=MRPL14 PE=1 SV=1	50	6	33	6	6855	6214.3	8664.3	3747.1	3885.2	3807.8	-1.17573	0.000241396	0.00143066	down
Q8N2A8	Mitochondrial cardiolipin hydrolase OS=Homo sapiens OX=9606 GN=PLD6 PE=1 SV=1	35	6	7	6	3039.8	2255.1	1358.4	1376.3	992.6	916.9	-1.1745	7.71e-05	0.000571125	down
Q9H1U9	Mitochondrial nicotinamide adenine dinucleotide transporter SLC25A51 OS=Homo sapiens OX=9606 GN=SLC25A51 PE=1 SV=1	20	4	5	4	1760.6	1406.1	884.4	802.6	644.4	565.3	-1.17443	2.69e-05	0.000244535	down
Q99797	Mitochondrial intermediate peptidase OS=Homo sapiens OX=9606 GN=MIPEP PE=1 SV=2	56	36	99	36	16615.4	16431.9	16786.9	9900.3	8338.1	7739	-1.17039	2.36e-06	3.39e-05	down
P51553	Isocitrate dehydrogenase [NAD] subunit gamma, mitochondrial OS=Homo sapiens OX=9606 GN=IDH3G PE=1 SV=1	55	16	61	16	12071.4	12425.3	14073	7161.6	6420.5	6676.3	-1.16997	2.36e-05	0.000220604	down
Q9UJS0	Calcium-binding mitochondrial carrier protein Aralar2 OS=Homo sapiens OX=9606 GN=SLC25A13 PE=1 SV=2	69	38	241	29	28124.6	29452.6	31705.3	15638.3	16116.2	15012.4	-1.16796	1.31e-05	0.000136452	down
O60830	Mitochondrial import inner membrane translocase subunit Tim17-B OS=Homo sapiens OX=9606 GN=TIMM17B PE=1 SV=1	66	8	56	8	6508.4	4373.2	4021.8	2860.2	2339.1	2325.2	-1.16741	1.59e-06	2.57e-05	down
P30048	Thioredoxin-dependent peroxide reductase, mitochondrial OS=Homo sapiens OX=9606 GN=PRDX3 PE=1 SV=3	55	11	222	11	70120.4	72957.1	91138.8	45618	42224.9	36852.3	-1.16523	0.000148594	0.000963774	down
P28331	NADH-ubiquinone oxidoreductase 75 kDa subunit, mitochondrial OS=Homo sapiens OX=9606 GN=NDUFS1 PE=1 SV=3	70	39	315	39	44214.8	35522	39319.5	21746.2	19095.7	20815.2	-1.16427	1.25e-06	2.1e-05	down
Q9Y399	28S ribosomal protein S2, mitochondrial OS=Homo sapiens OX=9606 GN=MRPS2 PE=1 SV=1	44	14	45	14	20909.9	19114	21802.3	11072.7	10669.4	10631.2	-1.16315	5.83e-06	7.07e-05	down
P26440	Isovaleryl-CoA dehydrogenase, mitochondrial OS=Homo sapiens OX=9606 GN=IVD PE=1 SV=2	78	25	145	25	13721.1	24440.6	25949.2	12848.2	10392.4	11500.6	-1.16257	0.00290888	0.010557	down
Q9BSF4	Mitochondrial import inner membrane translocase subunit Tim29 OS=Homo sapiens OX=9606 GN=TIMM29 PE=1 SV=2	48	9	15	9	7329	5401.4	5869.8	3255.1	3229	3094.2	-1.16082	2.15e-06	3.14e-05	down
P83111	Serine beta-lactamase-like protein LACTB, mitochondrial OS=Homo sapiens OX=9606 GN=LACTB PE=1 SV=2	48	21	55	21	7484.2	6595.7	10395.2	4507.7	3712.6	4905.9	-1.16079	0.00128294	0.00545969	down
P13073	Cytochrome c oxidase subunit 4 isoform 1, mitochondrial OS=Homo sapiens OX=9606 GN=COX4I1 PE=1 SV=1	51	11	108	11	25226.4	36221.9	46490.5	24159.9	18957.4	16260.9	-1.15276	0.00338375	0.0118799	down
Q9H2K0	Translation initiation factor IF-3, mitochondrial OS=Homo sapiens OX=9606 GN=MTIF3 PE=1 SV=4	29	7	12	7	4074.8	4056.9	4657.3	2496.4	2226.4	2084.2	-1.15161	9.57e-05	0.000683911	down
P05165	Propionyl-CoA carboxylase alpha chain, mitochondrial OS=Homo sapiens OX=9606 GN=PCCA PE=1 SV=4	51	29	56	29	10374.1	11006.6	10641.4	4864.4	6145.8	5795.1	-1.14852	2.58e-05	0.000236099	down
P49748	Very long-chain specific acyl-CoA dehydrogenase, mitochondrial OS=Homo sapiens OX=9606 GN=ACADVL PE=1 SV=1	75	41	354	41	58020	58667.2	67400.6	34897.8	30695.5	32564.7	-1.14847	3.64e-05	0.000308804	down
Q96I99	Succinate--CoA ligase [GDP-forming] subunit beta, mitochondrial OS=Homo sapiens OX=9606 GN=SUCLG2 PE=1 SV=2	67	28	219	27	37104.7	66787.3	84865.8	36508.6	33312.9	34782.7	-1.1477	0.00865242	0.0255694	down
Q4G176	Malonate--CoA ligase ACSF3, mitochondrial OS=Homo sapiens OX=9606 GN=ACSF3 PE=1 SV=3	52	25	110	24	34255.1	30044.7	26305.3	19197.2	14508.7	13511.7	-1.1467	3.63e-07	7.3e-06	down
P08559	Pyruvate dehydrogenase E1 component subunit alpha, somatic form, mitochondrial OS=Homo sapiens OX=9606 GN=PDHA1 PE=1 SV=3	65	27	185	27	67140.7	80076.3	77098.3	48827	37050.9	34122.8	-1.14655	5.27e-05	0.000423449	down
O75027	ATP-binding cassette sub-family B member 7, mitochondrial OS=Homo sapiens OX=9606 GN=ABCB7 PE=1 SV=2	43	23	108	23	20569	14750	17665.2	9058	8462.2	10142.9	-1.14603	7.7e-06	8.76e-05	down
Q9UJZ1	Stomatin-like protein 2, mitochondrial OS=Homo sapiens OX=9606 GN=STOML2 PE=1 SV=1	78	21	320	21	41514.2	31623.2	21631.7	19172.8	14341.8	14590.5	-1.14541	5.59e-07	1.06e-05	down
P54819	Adenylate kinase 2, mitochondrial OS=Homo sapiens OX=9606 GN=AK2 PE=1 SV=2	72	18	245	18	13635.6	27741.1	36586.9	12716.7	15941.3	14784.4	-1.14445	0.0184652	0.0474107	down
Q96CM8	Medium-chain acyl-CoA ligase ACSF2, mitochondrial OS=Homo sapiens OX=9606 GN=ACSF2 PE=1 SV=2	49	21	83	21	5751.4	8941	9013.2	3464.9	4872.6	4439.1	-1.14317	0.00229529	0.00878412	down
O75880	Protein SCO1 homolog, mitochondrial OS=Homo sapiens OX=9606 GN=SCO1 PE=1 SV=1	49	12	54	12	31752.6	34964.8	35969.8	19651.6	18342.7	16924	-1.14063	1.81e-05	0.000178568	down
Q9HA77	Probable cysteine--tRNA ligase, mitochondrial OS=Homo sapiens OX=9606 GN=CARS2 PE=1 SV=1	44	19	134	19	31389.6	31728.3	37618.7	19566.4	17687.9	17013	-1.13845	5.8e-05	0.000456984	down
P30038	Delta-1-pyrroline-5-carboxylate dehydrogenase, mitochondrial OS=Homo sapiens OX=9606 GN=ALDH4A1 PE=1 SV=3	69	28	173	28	58364.5	51352.7	55359.3	30903.4	28289.3	28255.6	-1.13806	2.56e-06	3.63e-05	down
Q9Y2R9	28S ribosomal protein S7, mitochondrial OS=Homo sapiens OX=9606 GN=MRPS7 PE=1 SV=2	53	13	51	13	2652.9	2166.6	1605.2	990.2	842.2	1447	-1.13516	0.00036453	0.00200585	down
O95822	Malonyl-CoA decarboxylase, mitochondrial OS=Homo sapiens OX=9606 GN=MLYCD PE=1 SV=3	43	15	37	15	3961.1	5344.3	4335.2	3251	2237.7	1853.5	-1.13508	0.000445832	0.0023763	down
P34897	Serine hydroxymethyltransferase, mitochondrial OS=Homo sapiens OX=9606 GN=SHMT2 PE=1 SV=3	72	29	352	28	77777.5	66242	66602.6	38616.4	37101.1	35345.2	-1.1335	6.22e-07	1.16e-05	down
Q8IVH4	Methylmalonic aciduria type A protein, mitochondrial OS=Homo sapiens OX=9606 GN=MMAA PE=1 SV=1	27	9	18	9	2388.7	3905.6	4190.1	2340.4	1628.4	1827	-1.13339	0.00445308	0.0148936	down
Q9NSE4	Isoleucine--tRNA ligase, mitochondrial OS=Homo sapiens OX=9606 GN=IARS2 PE=1 SV=2	62	49	385	49	38700.8	50926.8	50496.3	27927	24846.8	23222.7	-1.13252	0.000146632	0.000954884	down
P30049	ATP synthase subunit delta, mitochondrial OS=Homo sapiens OX=9606 GN=ATP5F1D PE=1 SV=2	58	4	84	4	5479.9	8013.9	10319.4	4113.8	4573.6	4547.8	-1.12566	0.0047955	0.0157094	down
P23786	Carnitine O-palmitoyltransferase 2, mitochondrial OS=Homo sapiens OX=9606 GN=CPT2 PE=1 SV=2	66	37	167	37	27819.5	26120.2	27780.5	12747.1	15664.9	15168.1	-1.12499	2.24e-05	0.000211932	down
Q9BYD1	39S ribosomal protein L13, mitochondrial OS=Homo sapiens OX=9606 GN=MRPL13 PE=1 SV=1	67	14	58	14	10236.3	11056.2	14333.1	6692.5	6488.2	6406.7	-1.12213	0.000501948	0.00262634	down
O95178	NADH dehydrogenase [ubiquinone] 1 beta subcomplex subunit 2, mitochondrial OS=Homo sapiens OX=9606 GN=NDUFB2 PE=1 SV=1	38	2	5	2	2830.2	1945.1	1796	1222.8	1101.8	1098.8	-1.12172	1.23e-05	0.000129679	down
O75251	NADH dehydrogenase [ubiquinone] iron-sulfur protein 7, mitochondrial OS=Homo sapiens OX=9606 GN=NDUFS7 PE=1 SV=3	35	7	33	7	4894.2	10159.9	10327.2	5293.4	4622.6	4308.6	-1.1205	0.00822739	0.0244701	down
Q9Y5J7	Mitochondrial import inner membrane translocase subunit Tim9 OS=Homo sapiens OX=9606 GN=TIMM9 PE=1 SV=1	35	3	18	3	5018.4	4399.4	4862.7	2813	2538.2	2345.8	-1.11743	2.77e-05	0.000248904	down
P51398	28S ribosomal protein S29, mitochondrial OS=Homo sapiens OX=9606 GN=DAP3 PE=1 SV=1	64	20	77	20	5968.8	5848.4	7856.1	3756.1	3300.2	3773.5	-1.11558	0.00059054	0.00298505	down
A0A0B4J2D5	Glutamine amidotransferase-like class 1 domain-containing protein 3B, mitochondrial OS=Homo sapiens OX=9606 GN=GATD3B PE=1 SV=1	71	13	125	13	7386.3	8200.5	8937.9	4458.5	4522.2	4427.1	-1.11204	0.000121393	0.000825473	down
Q9NP81	Serine--tRNA ligase, mitochondrial OS=Homo sapiens OX=9606 GN=SARS2 PE=1 SV=1	65	24	99	24	9537.3	8184.6	7415.8	5555.8	4262.2	3631.2	-1.11158	4.9e-06	6.08e-05	down
P19404	NADH dehydrogenase [ubiquinone] flavoprotein 2, mitochondrial OS=Homo sapiens OX=9606 GN=NDUFV2 PE=1 SV=2	57	14	86	14	26004.3	11467.9	9223.4	8278.5	6701.3	8528.8	-1.10996	0.000690984	0.00338677	down
Q9BX68	Histidine triad nucleotide-binding protein 2, mitochondrial OS=Homo sapiens OX=9606 GN=HINT2 PE=1 SV=1	62	7	67	7	1446	1165.8	1060.2	741.8	621.3	589.5	-1.10933	1.9e-05	0.000184869	down
Q8IXI2	Mitochondrial Rho GTPase 1 OS=Homo sapiens OX=9606 GN=RHOT1 PE=1 SV=2	54	24	59	23	10266.5	8443.7	9067.7	5739.3	4878.3	4375.9	-1.10866	6.07e-06	7.29e-05	down
Q9NTG7	NAD-dependent protein deacetylase sirtuin-3, mitochondrial OS=Homo sapiens OX=9606 GN=SIRT3 PE=1 SV=2	30	9	23	9	2864.3	5146.7	5125.3	2624.1	2460.5	2274.4	-1.10755	0.00457237	0.0152255	down
P16219	Short-chain specific acyl-CoA dehydrogenase, mitochondrial OS=Homo sapiens OX=9606 GN=ACADS PE=1 SV=1	61	18	68	18	3924.8	6859.5	7715.9	3559.2	3470.3	3423.9	-1.1037	0.00640961	0.0199068	down
Q969Z3	Mitochondrial amidoxime reducing component 2 OS=Homo sapiens OX=9606 GN=MTARC2 PE=1 SV=1	34	12	33	11	2277.7	2033	1984.4	1130.1	933.4	1319.9	-1.10268	0.000158504	0.00101783	down
P49411	Elongation factor Tu, mitochondrial OS=Homo sapiens OX=9606 GN=TUFM PE=1 SV=2	75	30	742	30	143780	138537	148434	83278.7	75581.5	76722.7	-1.09976	1.64e-05	0.0001648	down
O00330	Pyruvate dehydrogenase protein X component, mitochondrial OS=Homo sapiens OX=9606 GN=PDHX PE=1 SV=3	50	22	128	22	14965.4	32773.6	30353.3	14973.2	14044	15029.3	-1.09974	0.00818348	0.0243662	down
Q9H4I9	Essential MCU regulator, mitochondrial OS=Homo sapiens OX=9606 GN=SMDT1 PE=1 SV=1	26	2	5	2	1173.8	984.2	1118.4	601.9	581.1	599.5	-1.09783	0.000145686	0.000952563	down
P35914	Hydroxymethylglutaryl-CoA lyase, mitochondrial OS=Homo sapiens OX=9606 GN=HMGCL PE=1 SV=2	44	14	67	14	13468.2	19607.9	16805.8	11891.3	8467.6	7380.4	-1.09761	0.000535214	0.00275277	down
Q5T160	Probable arginine--tRNA ligase, mitochondrial OS=Homo sapiens OX=9606 GN=RARS2 PE=1 SV=1	61	32	96	32	26040.6	18760.1	17023.8	11873.7	10705.2	10267.1	-1.09723	1.85e-07	4.11e-06	down
Q6P087	Mitochondrial mRNA pseudouridine synthase RPUSD3 OS=Homo sapiens OX=9606 GN=RPUSD3 PE=1 SV=3	35	9	20	9	5170.7	4176.8	3858.7	2473.5	2312.4	2308.9	-1.09219	4.45e-06	5.62e-05	down
Q9NNW7	Thioredoxin reductase 2, mitochondrial OS=Homo sapiens OX=9606 GN=TXNRD2 PE=1 SV=3	65	21	91	20	3175.5	3105.2	2708.5	1952.4	1554	1391.1	-1.09115	4.69e-05	0.000383163	down
P82675	28S ribosomal protein S5, mitochondrial OS=Homo sapiens OX=9606 GN=MRPS5 PE=1 SV=2	42	21	53	21	13815	16914.9	18108.2	10627.7	8769.9	7995.1	-1.08937	0.000300306	0.00170472	down
Q8TCS8	Polyribonucleotide nucleotidyltransferase 1, mitochondrial OS=Homo sapiens OX=9606 GN=PNPT1 PE=1 SV=2	69	49	257	49	46577.4	52595	57961	30092.4	29098.2	28343.4	-1.08929	0.000154317	0.000998886	down
O14548	Cytochrome c oxidase subunit 7A-related protein, mitochondrial OS=Homo sapiens OX=9606 GN=COX7A2L PE=1 SV=2	69	6	32	6	11891.8	11651.7	11088.7	7010.3	6159.1	5817.7	-1.08737	4e-06	5.21e-05	down
Q9BVV7	Mitochondrial import inner membrane translocase subunit Tim21 OS=Homo sapiens OX=9606 GN=TIMM21 PE=1 SV=1	33	8	26	8	10884.9	13090.4	12213	7564	6569.5	5942.8	-1.08737	5.18e-05	0.000417901	down
Q9P2J9	[Pyruvate dehydrogenase [acetyl-transferring]]-phosphatase 2, mitochondrial OS=Homo sapiens OX=9606 GN=PDP2 PE=2 SV=2	40	14	27	14	373.7	392.8	478	272.4	217.8	209.1	-1.08518	0.00113869	0.00499725	down
Q99551	Transcription termination factor 1, mitochondrial OS=Homo sapiens OX=9606 GN=MTERF1 PE=1 SV=1	30	8	10	8	1246.1	666.8	612.1	457.8	454.2	418.3	-1.07831	0.000225443	0.00136363	down
P09001	39S ribosomal protein L3, mitochondrial OS=Homo sapiens OX=9606 GN=MRPL3 PE=1 SV=1	55	16	77	16	19610.9	34011.9	39946.2	18711.2	18339.1	17122.3	-1.07385	0.00811584	0.0242423	down
Q13825	Methylglutaconyl-CoA hydratase, mitochondrial OS=Homo sapiens OX=9606 GN=AUH PE=1 SV=1	34	11	18	10	6970.9	7046.2	6652.3	4349.5	3638.5	3487.9	-1.07231	1.68e-05	0.000167812	down
P22695	Cytochrome b-c1 complex subunit 2, mitochondrial OS=Homo sapiens OX=9606 GN=UQCRC2 PE=1 SV=3	75	25	285	25	22872.9	37113.7	35274	22415	17245.1	14913.9	-1.07115	0.00235723	0.00894695	down
Q9Y6C9	Mitochondrial carrier homolog 2 OS=Homo sapiens OX=9606 GN=MTCH2 PE=1 SV=1	54	16	118	16	23921.8	30069.2	35663.7	18091.8	17276.7	15892.8	-1.07033	0.00111783	0.00493801	down
Q9H9P8	L-2-hydroxyglutarate dehydrogenase, mitochondrial OS=Homo sapiens OX=9606 GN=L2HGDH PE=1 SV=3	68	23	165	23	16989.1	17595.4	22488.5	11039.5	10496.2	10971.2	-1.06534	0.000553652	0.00282958	down
P31937	3-hydroxyisobutyrate dehydrogenase, mitochondrial OS=Homo sapiens OX=9606 GN=HIBADH PE=1 SV=2	77	17	122	17	9238.4	7159.2	7869.6	4282.5	4514	4595.9	-1.06413	1.89e-05	0.000184528	down
Q6NVY1	3-hydroxyisobutyryl-CoA hydrolase, mitochondrial OS=Homo sapiens OX=9606 GN=HIBCH PE=1 SV=2	54	21	107	21	24760.1	23874.9	35571.7	15677.2	15663.7	17179.2	-1.05737	0.00213673	0.00831523	down
Q9UG56	Phosphatidylserine decarboxylase proenzyme, mitochondrial OS=Homo sapiens OX=9606 GN=PISD PE=1 SV=4	21	7	11	7	1704.6	2491.4	3452.2	1442.6	1516.9	1531	-1.05566	0.0146912	0.0392601	down
Q4G0N4	NAD kinase 2, mitochondrial OS=Homo sapiens OX=9606 GN=NADK2 PE=1 SV=2	54	20	64	20	26228.4	17034.8	14834.9	11896.3	10028.7	9580.8	-1.05524	2.1e-06	3.1e-05	down
Q02218	2-oxoglutarate dehydrogenase, mitochondrial OS=Homo sapiens OX=9606 GN=OGDH PE=1 SV=3	64	62	409	48	49125.1	41510.2	50673.9	25423.4	27299.2	27036.2	-1.05201	9.72e-05	0.00069301	down
Q5JPH6	Probable glutamate--tRNA ligase, mitochondrial OS=Homo sapiens OX=9606 GN=EARS2 PE=1 SV=2	48	20	65	20	11664.1	9884.2	13806.1	6038	6943.5	7171.2	-1.05064	0.000835381	0.00396223	down
O14925	Mitochondrial import inner membrane translocase subunit Tim23 OS=Homo sapiens OX=9606 GN=TIMM23 PE=1 SV=1	62	7	52	7	1302.7	959.7	784.2	820.7	467.4	400	-1.04521	0.00142425	0.00592064	down
P24752	Acetyl-CoA acetyltransferase, mitochondrial OS=Homo sapiens OX=9606 GN=ACAT1 PE=1 SV=1	83	29	426	29	59070.4	84329	112947	54487.1	48657.5	48784	-1.0421	0.00812701	0.0242423	down
Q8WVM0	Dimethyladenosine transferase 1, mitochondrial OS=Homo sapiens OX=9606 GN=TFB1M PE=1 SV=1	65	18	53	18	6176.3	7598.8	8600.7	4527.1	3909.9	4556.3	-1.03891	0.00131158	0.00555228	down
Q969Y2	tRNA modification GTPase GTPBP3, mitochondrial OS=Homo sapiens OX=9606 GN=GTPBP3 PE=1 SV=2	34	13	21	13	5625.3	6633.4	5747.5	4223.7	3240.7	2844.3	-1.03709	0.000179749	0.00112736	down
Q9BZE1	39S ribosomal protein L37, mitochondrial OS=Homo sapiens OX=9606 GN=MRPL37 PE=1 SV=2	70	27	112	27	20778.9	24622.2	27906.4	15515.6	14007.4	13205	-1.03396	0.000639898	0.00319455	down
P11310	Medium-chain specific acyl-CoA dehydrogenase, mitochondrial OS=Homo sapiens OX=9606 GN=ACADM PE=1 SV=1	61	22	114	22	18092.3	25961	30864.3	15814.9	14689.1	13790.4	-1.03297	0.00403456	0.01366	down
O75746	Calcium-binding mitochondrial carrier protein Aralar1 OS=Homo sapiens OX=9606 GN=SLC25A12 PE=1 SV=2	71	37	188	28	11533.8	16445	19037.4	8767	9671.8	9205.2	-1.03209	0.00372159	0.0128564	down
O76031	ATP-dependent Clp protease ATP-binding subunit clpX-like, mitochondrial OS=Homo sapiens OX=9606 GN=CLPX PE=1 SV=2	54	31	144	31	15901.3	18298.2	22368.9	11177	11081.6	10893.9	-1.02824	0.00117911	0.0051131	down
P09622	Dihydrolipoyl dehydrogenase, mitochondrial OS=Homo sapiens OX=9606 GN=DLD PE=1 SV=2	70	25	270	25	43071.1	48370.9	53037.2	27295.7	26979.3	29471	-1.02781	0.000407081	0.00221359	down
Q53H12	Acylglycerol kinase, mitochondrial OS=Homo sapiens OX=9606 GN=AGK PE=1 SV=2	69	24	159	24	23888.9	34293.9	33228.5	17460.2	18356.3	17600.1	-1.02358	0.00115874	0.00505773	down
Q96E29	Transcription termination factor 3, mitochondrial OS=Homo sapiens OX=9606 GN=MTERF3 PE=1 SV=2	35	14	38	14	6279.6	8890.8	10625.6	4647.7	5548.7	5102.2	-1.02099	0.00608633	0.0191416	down
Q9UGM6	Tryptophan--tRNA ligase, mitochondrial OS=Homo sapiens OX=9606 GN=WARS2 PE=1 SV=1	52	15	44	15	3813.6	5175.3	6998.5	3423.9	2766.4	3406.2	-1.01936	0.0105568	0.0300429	down
Q16775	Hydroxyacylglutathione hydrolase, mitochondrial OS=Homo sapiens OX=9606 GN=HAGH PE=1 SV=2	41	9	24	9	3428.3	2350.4	1738.9	1751.7	1307.7	1117.2	-1.01607	0.00036685	0.00201518	down
P36957	Dihydrolipoyllysine-residue succinyltransferase component of 2-oxoglutarate dehydrogenase complex, mitochondrial OS=Homo sapiens OX=9606 GN=DLST PE=1 SV=4	48	17	336	17	61873	63042.1	75385.2	39727.8	39043.3	38684.5	-1.01455	0.00045	0.0023867	down
Q9Y5J9	Mitochondrial import inner membrane translocase subunit Tim8 B OS=Homo sapiens OX=9606 GN=TIMM8B PE=1 SV=1	31	3	11	3	6746.6	10179.9	12794.8	7052.9	5649	5287.6	-1.01363	0.0102289	0.0293423	down
Q9BQP7	Mitochondrial genome maintenance exonuclease 1 OS=Homo sapiens OX=9606 GN=MGME1 PE=1 SV=1	55	17	49	17	7706.9	8460.3	12542.1	5553.9	5962.5	5684	-1.01256	0.00609656	0.0191416	down
Q16836	Hydroxyacyl-coenzyme A dehydrogenase, mitochondrial OS=Homo sapiens OX=9606 GN=HADH PE=1 SV=3	75	19	201	19	20214.8	21032.9	26381.5	15447.6	12185.6	12503.2	-1.01057	0.000968498	0.00444998	down
Q96PE7	Methylmalonyl-CoA epimerase, mitochondrial OS=Homo sapiens OX=9606 GN=MCEE PE=1 SV=1	51	6	8	6	1450.5	1951.9	2598.8	1249.4	1244.6	1128.1	-1.00901	0.0119047	0.0331667	down
Q05932	Folylpolyglutamate synthase, mitochondrial OS=Homo sapiens OX=9606 GN=FPGS PE=1 SV=3	25	9	18	9	791.8	475.6	451.3	451.6	278.4	242.7	-1.00602	0.0016861	0.00685043	down
Q02252	Methylmalonate-semialdehyde dehydrogenase [acylating], mitochondrial OS=Homo sapiens OX=9606 GN=ALDH6A1 PE=1 SV=2	65	28	152	28	16660.5	26392.6	28414.2	15844.7	13173.4	13968.2	-1.00551	0.00526428	0.016919	down
Q9BYC8	39S ribosomal protein L32, mitochondrial OS=Homo sapiens OX=9606 GN=MRPL32 PE=1 SV=1	28	5	15	5	1946.5	2462.9	3578.3	1582.6	1622.9	1660.4	-0.997394	0.0157156	0.0414717	down
Q9HD23	Magnesium transporter MRS2 homolog, mitochondrial OS=Homo sapiens OX=9606 GN=MRS2 PE=1 SV=1	44	17	45	17	4727	5143.9	4981	3249.2	2749.8	2756.9	-0.993588	0.000232487	0.00139838	down
P10109	Adrenodoxin, mitochondrial OS=Homo sapiens OX=9606 GN=FDX1 PE=1 SV=1	38	7	32	7	3657.7	3936.4	4370.7	2797.3	2282.8	2059.5	-0.993468	0.00117828	0.0051131	down
Q6P161	39S ribosomal protein L54, mitochondrial OS=Homo sapiens OX=9606 GN=MRPL54 PE=1 SV=1	49	5	35	5	8287.7	5785	5573.3	4344.2	3610.1	3357.9	-0.987412	2.53e-05	0.000233563	down
O60313	Dynamin-like 120 kDa protein, mitochondrial OS=Homo sapiens OX=9606 GN=OPA1 PE=1 SV=3	63	56	302	56	33969.8	42668.6	49374.5	20574.4	28125.2	26949.4	-0.986046	0.00487032	0.01589	down
Q9Y2Z4	Tyrosine--tRNA ligase, mitochondrial OS=Homo sapiens OX=9606 GN=YARS2 PE=1 SV=2	77	28	199	28	24602.2	28934.8	32379.3	17114.5	17563.2	16962	-0.983162	0.0010546	0.00475747	down
P42765	3-ketoacyl-CoA thiolase, mitochondrial OS=Homo sapiens OX=9606 GN=ACAA2 PE=1 SV=2	91	32	399	32	34951.6	62918.8	67779.9	37915.6	32686	31400.3	-0.981574	0.012948	0.0354125	down
P49821	NADH dehydrogenase [ubiquinone] flavoprotein 1, mitochondrial OS=Homo sapiens OX=9606 GN=NDUFV1 PE=1 SV=4	65	23	132	23	27823.7	36017	35613.8	20099.4	20274.7	19347.2	-0.97968	0.000818463	0.0038877	down
Q9Y276	Mitochondrial chaperone BCS1 OS=Homo sapiens OX=9606 GN=BCS1L PE=1 SV=1	79	28	102	28	6682.3	6745.3	8274.9	4190.2	4329.1	4529.8	-0.977662	0.00133385	0.00560252	down
Q9H936	Mitochondrial glutamate carrier 1 OS=Homo sapiens OX=9606 GN=SLC25A22 PE=1 SV=1	68	14	82	14	15608.6	15410	13413.2	9868.7	8494.6	7932.4	-0.96924	1.19e-05	0.000126518	down
Q9UIJ7	GTP:AMP phosphotransferase AK3, mitochondrial OS=Homo sapiens OX=9606 GN=AK3 PE=1 SV=4	85	20	86	20	24269.6	31062.6	34754.8	20690.6	18225	16274.3	-0.968899	0.00242162	0.00913766	down
P27144	Adenylate kinase 4, mitochondrial OS=Homo sapiens OX=9606 GN=AK4 PE=1 SV=1	83	16	162	16	24790.6	41081.5	45735.4	23789.4	23094	22194.9	-0.968338	0.0107819	0.0305755	down
Q9Y3D7	Mitochondrial import inner membrane translocase subunit TIM16 OS=Homo sapiens OX=9606 GN=PAM16 PE=1 SV=2	70	10	46	9	12729.5	13547.1	14581	9069.9	7997.9	7641.6	-0.966229	0.000314422	0.00177549	down
Q10713	Mitochondrial-processing peptidase subunit alpha OS=Homo sapiens OX=9606 GN=PMPCA PE=1 SV=2	60	25	195	25	20562.2	18982.7	31932.9	11580.9	13701.1	18649.2	-0.96497	0.0195895	0.0497438	down
Q9NRK6	ATP-binding cassette sub-family B member 10, mitochondrial OS=Homo sapiens OX=9606 GN=ABCB10 PE=1 SV=2	37	21	52	20	26292.7	18933.6	13620	16058.6	9768.1	8306.9	-0.962976	0.000743033	0.00361445	down
Q8NBU5	Outer mitochondrial transmembrane helix translocase OS=Homo sapiens OX=9606 GN=ATAD1 PE=1 SV=1	61	17	50	17	7682.4	7869.4	9860.2	5206.6	5062.2	5233.6	-0.962559	0.00170731	0.00691323	down
O95571	Persulfide dioxygenase ETHE1, mitochondrial OS=Homo sapiens OX=9606 GN=ETHE1 PE=1 SV=2	76	12	40	12	5329.8	4438.2	4574.5	3968.8	2512.3	2136.4	-0.961464	0.00130805	0.00555192	down
P07954	Fumarate hydratase, mitochondrial OS=Homo sapiens OX=9606 GN=FH PE=1 SV=3	68	26	344	26	37806.4	39411	48658.2	26580.5	25555	24846.8	-0.960584	0.00135342	0.00566583	down
Q9HAV7	GrpE protein homolog 1, mitochondrial OS=Homo sapiens OX=9606 GN=GRPEL1 PE=1 SV=2	67	17	178	16	23804.7	35708.1	35895.3	22342.4	18821.9	17795.5	-0.957254	0.00396538	0.0134908	down
P51649	Succinate-semialdehyde dehydrogenase, mitochondrial OS=Homo sapiens OX=9606 GN=ALDH5A1 PE=1 SV=2	62	22	108	22	14392.6	21829.3	22014.8	12293	10074.4	13479.5	-0.95708	0.00594518	0.0187896	down
Q9H4K7	Mitochondrial ribosome-associated GTPase 2 OS=Homo sapiens OX=9606 GN=MTG2 PE=1 SV=1	27	9	11	9	3720.8	2867.1	2850.2	2026	1842.9	1724.5	-0.955934	0.000173834	0.0010988	down
Q00325	Phosphate carrier protein, mitochondrial OS=Homo sapiens OX=9606 GN=SLC25A3 PE=1 SV=2	59	23	352	23	75429.1	101326	127642	60565.5	64232.7	64519.7	-0.955891	0.00892827	0.0261928	down
P51687	Sulfite oxidase, mitochondrial OS=Homo sapiens OX=9606 GN=SUOX PE=1 SV=2	29	10	17	10	2251.2	2703.8	2397.5	1910.2	1378	1184.4	-0.955784	0.00229899	0.00878786	down
Q15031	Probable leucine--tRNA ligase, mitochondrial OS=Homo sapiens OX=9606 GN=LARS2 PE=1 SV=2	48	35	106	35	20668.9	18776.1	20878.5	12088.5	11724.4	12565.4	-0.954176	0.00015764	0.0010143	down
Q96CM3	Mitochondrial RNA pseudouridine synthase RPUSD4 OS=Homo sapiens OX=9606 GN=RPUSD4 PE=1 SV=1	33	13	19	13	4790.5	4773.9	3846.6	3050.3	2112.3	2830.9	-0.950594	0.000283435	0.0016261	down
Q8IXM3	39S ribosomal protein L41, mitochondrial OS=Homo sapiens OX=9606 GN=MRPL41 PE=1 SV=1	63	6	54	6	959.5	563.5	574.2	413	396.7	420.2	-0.941937	0.000682012	0.00334787	down
Q3ZCQ8	Mitochondrial import inner membrane translocase subunit TIM50 OS=Homo sapiens OX=9606 GN=TIMM50 PE=1 SV=2	42	14	120	14	26201.2	29814.6	36538.4	19599.3	18803.8	19207.1	-0.940869	0.00285643	0.0104369	down
Q16822	Phosphoenolpyruvate carboxykinase [GTP], mitochondrial OS=Homo sapiens OX=9606 GN=PCK2 PE=1 SV=4	64	36	307	36	74485.6	62769.2	56359.9	44055.4	37569.2	34640.4	-0.937362	1.39e-05	0.00014373	down
Q9NR28	Diablo homolog, mitochondrial OS=Homo sapiens OX=9606 GN=DIABLO PE=1 SV=1	68	14	67	14	12542.6	10959.7	13396.5	6853.4	7057.5	8665.4	-0.93547	0.00126847	0.00541498	down
Q7Z3D6	D-glutamate cyclase, mitochondrial OS=Homo sapiens OX=9606 GN=DGLUCY PE=1 SV=2	17	6	8	6	994.4	944.9	606.3	785.4	393	348.7	-0.935023	0.00864255	0.0255636	down
Q5JRX3	Presequence protease, mitochondrial OS=Homo sapiens OX=9606 GN=PITRM1 PE=1 SV=3	57	48	292	48	41379.4	44281.4	55940	31804.6	27917.6	28998	-0.931953	0.00277613	0.0101781	down
Q5T653	39S ribosomal protein L2, mitochondrial OS=Homo sapiens OX=9606 GN=MRPL2 PE=1 SV=2	43	14	44	14	13079.9	14627.3	21553.4	9598.4	10561.5	11054.7	-0.929912	0.0124281	0.0343689	down
Q9Y3D3	28S ribosomal protein S16, mitochondrial OS=Homo sapiens OX=9606 GN=MRPS16 PE=1 SV=1	64	7	53	7	10702.6	14321.8	16484.6	9666.4	8469.5	8113.5	-0.928398	0.00544682	0.017419	down
Q9Y375	Complex I intermediate-associated protein 30, mitochondrial OS=Homo sapiens OX=9606 GN=NDUFAF1 PE=1 SV=2	48	14	24	14	5770.1	4726.6	5531.5	3598	3319.6	2938.3	-0.92742	0.000485812	0.00255566	down
P82673	28S ribosomal protein S35, mitochondrial OS=Homo sapiens OX=9606 GN=MRPS35 PE=1 SV=1	56	17	79	17	13565.6	15577.8	23190.4	9841.8	11608.8	11833.6	-0.92654	0.0161384	0.0423452	down
Q6PI48	Aspartate--tRNA ligase, mitochondrial OS=Homo sapiens OX=9606 GN=DARS2 PE=1 SV=1	65	34	150	34	26163.7	27919.2	34142.5	19180.9	16324	19797.1	-0.924854	0.00271986	0.0100058	down
Q9BPX6	Calcium uptake protein 1, mitochondrial OS=Homo sapiens OX=9606 GN=MICU1 PE=1 SV=1	50	20	39	20	6816	8185.1	9398.6	6659.9	4743.6	4224.3	-0.909255	0.00658072	0.0203404	down
Q9NWU1	3-oxoacyl-[acyl-carrier-protein] synthase, mitochondrial OS=Homo sapiens OX=9606 GN=OXSM PE=1 SV=1	55	14	43	14	1984.2	1767	2421.7	1467.1	1098.1	1368.8	-0.900614	0.00794318	0.0238001	down
Q32NB8	CDP-diacylglycerol--glycerol-3-phosphate 3-phosphatidyltransferase, mitochondrial OS=Homo sapiens OX=9606 GN=PGS1 PE=2 SV=1	19	8	11	8	1480.4	1357.6	798	1051.2	611.6	546.6	-0.900472	0.00593374	0.0187718	down
Q99766	ATP synthase subunit s, mitochondrial OS=Homo sapiens OX=9606 GN=DMAC2L PE=1 SV=3	35	6	16	6	4424	2908.8	3377.3	2461.3	2163.5	1989.4	-0.89895	0.000883823	0.00415538	down
P50213	Isocitrate dehydrogenase [NAD] subunit alpha, mitochondrial OS=Homo sapiens OX=9606 GN=IDH3A PE=1 SV=1	54	20	171	20	56139.2	64399.7	74200.1	42525.4	41551.5	40384.8	-0.897057	0.0029654	0.0107139	down
Q6UB35	Monofunctional C1-tetrahydrofolate synthase, mitochondrial OS=Homo sapiens OX=9606 GN=MTHFD1L PE=1 SV=1	68	45	196	44	21155.6	29932.8	31111.7	18062.1	18255.6	16452.2	-0.896794	0.00562051	0.0179036	down
P31327	Carbamoyl-phosphate synthase [ammonia], mitochondrial OS=Homo sapiens OX=9606 GN=CPS1 PE=1 SV=2	19	21	41	18	1315.9	1073.3	880.5	732.8	659.8	610.8	-0.89388	0.000379701	0.0020787	down
Q9NWU5	39S ribosomal protein L22, mitochondrial OS=Homo sapiens OX=9606 GN=MRPL22 PE=1 SV=1	50	11	71	11	9703.3	7225.4	10776.7	5289.3	6355	5961.1	-0.889686	0.00505403	0.0163901	down
Q9H1K1	Iron-sulfur cluster assembly enzyme ISCU, mitochondrial OS=Homo sapiens OX=9606 GN=ISCU PE=1 SV=2	42	8	19	8	6299.6	7688.4	9768.2	6327.4	4928	4292.2	-0.888237	0.0124608	0.0344003	down
Q96ER9	Mitochondrial potassium channel OS=Homo sapiens OX=9606 GN=CCDC51 PE=1 SV=2	33	14	38	14	16890.9	14448.6	13466.4	11160.4	9101	7856.2	-0.881923	9.35e-05	0.000671283	down
Q9H845	Complex I assembly factor ACAD9, mitochondrial OS=Homo sapiens OX=9606 GN=ACAD9 PE=1 SV=1	76	44	304	44	45896.3	53312.1	59430.7	36434.4	33390.6	32729.7	-0.879758	0.00286675	0.010451	down
Q9Y676	28S ribosomal protein S18b, mitochondrial OS=Homo sapiens OX=9606 GN=MRPS18B PE=1 SV=1	57	12	46	12	9064.2	8884.5	8771.4	6374.6	5502.8	5117.7	-0.877921	0.000347263	0.0019339	down
Q96RR1	Twinkle protein, mitochondrial OS=Homo sapiens OX=9606 GN=TWNK PE=1 SV=1	37	19	41	19	993.6	935.7	764.9	656.3	536.8	498.6	-0.874243	0.000744917	0.0036179	down
O15091	Mitochondrial ribonuclease P catalytic subunit OS=Homo sapiens OX=9606 GN=PRORP PE=1 SV=2	39	20	56	20	13681.4	14509.1	15937.9	9615.7	9727.9	9192.5	-0.86755	0.00142105	0.00591495	down
Q12931	Heat shock protein 75 kDa, mitochondrial OS=Homo sapiens OX=9606 GN=TRAP1 PE=1 SV=3	68	44	455	43	57244.7	53579.3	76498.9	38187.7	39786.7	44415.9	-0.866821	0.00890266	0.0261652	down
Q9NQG6	Mitochondrial dynamics protein MID51 OS=Homo sapiens OX=9606 GN=MIEF1 PE=1 SV=1	12	4	7	4	1723.8	1330.8	863.1	1046.8	743	636.9	-0.860048	0.0035407	0.0122961	down
Q8N4H5	Mitochondrial import receptor subunit TOM5 homolog OS=Homo sapiens OX=9606 GN=TOMM5 PE=1 SV=1	82	7	35	7	20120	17409.9	26297.6	13139.5	14408.1	14386.9	-0.858998	0.00919088	0.0268413	down
Q9H2D1	Mitochondrial folate transporter/carrier OS=Homo sapiens OX=9606 GN=SLC25A32 PE=1 SV=2	51	11	33	11	5656.8	6554	4863.6	4752.9	3307.2	2951.6	-0.850949	0.00177612	0.00713541	down
Q16795	NADH dehydrogenase [ubiquinone] 1 alpha subcomplex subunit 9, mitochondrial OS=Homo sapiens OX=9606 GN=NDUFA9 PE=1 SV=2	71	25	177	25	37531.2	53639.2	51689.8	35661.9	31284.6	27624.9	-0.85001	0.00666514	0.020538	down
Q14197	Peptidyl-tRNA hydrolase ICT1, mitochondrial OS=Homo sapiens OX=9606 GN=MRPL58 PE=1 SV=1	44	10	48	10	16399	16501	22976.4	9992.1	13199.8	13746.7	-0.848293	0.0166437	0.0433892	down
P13995	Bifunctional methylenetetrahydrofolate dehydrogenase/cyclohydrolase, mitochondrial OS=Homo sapiens OX=9606 GN=MTHFD2 PE=1 SV=2	68	18	136	16	15552.7	12326.5	11915.9	8024.3	6891.7	10342.2	-0.847917	0.00111716	0.00493801	down
Q9HC21	Mitochondrial thiamine pyrophosphate carrier OS=Homo sapiens OX=9606 GN=SLC25A19 PE=1 SV=1	50	18	41	18	9534.8	10672	11001.7	5802.2	6715.6	7792.8	-0.847769	0.0046781	0.0154818	down
Q6P587	Acylpyruvase FAHD1, mitochondrial OS=Homo sapiens OX=9606 GN=FAHD1 PE=1 SV=2	78	14	88	14	14268.5	14726.6	14183.8	10218.1	9350.7	8588.2	-0.84241	0.000446695	0.00237698	down
Q9NYY8	FAST kinase domain-containing protein 2, mitochondrial OS=Homo sapiens OX=9606 GN=FASTKD2 PE=1 SV=1	54	33	134	33	11168.7	10008.6	9328.1	6810.8	5715.9	7112.3	-0.840438	0.000347944	0.00193435	down
P55809	Succinyl-CoA:3-ketoacid coenzyme A transferase 1, mitochondrial OS=Homo sapiens OX=9606 GN=OXCT1 PE=1 SV=1	65	23	178	23	14515	14040.9	16934.1	8667.5	8657.8	12628.8	-0.834379	0.0100836	0.0290026	down
Q9NVV4	Poly(A) RNA polymerase, mitochondrial OS=Homo sapiens OX=9606 GN=MTPAP PE=1 SV=1	47	22	56	22	6707.7	7208.3	8378.3	5416.1	4830.3	4632.4	-0.832975	0.00481226	0.0157483	down
Q9Y619	Mitochondrial ornithine transporter 1 OS=Homo sapiens OX=9606 GN=SLC25A15 PE=1 SV=1	67	16	46	16	5899.2	7284.2	7758.5	5090.8	4502.3	4492.7	-0.823218	0.00675028	0.0206863	down
Q7Z6M4	Transcription termination factor 4, mitochondrial OS=Homo sapiens OX=9606 GN=MTERF4 PE=1 SV=3	38	16	23	16	5643.2	3822.8	3263.1	3231.6	2524.7	2382.5	-0.822532	0.000991819	0.00451844	down
Q969S9	Ribosome-releasing factor 2, mitochondrial OS=Homo sapiens OX=9606 GN=GFM2 PE=1 SV=1	49	28	105	27	9033.9	12930.5	13947.3	7918.4	8633.6	7828.7	-0.818529	0.0155676	0.0411822	down
Q14CZ7	FAST kinase domain-containing protein 3, mitochondrial OS=Homo sapiens OX=9606 GN=FASTKD3 PE=1 SV=2	20	10	23	10	3377.1	3632.7	2430.8	2762.9	1864.7	1552.7	-0.815403	0.00592414	0.0187598	down
O75306	NADH dehydrogenase [ubiquinone] iron-sulfur protein 2, mitochondrial OS=Homo sapiens OX=9606 GN=NDUFS2 PE=1 SV=2	70	24	153	24	17543.9	16772.2	17148.8	12063.2	11194.5	10962.9	-0.812045	0.000649048	0.00322527	down
P31930	Cytochrome b-c1 complex subunit 1, mitochondrial OS=Homo sapiens OX=9606 GN=UQCRC1 PE=1 SV=3	73	26	344	25	78937.4	68952.1	76160.3	52270.7	49722.3	47265.3	-0.809317	0.000984486	0.00451048	down
Q969M1	Mitochondrial import receptor subunit TOM40B OS=Homo sapiens OX=9606 GN=TOMM40L PE=1 SV=1	17	4	7	4	812.1	998.5	902.6	786.6	556.6	493	-0.805264	0.0122854	0.0340616	down
O60783	28S ribosomal protein S14, mitochondrial OS=Homo sapiens OX=9606 GN=MRPS14 PE=1 SV=1	29	3	6	3	1261.1	933.4	1000.1	760.9	711.4	639.4	-0.802152	0.00302879	0.0108821	down
Q9NZJ7	Mitochondrial carrier homolog 1 OS=Homo sapiens OX=9606 GN=MTCH1 PE=1 SV=1	55	20	91	20	16641.3	13939.3	10956.7	11252.8	8335.3	7633	-0.801826	0.00032696	0.00183734	down
Q9H5Q4	Dimethyladenosine transferase 2, mitochondrial OS=Homo sapiens OX=9606 GN=TFB2M PE=1 SV=1	44	19	77	19	18730.9	14111.2	16405.5	9487.3	10598.9	12692	-0.792169	0.003334	0.0117564	down
Q96RQ3	Methylcrotonoyl-CoA carboxylase subunit alpha, mitochondrial OS=Homo sapiens OX=9606 GN=MCCC1 PE=1 SV=3	59	33	159	33	3766.2	3313	3630.8	2425.9	2417.8	2411.7	-0.782272	0.00407202	0.0137724	down
O95258	Brain mitochondrial carrier protein 1 OS=Homo sapiens OX=9606 GN=SLC25A14 PE=2 SV=1	22	7	11	4	608.4	449.9	297.7	393.3	269.6	229.5	-0.771807	0.00992856	0.0285822	down
P17152	Transmembrane protein 11, mitochondrial OS=Homo sapiens OX=9606 GN=TMEM11 PE=1 SV=1	36	6	20	6	3086.1	1685.3	1743.2	1606.1	1417.9	1295.7	-0.764399	0.00717269	0.0218152	down
P45954	Short/branched chain specific acyl-CoA dehydrogenase, mitochondrial OS=Homo sapiens OX=9606 GN=ACADSB PE=1 SV=1	70	21	126	21	4100.4	3369.5	2565.8	2662	2075.8	2007.9	-0.757419	0.00217557	0.00842576	down
O43772	Mitochondrial carnitine/acylcarnitine carrier protein OS=Homo sapiens OX=9606 GN=SLC25A20 PE=1 SV=1	59	15	38	15	10778.8	8001.9	7871.9	6872.8	5864.2	5519.8	-0.744206	0.000912441	0.00424397	down
Q15388	Mitochondrial import receptor subunit TOM20 homolog OS=Homo sapiens OX=9606 GN=TOMM20 PE=1 SV=1	58	5	43	5	9710.3	7005.6	6590.4	6114.4	5185.6	4599.9	-0.743929	0.00110499	0.00491142	down
O15235	28S ribosomal protein S12, mitochondrial OS=Homo sapiens OX=9606 GN=MRPS12 PE=1 SV=1	41	6	13	6	1340.2	1174.4	1061.3	1041.8	747.5	698.4	-0.734241	0.00784082	0.0236029	down
O00411	DNA-directed RNA polymerase, mitochondrial OS=Homo sapiens OX=9606 GN=POLRMT PE=1 SV=2	42	36	85	36	6290.1	5208.4	5153.4	4489.5	3279.8	3811.5	-0.733873	0.00278531	0.0102002	down
Q7Z2W9	39S ribosomal protein L21, mitochondrial OS=Homo sapiens OX=9606 GN=MRPL21 PE=1 SV=2	49	9	68	9	12126.8	11073.4	14560.2	9942.3	8883.6	8340	-0.72442	0.0131198	0.0357915	down
Q9H0R6	Glutamyl-tRNA(Gln) amidotransferase subunit A, mitochondrial OS=Homo sapiens OX=9606 GN=QRSL1 PE=1 SV=2	59	21	47	21	2910.5	2975	3293.2	2234.6	2173	2141.7	-0.72325	0.0147684	0.0394232	down
Q8NE86	Calcium uniporter protein, mitochondrial OS=Homo sapiens OX=9606 GN=MCU PE=1 SV=1	46	17	85	17	31617	25169.7	26579	19172.5	19142.2	19959.6	-0.722512	0.00172863	0.00697934	down
Q9Y305	Acyl-coenzyme A thioesterase 9, mitochondrial OS=Homo sapiens OX=9606 GN=ACOT9 PE=1 SV=2	63	28	253	28	39825.7	40700.7	47848.2	29183.3	30483.1	32333.7	-0.720209	0.0129116	0.0353727	down
Q8IYB8	ATP-dependent RNA helicase SUPV3L1, mitochondrial OS=Homo sapiens OX=9606 GN=SUPV3L1 PE=1 SV=1	51	33	137	33	6660.6	6904.6	6104.2	4601	3947.8	5302.3	-0.716296	0.00612275	0.0191633	down
Q8NCN5	Pyruvate dehydrogenase phosphatase regulatory subunit, mitochondrial OS=Homo sapiens OX=9606 GN=PDPR PE=1 SV=2	44	34	118	34	21419.5	19328.1	21928	16181.9	14443.1	14532	-0.703034	0.00508465	0.0164728	down
Q9UJ68	Mitochondrial peptide methionine sulfoxide reductase OS=Homo sapiens OX=9606 GN=MSRA PE=1 SV=1	54	9	20	9	1999.1	1973.6	1637.6	1720.1	1196.5	1139.6	-0.681698	0.0139877	0.0377132	down
Q9BXM7	Serine/threonine-protein kinase PINK1, mitochondrial OS=Homo sapiens OX=9606 GN=PINK1 PE=1 SV=1	12	5	5	5	641.8	540.7	340	1412	942.7	784.9	0.866449	0.00462031	0.0153556	up
O75153	Clustered mitochondria protein homolog OS=Homo sapiens OX=9606 GN=CLUH PE=1 SV=2	31	30	50	29	4076.7	2995	2545.9	6946.1	6807.7	6154.3	0.870858	0.000108986	0.000766937	up
Q15785	Mitochondrial import receptor subunit TOM34 OS=Homo sapiens OX=9606 GN=TOMM34 PE=1 SV=2	50	14	27	14	3065.4	3434	2378	5838.5	7547.6	7020.5	1.0121	0.000125607	0.000846997	up
