# Supplementary material for: Jolkinolide B Activates Mitophagy to Exhibit Antipancreatic Cancer Activity and Alleviate Cognitive Deficits in Alzheimer's Disease
Source: Mol Cell Proteomics. 2025 Aug 25;24(10):101060. doi: 10.1016/j.mcpro.2025.101060 (PMC12509750; doi:10.1016/j.mcpro.2025.101060)
Supplement: Supplemental Table 6 [file mmc6.xlsx]

## Sheet: Sheet1
Sheet 6. Proteins identified based on single unique peptide
Dataset	Accession	Description	Coverage [%]	# Peptides	# PSMs	# Unique Peptides	Ctrl_1	Ctrl_2	Ctrl_3	JB_1	JB_2	JB_3	logFC	Pvalue	FDR	sig
Table S2	P55061	Bax inhibitor 1 OS=Homo sapiens OX=9606 GN=TMBIM6 PE=1 SV=2	3	1	2	1	95.6	93.8	76.3	62.3	49.5	51.1	-0.654125	4.07e-05	0.00239647	down
Table S2	Q8NEP3	Dynein assembly factor 1, axonemal OS=Homo sapiens OX=9606 GN=DNAAF1 PE=2 SV=5	1	1	5	1	122.7	116.9	113.9	207.5	191	153.8	0.690136	1.11e-05	0.000750508	up
Table S2	P30408	Transmembrane 4 L6 family member 1 OS=Homo sapiens OX=9606 GN=TM4SF1 PE=1 SV=1	4	1	9	1	610.9	541.9	488.8	1465.3	1329.1	1308.8	1.37349	3.72e-25	2.29e-22	up
Table S5	P49753	Acyl-coenzyme A thioesterase 2, mitochondrial OS=Homo sapiens OX=9606 GN=ACOT2 PE=1 SV=6	57	17	89	1	19597.7	22200.4	15377.8	7361.4	5835.6	5384.6	-1.82612	1.64e-14	8.81e-12	down
Table S5	P10176	Cytochrome c oxidase subunit 8A, mitochondrial OS=Homo sapiens OX=9606 GN=COX8A PE=1 SV=2	13	1	7	1	3147.5	2454.3	1393	1601.1	684.8	581.9	-1.46175	0.000652908	0.00322955	down
Table S5	Q96H96	4-hydroxybenzoate polyprenyltransferase, mitochondrial OS=Homo sapiens OX=9606 GN=COQ2 PE=1 SV=1	2	1	1	1	969.3	970	1654.2	549.3	549.1	542.3	-1.41348	0.000781241	0.00374066	down
